# Supplementary material for: Aurora kinase A regulates cancer-associated RNA aberrant splicing in breast cancer
Source: Heliyon. 2023 Jun 24;9(7):e17386. doi: 10.1016/j.heliyon.2023.e17386 (PMC10320321; doi:10.1016/j.heliyon.2023.e17386)
Supplement: Multimedia component 1 [file mmc1.xlsx]

## Sheet: shA_36h_vs_shA_0h.A3SS
event_name	ensg_id	gsymbol	diff	bayes_factor	shA_36h_posterior_mean	shA_36h_ci_low	shA_36h_ci_high	shA_0h_posterior_mean	shA_0h_ci_low	shA_0h_ci_high	shA_36h_counts	shA_36h_assigned_counts	shA_0h_counts	shA_0h_assigned_counts
chr18:8812977:8813231:+@chr18:8818961|8819045:8819257:+	ENSG00000168502	SOGA2	0.24	15.16	0.82	0.72	0.91	0.58	0.45	0.7	(0,0):283,(0,1):10,(1,0):89,(1,1):66	'0:146,1:19'	(0,0):225,(0,1):22,(1,0):53,(1,1):47	'0:75,1:47'
chr15:75014614:75015467:-@chr15:75014058|75014410:75013932:-	ENSG00000140465	CYP1A1	-0.28	4119.75	0.05	0.02	0.09	0.33	0.18	0.52	(0,0):122,(0,1):50,(1,0):6,(1,1):109	'0:10,1:155'	(0,0):26,(0,1):9,(1,0):10,(1,1):22	'0:16,1:25'
chr16:57684165:57684263:+@chr16:57685097|57685268:57685534:+	ENSG00000205336	GPR56	-0.31	13.03	0.59	0.4	0.77	0.9	0.76	0.98	(0,0):246,(0,1):2,(1,0):42,(1,1):42	'0:68,1:18'	(0,0):93,(1,0):37,(1,1):11	'0:48'
chrX:17755592:17755800:+@chrX:17764135|17764138:17764218:+	ENSG00000047634	SCML1	0.34	64.44	0.39	0.24	0.55	0.05	0	0.16	(0,0):780,(0,1):20,(1,0):13,(1,1):10	'0:17,1:26'	(0,0):597,(0,1):17,(1,1):3	'0:0,1:20'
chr14:95905370:95905499:-@chr14:95903303|95903318:95903157:-	ENSG00000176438	SYNE3	-0.59	70.36	0.27	0.08	0.52	0.86	0.63	0.99	(0,0):37,(0,1):7,(1,0):3	'0:3,1:7'	(0,0):23,(1,0):9	'0:9'
chr5:139936732:139937041:-@chr5:139930754|139931769:139930646:-	ENSG00000213523	SRA1	-0.38	10.67	0.41	0.28	0.57	0.79	0.55	0.98	(0,0):504,(0,1):1,(1,0):99,(1,1):40	'0:113,1:27'	(0,0):390,(1,0):98,(1,1):20	'0:115,1:3'
chr2:55559702:55559829:-@chr2:55555568|55555571:55555430:-	ENSG00000115355	CCDC88A	0.28	11.35	0.82	0.71	0.91	0.54	0.36	0.7	(0,0):272,(0,1):9,(1,0):47	'0:47,1:9'	(0,0):234,(0,1):13,(1,0):17	'0:17,1:13'
chr1:46655130:46655239:-@chr1:46654652|46655029:46654353:-	NA	NA	-0.25	10.03	0.56	0.44	0.69	0.81	0.7	0.91	(0,0):120,(0,1):5,(1,0):138,(1,1):89	'0:205,1:27'	(0,0):108,(0,1):3,(1,0):276,(1,1):117	'0:370,1:26'
chr13:79929355:79929519:-@chr13:79928696|79928705:79928574:-	ENSG00000139746	RBM26	0.51	14.88	0.72	0.47	0.92	0.21	0.04	0.53	(0,0):300,(0,1):3,(1,0):10	'0:10,1:3'	(0,0):213,(0,1):9,(1,0):2	'0:2,1:9'
chr4:73935034:73935472:-@chr4:73933846|73933850:73933746:-	NA	NA	-0.6	20.15	0.21	0.09	0.36	0.81	0.45	1	(0,0):66,(0,1):17,(1,0):4,(1,1):6	'0:8,1:19'	(0,0):52,(0,1):1,(1,0):5,(1,1):7	'0:12,1:1'
chr11:610196:610347:+@chr11:610501|610667:610761:+	ENSG00000070047	PHRF1	-0.31	11.67	0.6	0.46	0.73	0.91	0.72	0.99	(0,0):175,(0,1):12,(1,0):124	'0:124,1:12'	(0,0):90,(1,0):58	'0:58'
chr11:504824:504996:-@chr11:502181|502249:502062:-	ENSG00000023191	RNH1	0.23	2623.39	0.57	0.5	0.64	0.34	0.27	0.43	(0,0):1262,(0,1):53,(1,0):155	'0:155,1:53'	(0,0):814,(0,1):59,(1,0):66,(1,1):2	'0:66,1:61'

## Sheet: shA_36h_vs_shA_0h.A5SS
event_name	ensg_id	gsymbol	diff	bayes_factor	shA_36h_posterior_mean	shA_36h_ci_low	shA_36h_ci_high	shA_0h_posterior_mean	shA_0h_ci_low	shA_0h_ci_high	shA_36h_counts	shA_36h_assigned_counts	shA_0h_counts	shA_0h_assigned_counts
chr18:47811209:47811090|47811102:-@chr18:47810748:47810932:-	ENSG00000154832	CXXC1	-0.39	30.88	0.05	0	0.15	0.44	0.22	0.7	(0,0):153,(0,1):19	'0:0,1:19'	(0,0):115,(0,1):6,(1,0):5,(1,1):2	'0:5,1:8'
chr20:1305987:1306173|1306426:+@chr20:1353722:1353822:+	NA	NA	0.41	15.79	0.76	0.53	0.94	0.35	0.16	0.62	(0,0):4204,(0,1):1,(1,0):38	'0:38,1:1'	(0,0):2835,(0,1):4,(1,0):12	'0:12,1:4'
chr19:50169132:50168741|50168888:-@chr19:50167931:50168103:-	ENSG00000126456	IRF3	0.21	17.07	0.43	0.34	0.52	0.22	0.13	0.31	(0,0):286,(0,1):44,(1,0):68,(1,1):18	'0:79,1:51'	(0,0):162,(0,1):38,(1,0):20,(1,1):7	'0:23,1:42'
chr15:64126116:64126021|64126026:-@chr15:64066893:64067848:-	ENSG00000103657	HERC1	-0.31	10.08	0.2	0.1	0.36	0.51	0.34	0.69	(0,0):636,(0,1):23,(1,0):6,(1,1):469	'0:55,1:443'	(0,0):520,(0,1):11,(1,0):13,(1,1):312	'0:116,1:220'
chr15:68504201:68503894|68504013:-@chr15:68503601:68503656:-	ENSG00000128973,ENSG00000260007	CLN6,RP11-315D16.2	0.29	11.74	0.32	0.12	0.59	0.03	0.01	0.09	(0,0):142,(0,1):2,(1,0):10,(1,1):7	'0:15,1:4'	(0,0):192,(0,1):14,(1,0):2,(1,1):6	'0:3,1:19'
chr10:92509351:92508591|92508596:-@chr10:92500576:92502285:-	NA	NA	0.44	119748	0.61	0.42	0.79	0.17	0.05	0.35	(0,0):100,(0,1):8,(1,0):15,(1,1):215	'0:156,1:82'	(0,0):103,(0,1):16,(1,0):3,(1,1):191	'0:21,1:189'
chr14:24911982:24910880|24911552:-@chr14:24909989:24910132:-	ENSG00000100445	SDR39U1	0.39	152.43	0.88	0.7	0.98	0.49	0.32	0.71	(0,0):420,(1,0):72,(1,1):31	'0:97,1:6'	(0,0):250,(0,1):3,(1,0):28,(1,1):20	'0:36,1:15'
chr2:128050422:128049660|128050186:-@chr2:128047800:128047849:-	ENSG00000163161	ERCC3	0.33	19.61	0.42	0.2	0.67	0.09	0.04	0.17	(0,0):269,(0,1):2,(1,0):25,(1,1):3	'0:27,1:3'	(0,0):266,(0,1):4,(1,0):13,(1,1):12	'0:13,1:16'
chr7:97880860:97880706|97880731:-@chr7:97875234:97875477:-	ENSG00000205356	TECPR1	-0.54	35.78	0.21	0.07	0.42	0.75	0.45	0.95	(0,0):57,(0,1):10,(1,0):3,(1,1):5	'0:4,1:14'	(0,0):54,(0,1):1,(1,0):7,(1,1):2	'0:9,1:1'
chr1:52195486:52195673|52195796:+@chr1:52211208:52211303:+	ENSG00000117859	OSBPL9	0.43	16.42	0.66	0.42	0.88	0.23	0.08	0.44	(0,0):314,(0,1):2,(1,0):13	'0:13,1:2'	(0,0):273,(0,1):7,(1,0):6	'0:6,1:7'
chr9:86284242:86281265|86284100:-@chr9:86279945:86280060:-	ENSG00000135018	UBQLN1	0.21	12.07	0.29	0.16	0.47	0.08	0.05	0.12	(0,0):1229,(0,1):7,(1,0):249	'0:249,1:7'	(0,0):836,(0,1):21,(1,0):176	'0:176,1:21'

## Sheet: shA_36h_vs_shA_0h.MXE
event_name	ensg_id	gsymbol	diff	bayes_factor	shA_36h_posterior_mean	shA_36h_ci_low	shA_36h_ci_high	shA_0h_posterior_mean	shA_0h_ci_low	shA_0h_ci_high	shA_36h_counts	shA_36h_assigned_counts	shA_0h_counts	shA_0h_assigned_counts
chr3:127439896:127440006:-@chr3:127429419:127429508:-@chr3:127413818:127414033:-@chr3:127407909:127411166:-	ENSG00000074416	MGLL	-0.31	16.24	0.61	0.38	0.8	0.92	0.82	0.98	(0,0):157,(0,1):4,(1,0):17,(1,1):460	'0:281,1:200'	(0,0):121,(0,1):1,(1,0):42,(1,1):392	'0:413,1:22'
chr3:141105714:141105779:+@chr3:141106283:141106729:+@chr3:141115101:141115345:+@chr3:141122769:141122873:+	ENSG00000177311	ZBTB38	-0.49	10.76	0.07	0	0.32	0.56	0.29	0.82	(0,0):231,(0,1):8	'0:0,1:8'	(0,0):190,(0,1):3,(1,0):10	'0:10,1:3'
chr17:73974615:73974774:-@chr17:73969706:73969866:-@chr17:73956296:73956456:-@chr17:73953540:73953647:-	ENSG00000161533	ACOX1	0.41	855.78	0.72	0.57	0.84	0.31	0.18	0.45	(0,0):248,(0,1):9,(1,0):25	'0:25,1:9'	(0,0):207,(0,1):30,(1,0):13	'0:13,1:30'
chr10:5754786:5754881:+@chr10:5756098:5756170:+@chr10:5759622:5759713:+@chr10:5762507:5762631:+	ENSG00000108021	FAM208B	0.54	1000000000000	0.8	0.67	0.91	0.26	0.14	0.39	(0,0):899,(0,1):6,(1,0):34	'0:34,1:6'	(0,0):787,(0,1):28,(1,0):12	'0:12,1:28'
chr12:120966743:120966964:-@chr12:120960017:120960166:-@chr12:120954370:120954591:-@chr12:120947820:120947926:-	ENSG00000110871	COQ5	-0.39	64.4	0.22	0.13	0.36	0.61	0.41	0.81	(0,0):299,(0,1):14,(1,0):12,(1,1):104	'0:43,1:87'	(0,0):224,(0,1):5,(1,0):16,(1,1):26	'0:38,1:9'
chr12:49582760:49583107:-@chr12:49580394:49580616:-@chr12:49580093:49580241:-@chr12:49578578:49579773:-	NA	NA	0.21	336490	0.48	0.42	0.53	0.27	0.2	0.34	(0,0):630,(0,1):139,(1,0):174,(1,1):1629	'0:975,1:967'	(0,0):241,(0,1):70,(1,0):42,(1,1):1100	'0:279,1:933'
chr12:6772231:6772308:-@chr12:6765893:6765964:-@chr12:6762396:6762562:-@chr12:6762102:6762216:-	ENSG00000111653	ING4	-0.61	31.97	0.14	0.05	0.29	0.75	0.36	1	(0,0):190,(0,1):10,(1,0):3	'0:3,1:10'	(0,0):131,(1,0):5	'0:5'
chr16:89828357:89828430:-@chr16:89824985:89825113:-@chr16:89818546:89818630:-@chr16:89816138:89816310:-	ENSG00000187741	FANCA	0.53	41.14	0.63	0.29	0.91	0.1	0.02	0.26	(0,0):199,(0,1):2,(1,0):4	'0:4,1:2'	(0,0):151,(0,1):10,(1,0):1	'0:1,1:10'
chr14:23380537:23380612:-@chr14:23378692:23378804:-@chr14:23377542:23377589:-@chr14:23375404:23375577:-	ENSG00000100461	RBM23	-0.26	17.59	0.52	0.41	0.63	0.78	0.65	0.89	(0,0):496,(0,1):26,(1,0):56	'0:56,1:26'	(0,0):446,(0,1):8,(1,0):60	'0:60,1:8'
chr14:100842755:100842832:+@chr14:100847247:100848083:+@chr14:100934358:100934505:+@chr14:100950331:100950461:+	ENSG00000176473	WDR25	-0.39	14.67	0.47	0.3	0.64	0.86	0.65	0.98	(0,0):322,(0,1):9,(1,0):54	'0:54,1:9'	(0,0):206,(1,0):29	'0:29'
chr22:29999545:30000101:+@chr22:30032740:30032865:+@chr22:30035079:30035201:+@chr22:30038191:30038274:+	ENSG00000186575	NF2	0.35	39.24	0.92	0.78	0.99	0.57	0.35	0.77	(0,0):738,(1,0):16,(1,1):4	'0:19,1:1'	(0,0):879,(0,1):7,(1,0):10,(1,1):1	'0:11,1:7'
chr2:46819614:46819722:-@chr2:46818942:46819064:-@chr2:46815214:46815318:-@chr2:46808413:46808730:-	ENSG00000151665	PIGF	-0.37	302.2	0.2	0.1	0.31	0.57	0.41	0.72	(0,0):1537,(0,1):31,(1,0):10,(1,1):189	'0:42,1:188'	(0,0):1183,(0,1):15,(1,0):26,(1,1):125	'0:93,1:73'
chr1:28203099:28203239:+@chr1:28206155:28206565:+@chr1:28209024:28209554:+@chr1:28211806:28211962:+	ENSG00000130775	THEMIS2	-0.36	10.02	0.17	0.07	0.3	0.53	0.32	0.74	(0,0):102,(0,1):28,(1,0):7	'0:7,1:28'	(0,0):57,(0,1):6,(1,0):9	'0:9,1:6'
chr1:31422980:31423108:-@chr1:31418193:31418330:-@chr1:31414845:31414970:-@chr1:31413998:31414119:-	ENSG00000134644	PUM1	-0.28	13.54	0.4	0.28	0.53	0.68	0.52	0.81	(0,0):621,(0,1):33,(1,0):24	'0:24,1:33'	(0,0):480,(0,1):12,(1,0):30	'0:30,1:12'
chr1:148258317:148258489:-@chr1:148257494:148257602:-@chr1:148252730:148252838:-@chr1:148251314:148252118:-	ENSG00000203832	NBPF20	0.2	40.28	0.77	0.71	0.84	0.57	0.48	0.67	(0,0):1617,(0,1):37,(1,0):129,(1,1):184	'0:283,1:67'	(0,0):1262,(0,1):46,(1,0):62,(1,1):143	'0:144,1:107'
chr1:151299747:151300191:-@chr1:151298648:151298849:-@chr1:151297221:151297393:-@chr1:151288049:151288985:-	ENSG00000143393	PI4KB	0.21	12.24	0.63	0.55	0.71	0.42	0.32	0.53	(0,0):330,(0,1):47,(1,0):90,(1,1):512	'0:438,1:211'	(0,0):235,(0,1):42,(1,0):34,(1,1):320	'0:178,1:218'
chr4:925831:926174:-@chr4:907395:907456:-@chr4:898425:898567:-@chr4:891821:891946:-	NA	NA	0.59	56.64	0.77	0.56	0.92	0.18	0	0.56	(0,0):495,(0,1):3,(1,0):17,(1,1):1	'0:18,1:3'	(0,0):316,(0,1):3	'0:0,1:3'
chr11:3829524:3829545:+@chr11:3832480:3832654:+@chr11:3845113:3845365:+@chr11:3845500:3845606:+	ENSG00000148985	PGAP2	0.45	13.8	0.89	0.72	0.98	0.44	0.17	0.7	(0,0):189,(0,1):1,(1,0):34	'0:34,1:1'	(0,0):94,(0,1):5,(1,0):7	'0:7,1:5'
chr11:59560853:59560987:+@chr11:59562845:59562955:+@chr11:59564756:59564869:+@chr11:59568328:59573355:+	NA	NA	0.32	15.4	0.61	0.45	0.76	0.29	0.19	0.43	(0,0):273,(0,1):16,(1,0):25,(1,1):323	'0:232,1:132'	(0,0):196,(0,1):37,(1,0):15,(1,1):273	'0:90,1:235'
chr11:842824:842915:+@chr11:847201:847300:+@chr11:850288:850367:+@chr11:862550:862741:+	ENSG00000214063	TSPAN4	0.4	150.51	0.59	0.45	0.72	0.19	0.07	0.35	(0,0):806,(0,1):16,(1,0):28,(1,1):5	'0:31,1:18'	(0,0):446,(0,1):15,(1,0):3,(1,1):5	'0:4,1:19'

## Sheet: shA_36h_vs_shA_0h.RI
event_name	ensg_id	gsymbol	diff	bayes_factor	shA_36h_posterior_mean	shA_36h_ci_low	shA_36h_ci_high	shA_0h_posterior_mean	shA_0h_ci_low	shA_0h_ci_high	shA_36h_counts	shA_36h_assigned_counts	shA_0h_counts	shA_0h_assigned_counts
chr11:67782767-67782929:+@chr11:67785997-67786106:+	ENSG00000006534	ALDH3B1	0.59	11.96	0.71	0.31	0.98	0.12	0.04	0.31	(0,0):19,(1,0):41	'0:41'	(0,0):14,(0,1):3,(1,0):19	'0:19,1:3'
chr4:39274600-39274681:+@chr4:39276428-39276578:+	ENSG00000157796	WDR19	0.49	45.3	0.71	0.37	0.94	0.22	0.08	0.46	(0,0):37,(1,0):107	'0:107'	(0,0):30,(0,1):4,(1,0):70	'0:70,1:4'
chr6:29856244-29856519:+@chr6:29857105-29857381:+	ENSG00000206341	HLA-H	0.45	14.59	0.58	0.26	0.86	0.13	0.04	0.25	(0,0):53,(0,1):2,(1,0):9,(1,1):1	'0:10,1:2'	(0,0):7,(1,0):6,(1,1):31	'0:15,1:22'
chr2:99786073-99786013:-@chr2:99785933-99785726:-	ENSG00000158411	MITD1	0.44	67.08	0.77	0.55	0.94	0.33	0.17	0.51	(0,0):90,(0,1):2,(1,0):23	'0:23,1:2'	(0,0):103,(0,1):8,(1,0):11,(1,1):3	'0:13,1:9'
chr1:32671755-32671898:+@chr1:32672110-32672362:+	ENSG00000160051	IQCC	0.41	25.59	0.63	0.42	0.85	0.22	0.1	0.38	(0,0):42,(0,1):4,(1,0):23,(1,1):7	'0:30,1:4'	(0,0):32,(0,1):10,(1,0):8,(1,1):7	'0:8,1:17'
chrX:53965679-53965595:-@chrX:53964492-53963113:-	ENSG00000172943	PHF8	0.34	14.84	0.66	0.53	0.81	0.32	0.2	0.48	(0,0):25,(0,1):3,(1,0):88,(1,1):129	'0:157,1:63'	(0,0):5,(0,1):3,(1,0):25,(1,1):86	'0:46,1:68'
chr16:31141777-31141927:+@chr16:31142067-31142714:+	ENSG00000103510	KAT8	0.32	76.19	0.4	0.24	0.59	0.08	0.02	0.2	(0,0):67,(0,1):11,(1,0):13,(1,1):37	'0:32,1:29'	(0,0):37,(0,1):17,(1,0):1,(1,1):30	'0:3,1:45'
chr8:37730796-37728796:-@chr8:37728046-37727938:-	ENSG00000156675	RAB11FIP1	0.31	11.41	0.37	0.21	0.58	0.06	0	0.19	(0,0):41,(0,1):8,(1,0):16,(1,1):69	'0:45,1:48'	(0,0):26,(0,1):4,(1,1):47	'0:4,1:47'
chr9:110250548-110249576:-@chr9:110249473-110249309:-	ENSG00000136826	KLF4	0.27	994.9	0.4	0.33	0.46	0.13	0.05	0.26	(0,0):137,(0,1):109,(1,0):84,(1,1):106	'0:128,1:171'	(0,0):47,(0,1):30,(1,0):5,(1,1):19	'0:8,1:46'
chr16:31141777-31141927:+@chr16:31142067-31142221:+	ENSG00000103510	KAT8	0.26	405.39	0.3	0.17	0.47	0.04	0.01	0.11	(0,0):58,(0,1):11,(1,0):13	'0:13,1:11'	(0,0):30,(0,1):17,(1,0):1	'0:1,1:17'
chr2:151344209-151344063:-@chr2:151343969-151343782:-	ENSG00000115963	RND3	0.26	614.85	0.55	0.46	0.64	0.29	0.21	0.38	(0,0):505,(0,1):36,(1,0):97,(1,1):10	'0:103,1:40'	(0,0):339,(0,1):45,(1,0):39,(1,1):5	'0:39,1:50'
chr16:2050482-2050392:-@chr16:2050257-2049497:-	ENSG00000167962	ZNF598	0.24	13	0.31	0.2	0.44	0.07	0.01	0.18	(0,0):143,(0,1):15,(1,0):25,(1,1):257	'0:94,1:203'	(0,0):61,(0,1):10,(1,0):2,(1,1):118	'0:13,1:117'
chr16:4855311-4854523:-@chr16:4854149-4853204:-	ENSG00000140632	GLYR1	0.22	71.88	0.85	0.78	0.9	0.63	0.52	0.74	(0,0):76,(0,1):16,(1,0):214,(1,1):465	'0:621,1:74'	(0,0):36,(0,1):18,(1,0):81,(1,1):257	'0:263,1:93'
chr14:24035369-24035025:-@chr14:24034910-24034815:-	ENSG00000213983	AP1G2	0.22	10.81	0.37	0.27	0.48	0.15	0.06	0.26	(0,0):376,(0,1):29,(1,0):41,(1,1):70	'0:71,1:69'	(0,0):202,(0,1):24,(1,0):9,(1,1):32	'0:12,1:53'
chr13:115037659-115037956:+@chr13:115038039-115038150:+	ENSG00000130177	CDC16	0.22	10.49	0.73	0.63	0.83	0.51	0.4	0.62	(0,0):85,(0,1):15,(1,0):82,(1,1):48	'0:120,1:25'	(0,0):60,(0,1):30,(1,0):56,(1,1):33	'0:71,1:48'
chr5:180669345-180669174:-@chr5:180668563-180668492:-	ENSG00000204628	GNB2L1	-0.25	49.55	0.45	0.37	0.54	0.7	0.58	0.82	(0,0):21960,(0,1):2,(1,0):1254,(1,1):104	'0:1310,1:50'	(0,0):14305,(0,1):6,(1,0):1152,(1,1):40	'0:1186,1:12'
chr1:171673674-171673527:-@chr1:171671224-171669296:-	NA	NA	-0.29	54.76	0.38	0.3	0.47	0.67	0.54	0.82	(0,0):58,(0,1):9,(1,0):92,(1,1):167	'0:149,1:119'	(0,0):37,(0,1):4,(1,0):117,(1,1):119	'0:191,1:49'
chr7:44114129-44113730:-@chr7:44113624-44113382:-	ENSG00000122678	POLM	-0.3	50.73	0.11	0.04	0.2	0.41	0.24	0.59	(0,0):69,(0,1):32,(1,0):5,(1,1):31	'0:6,1:62'	(0,0):45,(0,1):11,(1,0):12,(1,1):25	'0:25,1:23'
chr11:85974987-85975305:+@chr11:85977125-85977258:+	ENSG00000074266	EED	-0.31	10.85	0.1	0.04	0.18	0.41	0.23	0.63	(0,0):101,(0,1):6,(1,0):14,(1,1):12	'0:16,1:16'	(0,0):140,(0,1):3,(1,0):27,(1,1):3	'0:27,1:6'
chr1:46655029-46654914:-@chr1:46654652-46654355:-	ENSG00000085998	POMGNT1	-0.34	1844	0.48	0.38	0.61	0.82	0.71	0.93	(0,0):78,(0,1):12,(1,0):96,(1,1):89	'0:132,1:65'	(0,0):120,(0,1):4,(1,0):205,(1,1):116	'0:296,1:29'
chr1:46655029-46654914:-@chr1:46654652-46654353:-	NA	NA	-0.34	364.37	0.48	0.37	0.59	0.82	0.71	0.92	(0,0):78,(0,1):12,(1,0):96,(1,1):89	'0:156,1:41'	(0,0):119,(0,1):4,(1,0):205,(1,1):117	'0:306,1:20'
chr12:6669735-6669613:-@chr12:6669492-6669264:-	ENSG00000111641	NOP2	-0.36	31.22	0.13	0.07	0.21	0.49	0.28	0.72	(0,0):260,(0,1):32,(1,0):15,(1,1):33	'0:19,1:61'	(0,0):170,(0,1):5,(1,0):14,(1,1):5	'0:16,1:8'
chr12:56637176-56637022:-@chr12:56631752-56631591:-	ENSG00000139645	ANKRD52	-0.39	13.77	0.5	0.36	0.66	0.89	0.67	1	(0,0):60,(0,1):11,(1,0):851,(1,1):1	'0:851,1:12'	(0,0):37,(1,0):543,(1,1):1	'0:544'
chr9:34647086-34647958:+@chr9:34648112-34648168:+	ENSG00000213930,ENSG00000258728	GALT	-0.47	29.45	0.13	0.05	0.25	0.6	0.36	0.81	(0,0):181,(0,1):26,(1,0):5,(1,1):35	'0:7,1:59'	(0,0):105,(0,1):4,(1,0):10,(1,1):17	'0:17,1:14'
chr15:42104714-42104851:+@chr15:42105117-42105299:+	ENSG00000137802	MAPKBP1	-0.5	77.74	0.04	0.01	0.12	0.54	0.22	0.9	(0,0):41,(0,1):9,(1,0):1,(1,1):1	'0:1,1:10'	(0,0):15,(0,1):2,(1,0):7	'0:7,1:2'
chr8:144658742-144658602:-@chr8:144658332-144658248:-	ENSG00000147813	NAPRT1	-0.51	120.17	0.07	0.04	0.13	0.58	0.25	0.9	(0,0):97,(0,1):19,(1,0):22	'0:22,1:19'	(0,0):51,(0,1):1,(1,0):16	'0:16,1:1'
chr19:10676466-10676393:-@chr19:10675710-10675605:-	ENSG00000129347	KRI1	-0.52	73.88	0.05	0.01	0.22	0.57	0.21	0.89	(0,0):174,(0,1):4,(1,0):21	'0:21,1:4'	(0,0):87,(1,0):13	'0:13'
chrX:48340985-48341182:+@chrX:48341374-48341415:+	ENSG00000068438	FTSJ1	-0.55	88.51	0.16	0.07	0.29	0.71	0.39	0.96	(0,0):204,(0,1):8,(1,0):16,(1,1):5	'0:16,1:13'	(0,0):21,(1,0):18	'0:18'
chr10:135270783-135272160:+@chr10:135272525-135272830:+	ENSG00000214279	RP11-108K14.4	-0.56	3380.23	0.31	0.15	0.56	0.87	0.66	0.99	(0,0):14,(0,1):8,(1,0):6,(1,1):30	'0:12,1:32'	(0,0):4,(1,0):11,(1,1):9	'0:20'
chrX:48336349-48336556:+@chrX:48336837-48336906:+	ENSG00000068438	FTSJ1	-0.56	10.18	0.03	0.01	0.06	0.59	0.15	0.97	(0,0):212,(0,1):26,(1,0):5,(1,1):2	'0:5,1:28'	(0,0):73,(1,0):3,(1,1):1	'0:4'
chr12:7083714-7083855:+@chr12:7084252-7084310:+	ENSG00000126749,ENSG00000255896	EMG1,U47924.19	-0.65	349.49	0.01	0	0.01	0.66	0.27	0.96	(0,0):326,(0,1):37,(1,0):10	'0:10,1:37'	(0,0):32,(1,0):13	'0:13'
chr10:99131923-99131830:-@chr10:99130838-99130680:-	ENSG00000052749	RRP12	-0.7	2582.05	0.02	0.01	0.03	0.72	0.29	0.98	(0,0):280,(0,1):40,(1,0):31	'0:31,1:40'	(0,0):18,(1,0):25	'0:25'

## Sheet: shA_36h_vs_shA_0h.SE
event_name	ensg_id	gsymbol	diff	bayes_factor	shA_36h_posterior_mean	shA_36h_ci_low	shA_36h_ci_high	shA_0h_posterior_mean	shA_0h_ci_low	shA_0h_ci_high	shA_36h_counts	shA_36h_assigned_counts	shA_0h_counts	shA_0h_assigned_counts
chr20:60758081:60758113:+@chr20:60768472:60768680:+@chr20:60770858:60771005:+	NA	MTG2	0.62	2407.72	0.81	0.49	0.97	0.19	0.1	0.33	(0,0):662,(1,0):126	'0:126'	(0,0):562,(0,1):6,(1,0):66	'0:66,1:6'
chr2:228207461:228207535:+@chr2:228211942:228212100:+@chr2:228220393:228220477:+	ENSG00000168958	MFF	0.59	22.1	0.64	0.22	0.99	0.05	0.01	0.26	(0,0):1493,(1,0):20	'0:20'	(0,0):1143,(0,1):3,(1,0):8	'0:8,1:3'
chr16:21868580:21868737:-@chr16:21865405:21865742:-@chr16:21863236:21863367:-	ENSG00000185864	61E3.4	0.57	283.95	0.68	0.42	0.87	0.11	0.02	0.25	(0,0):524,(0,1):3,(1,0):52	'0:52,1:3'	(0,0):487,(0,1):6,(1,0):4	'0:4,1:6'
chr8:12595504:12595653:-@chr8:12594781:12594869:-@chr8:12594409:12594649:-	ENSG00000154359	LONRF1	0.54	52.78	0.65	0.27	0.97	0.11	0.01	0.27	(0,0):21,(0,1):1,(1,0):4,(1,1):2	'0:6,1:1'	(0,0):24,(0,1):9,(1,0):1,(1,1):3	'0:2,1:11'
chr16:22525085:22525242:+@chr16:22528086:22528423:+@chr16:22530459:22530590:+	ENSG00000243716	61E3.4	0.54	58426	0.69	0.49	0.87	0.15	0.05	0.32	(0,0):509,(0,1):3,(1,0):52	'0:52,1:3'	(0,0):493,(0,1):6,(1,0):6	'0:6,1:6'
chr4:111554109:111554164:-@chr4:111553499:111553636:-@chr4:111542320:111542525:-	ENSG00000164093	PITX2	0.51	13.75	0.66	0.32	0.91	0.15	0.02	0.51	(0,0):63,(0,1):1,(1,0):9,(1,1):1	'0:9,1:2'	(0,0):32,(1,1):5	'0:0,1:5'
chr22:20861886:20862033:+@chr22:20873165:20873282:+@chr22:20891404:20891491:+	ENSG00000099917	MED15	0.51	33.07	0.79	0.51	0.95	0.28	0.14	0.49	(0,0):326,(0,1):1,(1,0):25	'0:25,1:1'	(0,0):216,(0,1):8,(1,0):14	'0:14,1:8'
chr17:73969706:73969866:-@chr17:73956296:73956456:-@chr17:73953540:73953647:-	ENSG00000161533	ACOX1	0.48	51.85	0.58	0.28	0.88	0.1	0.02	0.24	(0,0):176,(0,1):2,(1,0):13	'0:13,1:2'	(0,0):183,(0,1):8,(1,0):3,(1,1):1	'0:3,1:9'
chr7:100464950:100465228:+@chr7:100465533:100465610:+@chr7:100465730:100465855:+	ENSG00000087077	TRIP6	0.47	12.03	0.82	0.63	0.95	0.35	0.18	0.6	(0,0):535,(0,1):1,(1,0):39,(1,1):64	'0:89,1:15'	(0,0):258,(0,1):2,(1,0):6,(1,1):27	'0:11,1:24'
chr4:110650758:110651242:-@chr4:110639845:110639915:-@chr4:110638704:110638869:-	NA	NA	0.47	17.38	0.7	0.44	0.95	0.23	0.06	0.46	(0,0):95,(0,1):2,(1,0):8,(1,1):4	'0:10,1:4'	(0,0):90,(0,1):7,(1,0):1,(1,1):2	'0:1,1:9'
chr2:111907621:111907724:+@chr2:111911357:111911481:+@chr2:111921710:111926022:+	ENSG00000153094	BCL2L11	0.47	10.82	0.78	0.51	0.96	0.31	0.09	0.59	(0,0):155,(0,1):1,(1,0):9,(1,1):224	'0:219,1:15'	(0,0):112,(0,1):4,(1,0):2,(1,1):145	'0:31,1:120'
chr10:101507014:101507147:+@chr10:101510126:101510153:+@chr10:101514286:101514391:+	ENSG00000119929	CUTC	0.46	77.45	0.9	0.72	0.99	0.44	0.26	0.66	(0,0):462,(1,0):14	'0:14'	(0,0):378,(0,1):9,(1,0):10	'0:10,1:9'
chr1:155881034:155881193:-@chr1:155880447:155880595:-@chr1:155880241:155880297:-	ENSG00000143622	RIT1	0.45	31.19	0.86	0.63	0.97	0.41	0.23	0.62	(0,0):83,(1,0):59	'0:59'	(0,0):78,(0,1):5,(1,0):33	'0:33,1:5'
chr9:5805611:5805785:-@chr9:5805027:5805217:-@chr9:5801176:5801328:-	ENSG00000099219	ERMP1	0.45	17.18	0.86	0.66	0.98	0.41	0.19	0.66	(0,0):58,(1,0):17	'0:17'	(0,0):39,(0,1):5,(1,0):10	'0:10,1:5'
chr16:21436300:21436457:-@chr16:21433127:21433464:-@chr16:21430811:21431087:-	ENSG00000169246	NPIPL3	0.44	858.44	0.6	0.44	0.76	0.16	0.05	0.38	(0,0):526,(0,1):8,(1,0):52,(1,1):14	'0:56,1:18'	(0,0):471,(0,1):8,(1,0):4,(1,1):6	'0:4,1:14'
chr4:110650758:110651242:-@chr4:110639839:110639915:-@chr4:110638704:110638869:-	NA	PLA2G12A	0.44	36.76	0.8	0.56	0.94	0.36	0.16	0.61	(0,0):90,(0,1):2,(1,0):13,(1,1):4	'0:16,1:3'	(0,0):87,(0,1):7,(1,0):4,(1,1):2	'0:5,1:8'
chr1:227834245:227834371:+@chr1:227838657:227838777:+@chr1:227842037:227850164:+	NA	ZNF678	0.43	99.05	0.63	0.47	0.77	0.2	0.07	0.38	(0,0):140,(0,1):9,(1,0):21,(1,1):479	'0:362,1:147'	(0,0):87,(0,1):10,(1,0):3,(1,1):403	'0:152,1:264'
chr15:80364903:80364989:+@chr15:80390758:80390920:+@chr15:80412670:80412840:+	ENSG00000086666	ZFAND6	0.43	191.19	0.57	0.35	0.79	0.14	0.07	0.23	(0,0):2203,(0,1):4,(1,0):33,(1,1):1	'0:33,1:5'	(0,0):1618,(0,1):13,(1,0):15,(1,1):9	'0:18,1:19'
chr5:56205087:56205570:+@chr5:56206996:56207329:+@chr5:56208838:56208961:+	ENSG00000155542	SETD9	0.43	20.94	0.77	0.55	0.93	0.34	0.15	0.54	(0,0):82,(0,1):2,(1,0):17,(1,1):1	'0:18,1:2'	(0,0):64,(0,1):6,(1,0):6,(1,1):2	'0:7,1:7'
chr5:131606996:131607159:+@chr5:131607484:131607601:+@chr5:131607718:131609147:+	ENSG00000131435	PDLIM4	0.42	54.11	0.71	0.53	0.86	0.29	0.15	0.48	(0,0):71,(0,1):7,(1,0):29,(1,1):153	'0:164,1:25'	(0,0):35,(0,1):9,(1,0):7,(1,1):137	'0:39,1:114'
chr8:10683662:10683754:-@chr8:10677703:10677779:-@chr8:10622884:10623426:-	ENSG00000254093,ENSG00000258724,ENSG00000171056	PINX1,SOX7	0.41	247.41	0.88	0.73	0.96	0.47	0.29	0.67	(0,0):426,(0,1):2,(1,0):36,(1,1):79	'0:104,1:13'	(0,0):327,(0,1):9,(1,0):14,(1,1):52	'0:35,1:40'
chr9:99284788:99284885:-@chr9:99271955:99272071:-@chr9:99262395:99266071:-	ENSG00000081377	CDC14B	0.41	21.6	0.85	0.69	0.95	0.44	0.24	0.65	(0,0):280,(0,1):1,(1,0):22,(1,1):414	'0:373,1:64'	(0,0):204,(0,1):5,(1,0):10,(1,1):406	'0:148,1:273'
chr3:142455221:142455375:+@chr3:142462327:142462428:+@chr3:142467100:142467302:+	ENSG00000144935	TRPC1	0.4	18.22	0.55	0.3	0.82	0.15	0.04	0.3	(0,0):185,(0,1):4,(1,0):9	'0:9,1:4'	(0,0):161,(0,1):13,(1,0):4,(1,1):2	'0:4,1:15'
chr3:47896738:47896850:-@chr3:47894653:47894842:-@chr3:47892180:47894428:-	NA	MAP4	0.4	2274.74	0.96	0.89	0.99	0.56	0.41	0.75	(0,0):283,(0,1):1,(1,0):129,(1,1):987	'0:1110,1:7'	(0,0):154,(1,0):38,(1,1):787	'0:402,1:423'
chr15:20688656:20688770:-@chr15:20671448:20671623:-@chr15:20668084:20668254:-	ENSG00000180229	HERC2P3	0.4	214.56	0.88	0.74	0.98	0.48	0.29	0.69	(0,0):282,(0,1):1,(1,0):54	'0:54,1:1'	(0,0):267,(0,1):7,(1,0):29	'0:29,1:7'
chr12:68042512:68042962:+@chr12:68043577:68043725:+@chr12:68050886:68056444:+	ENSG00000127334	DYRK2	0.4	24.15	0.67	0.47	0.84	0.27	0.13	0.47	(0,0):276,(0,1):4,(1,0):29,(1,1):1198	'0:1035,1:196'	(0,0):176,(0,1):4,(1,0):6,(1,1):771	'0:102,1:679'
chr4:54294194:54294350:+@chr4:54306749:54306775:+@chr4:54308820:54308874:+	ENSG00000145216	FIP1L1	0.39	24.75	0.64	0.42	0.85	0.25	0.11	0.43	(0,0):721,(0,1):4,(1,0):15,(1,1):1	'0:15,1:5'	(0,0):559,(0,1):10,(1,0):6,(1,1):2	'0:6,1:12'
chr11:66103788:66104000:-@chr11:66103449:66103629:-@chr11:66103233:66103347:-	ENSG00000174791	RIN1	0.37	11.02	0.7	0.49	0.89	0.33	0.18	0.51	(0,0):146,(0,1):3,(1,0):31,(1,1):5	'0:36,1:3'	(0,0):76,(0,1):10,(1,0):15,(1,1):1	'0:15,1:11'
chr20:25666632:25666758:-@chr20:25666203:25666298:-@chr20:25654851:25657673:-	ENSG00000130684	ZNF337	0.36	10.8	0.92	0.81	0.98	0.56	0.33	0.79	(0,0):214,(0,1):1,(1,0):35,(1,1):371	'0:343,1:64'	(0,0):206,(0,1):6,(1,0):13,(1,1):291	'0:115,1:195'
chr9:32989757:32989893:-@chr9:32988081:32988127:-@chr9:32987542:32987844:-	ENSG00000137074	APTX	0.33	10.71	0.5	0.32	0.71	0.17	0.05	0.34	(0,0):502,(0,1):8,(1,0):13,(1,1):29	'0:26,1:24'	(0,0):436,(0,1):13,(1,0):3,(1,1):11	'0:4,1:23'
chr11:59562845:59562955:+@chr11:59564756:59564869:+@chr11:59568328:59573355:+	NA	STX3	0.31	29.27	0.89	0.75	0.97	0.58	0.45	0.71	(0,0):214,(0,1):2,(1,0):33,(1,1):323	'0:318,1:40'	(0,0):155,(0,1):19,(1,0):30,(1,1):273	'0:167,1:155'
chr12:13349602:13349806:+@chr12:13352112:13352467:+@chr12:13364403:13364522:+	NA	EEMP1	0.31	1000000000000	0.35	0.24	0.47	0.04	0.02	0.08	(0,0):3271,(0,1):16,(1,0):48	'0:48,1:16'	(0,0):902,(0,1):33,(1,0):7	'0:7,1:33'
chr17:79849599:79849717:+@chr17:79851428:79851490:+@chr17:79852343:79852462:+	ENSG00000141552	ANAPC11	0.3	11.29	0.89	0.75	0.97	0.59	0.43	0.75	(0,0):235,(0,1):2,(1,0):60	'0:60,1:2'	(0,0):197,(0,1):9,(1,0):37	'0:37,1:9'
chrX:102631268:102631541:+@chrX:102631956:102632034:+@chrX:102632391:102633001:+	ENSG00000166681	NGFRAP1	0.28	41.64	0.56	0.45	0.67	0.28	0.19	0.38	(0,0):889,(0,1):2,(1,0):86,(1,1):1220	'0:689,1:619'	(0,0):566,(0,1):3,(1,0):33,(1,1):932	'0:382,1:586'
chrX:118112308:118112426:+@chrX:118116784:118116906:+@chrX:118123371:118123635:+	ENSG00000175556	LONRF3	0.28	12.56	0.55	0.41	0.69	0.27	0.16	0.4	(0,0):329,(0,1):15,(1,0):44,(1,1):15	'0:50,1:24'	(0,0):237,(0,1):19,(1,0):16,(1,1):15	'0:19,1:31'
chr12:93862968:93863131:+@chr12:93864262:93864281:+@chr12:93870730:93870793:+	ENSG00000198015	MRPL42	0.22	235.22	0.24	0.13	0.41	0.02	0	0.08	(0,0):837,(0,1):13,(1,0):8,(1,1):14	'0:14,1:21'	(0,0):760,(0,1):29,(1,1):14	'0:1,1:42'
chr19:41809877:41810166:+@chr19:41811551:41811772:+@chr19:41812354:41813811:+	NA	hnRNPUL1	0.21	26.8	0.51	0.42	0.6	0.3	0.23	0.38	(0,0):551,(0,1):5,(1,0):136,(1,1):1739	'0:1039,1:841'	(0,0):368,(0,1):1,(1,0):59,(1,1):1345	'0:505,1:900'
chr17:35687113:35687365:-@chr17:35646320:35646430:-@chr17:35641739:35641871:-	ENSG00000132142	ACACA	0.21	28.12	0.36	0.27	0.46	0.15	0.09	0.24	(0,0):666,(0,1):37,(1,0):37,(1,1):2	'0:39,1:37'	(0,0):597,(0,1):44,(1,0):14,(1,1):7	'0:15,1:50'
chr17:17077230:17077389:+@chr17:17078607:17078726:+@chr17:17079740:17079826:+	ENSG00000133030	MPRIP	0.2	14.92	0.95	0.89	0.99	0.75	0.62	0.85	(0,0):683,(0,1):3,(1,0):336,(1,1):3	'0:339,1:3'	(0,0):421,(0,1):10,(1,0):160,(1,1):1	'0:161,1:10'
chr1:151298648:151298849:-@chr1:151297221:151297393:-@chr1:151288049:151288985:-	ENSG00000143393	PI4KB	-0.2	16	0.29	0.22	0.35	0.49	0.38	0.59	(0,0):314,(0,1):69,(1,0):60,(1,1):503	'0:192,1:440'	(0,0):222,(0,1):23,(1,0):54,(1,1):311	'0:201,1:187'
chr16:31105878:31106276:-@chr16:31104633:31104803:-@chr16:31102163:31102663:-	ENSG00000255439,ENSG00000167397	VKORC1	-0.21	15.21	0.61	0.51	0.72	0.82	0.72	0.9	(0,0):131,(0,1):9,(1,0):107,(1,1):549	'0:378,1:287'	(0,0):83,(0,1):6,(1,0):111,(1,1):340	'0:371,1:86'
chr1:113249700:113250025:-@chr1:113247722:113247823:-@chr1:113246266:113246428:-	ENSG00000155366,ENSG00000155367	RHOC,PPM1J	-0.21	134.95	0.42	0.34	0.5	0.63	0.54	0.71	(0,0):1793,(0,1):62,(1,0):64,(1,1):5	'0:68,1:63'	(0,0):1182,(0,1):33,(1,0):82,(1,1):2	'0:84,1:33'
chr17:71223304:71223403:-@chr17:71208817:71208879:-@chr17:71203492:71205907:-	ENSG00000133193	FAM104A	-0.21	45.84	0.47	0.38	0.55	0.68	0.57	0.78	(0,0):538,(0,1):64,(1,0):82,(1,1):1937	'0:1018,1:1065'	(0,0):316,(0,1):18,(1,0):62,(1,1):1213	'0:971,1:322'
chr17:62502194:62502407:-@chr17:62500795:62500998:-@chr17:62500340:62500436:-	ENSG00000108654	DDX5	-0.22	1.54832e+07	0.52	0.47	0.56	0.74	0.66	0.82	(0,0):5145,(1,0):1201,(1,1):742	'0:1632,1:311'	(0,0):3206,(0,1):1,(1,0):961,(1,1):407	'0:1291,1:78'
chr1:154155464:154155725:-@chr1:154148591:154148724:-@chr1:154145560:154145677:-	ENSG00000143549	TPM3	-0.23	1000000000000	0.6	0.56	0.64	0.83	0.78	0.88	(0,0):2035,(0,1):4,(1,0):1570,(1,1):2480	'0:3092,1:962'	(0,0):1863,(0,1):5,(1,0):1317,(1,1):1433	'0:2502,1:253'
chr11:847201:847300:+@chr11:850288:850367:+@chr11:862550:862741:+	ENSG00000214063	TSPAN4	-0.25	8441.79	0.71	0.6	0.81	0.96	0.89	0.99	(0,0):513,(0,1):15,(1,0):96,(1,1):5	'0:101,1:15'	(0,0):282,(1,0):66,(1,1):5	'0:71'
chr17:74722912:74723260:+@chr17:74725772:74725876:+@chr17:74729060:74729297:+	ENSG00000181038	METTL23	-0.25	13.19	0.47	0.36	0.59	0.72	0.6	0.84	(0,0):359,(0,1):32,(1,0):40,(1,1):23	'0:52,1:43'	(0,0):334,(0,1):9,(1,0):38,(1,1):25	'0:54,1:18'
chr6:64345725:64346055:+@chr6:64356432:64356700:+@chr6:64389901:64390062:+	ENSG00000118482	PHF3	-0.28	95.86	0.5	0.4	0.61	0.78	0.65	0.9	(0,0):1115,(0,1):29,(1,0):71,(1,1):15	'0:82,1:33'	(0,0):732,(0,1):8,(1,0):67,(1,1):5	'0:70,1:10'
chr6:64345725:64346055:+@chr6:64356524:64356700:+@chr6:64389901:64390062:+	ENSG00000118482	PHF3	-0.3	17.79	0.41	0.31	0.52	0.71	0.55	0.84	(0,0):1147,(0,1):29,(1,0):39,(1,1):15	'0:49,1:34'	(0,0):758,(0,1):8,(1,0):41,(1,1):5	'0:45,1:9'
chr17:1419750:1420182:-@chr17:1419182:1419412:-@chr17:1417166:1417273:-	ENSG00000132376	INPP5K	-0.37	49.27	0.46	0.31	0.64	0.83	0.65	0.96	(0,0):79,(0,1):11,(1,0):18,(1,1):3	'0:21,1:11'	(0,0):45,(0,1):1,(1,0):15	'0:15,1:1'
chr10:5751493:5751626:+@chr10:5754357:5754502:+@chr10:5754786:5754881:+	ENSG00000108021	FAM208B	-0.37	10.4	0.49	0.31	0.69	0.86	0.66	0.97	(0,0):354,(0,1):8,(1,0):53	'0:53,1:8'	(0,0):279,(1,0):42	'0:42'
chr3:50365385:50365668:-@chr3:50364459:50364655:-@chr3:50363788:50363908:-	ENSG00000114383	TUSC2	-0.38	23.67	0.05	0.01	0.11	0.43	0.18	0.76	(0,0):145,(0,1):21,(1,0):1	'0:1,1:21'	(0,0):67,(0,1):3,(1,0):4	'0:4,1:3'
chr17:79650043:79650156:-@chr17:79649521:79649705:-@chr17:79649064:79649179:-	ENSG00000214087	ARL16	-0.38	11.07	0.07	0.02	0.16	0.45	0.19	0.81	(0,0):269,(0,1):6,(1,0):3	'0:3,1:6'	(0,0):177,(0,1):2,(1,0):13	'0:13,1:2'
chr11:85339622:85339732:+@chr11:85340176:85340247:+@chr11:85342731:85342852:+	NA	TMEM126B	-0.39	31.12	0.12	0.03	0.26	0.51	0.27	0.8	(0,0):527,(0,1):9,(1,0):3	'0:3,1:9'	(0,0):437,(0,1):2,(1,0):7	'0:7,1:2'
chr1:144593363:144593965:+@chr1:144595854:144595952:+@chr1:144598512:144598780:+	ENSG00000225241	NBPF8	-0.39	16.5	0.43	0.28	0.63	0.82	0.6	0.95	(0,0):642,(0,1):9,(1,0):13,(1,1):94	'0:42,1:74'	(0,0):486,(0,1):1,(1,0):15,(1,1):49	'0:56,1:9'
chr2:25179912:25180034:-@chr2:25174263:25174423:-@chr2:25166505:25170617:-	ENSG00000115137	DNAJC27	-0.43	569.53	0.49	0.23	0.74	0.92	0.79	0.99	(0,0):147,(0,1):6,(1,0):9,(1,1):161	'0:91,1:85'	(0,0):95,(1,0):16,(1,1):109	'0:123,1:2'
chr16:68308594:68309152:+@chr16:68321226:68321338:+@chr16:68321649:68321774:+	ENSG00000103064	SLC7A6	-0.45	649.22	0.1	0.03	0.2	0.55	0.33	0.8	(0,0):483,(0,1):5,(1,0):4,(1,1):152	'0:21,1:140'	(0,0):380,(0,1):2,(1,0):19,(1,1):114	'0:98,1:37'
chr1:114445260:114445484:-@chr1:114444377:114444507:-@chr1:114442526:114443022:-	ENSG00000134262	AP4B1	-0.46	76.73	0.32	0.16	0.5	0.78	0.56	0.97	(0,0):345,(0,1):4,(1,0):13,(1,1):125	'0:54,1:88'	(0,0):319,(1,0):25,(1,1):112	'0:98,1:39'
chr16:23652431:23652678:-@chr16:23649780:23649913:-@chr16:23649391:23649450:-	NA	PALB2	-0.48	13.39	0.36	0.18	0.55	0.84	0.55	0.98	(0,0):91,(0,1):8,(1,0):12	'0:12,1:8'	(0,0):66,(1,0):13,(1,1):1	'0:14'
chrX:118975039:118975221:-@chrX:118974609:118974647:-@chrX:118972330:118972490:-	ENSG00000125351	UPF3B	-0.5	246.12	0.21	0.07	0.42	0.71	0.47	0.91	(0,0):139,(0,1):9,(1,0):3,(1,1):2	'0:4,1:10'	(0,0):106,(0,1):2,(1,0):9	'0:9,1:2'
chr22:42915720:42915829:-@chr22:42914619:42914734:-@chr22:42914011:42914153:-	NA	RRP7A	-0.59	19345.5	0	0	0.01	0.59	0.28	0.87	(0,0):406,(0,1):215,(1,0):1	'0:1,1:215'	(0,0):235,(0,1):1,(1,0):10	'0:10,1:1'
chrX:17755592:17755800:+@chrX:17762191:17762339:+@chrX:17764135:17764218:+	ENSG00000047634	SCML1	-0.63	1325.46	0.11	0.05	0.21	0.74	0.37	0.96	(0,0):792,(0,1):13,(1,0):8,(1,1):10	'0:9,1:22'	(0,0):607,(1,0):7,(1,1):3	'0:10'
chr7:2279053:2279342:-@chr7:2277650:2278572:-@chr7:2273926:2275199:-	ENSG00000122687	FTSJ2	-0.65	1000000000000	0.16	0.14	0.2	0.81	0.65	0.94	(0,0):228,(0,1):51,(1,0):117,(1,1):878	'0:265,1:781'	(0,0):82,(0,1):1,(1,0):80,(1,1):121	'0:181,1:21'
chr15:56285709:56285835:-@chr15:56284124:56284203:-@chr15:56279407:56280199:-	ENSG00000069869	NEDD4	-0.69	130576	0.1	0.05	0.18	0.79	0.49	0.97	(0,0):119,(0,1):3,(1,0):9,(1,1):797	'0:50,1:759'	(0,0):88,(0,1):1,(1,0):7,(1,1):3	'0:9,1:2'

## Sheet: shA_72h_vs_shA_0h.A3SS
event_name	ensg_id	gsymbol	diff	bayes_factor	shA_72h_posterior_mean	shA_72h_ci_low	shA_72h_ci_high	shA_0h_posterior_mean	shA_0h_ci_low	shA_0h_ci_high	shA_72h_counts	shA_72h_assigned_counts	shA_0h_counts	shA_0h_assigned_counts
chr14:78182115:78182222:+@chr14:78183823|78183845:78183941:+	ENSG00000119705	SLIRP	0.55	23.25	0.63	0.25	0.92	0.08	0.01	0.23	(0,0):1204,(1,0):1	'0:1'	(0,0):2291,(0,1):14,(1,0):1	'0:1,1:14'
chr5:77004067:77004172:-@chr5:76987323|76989177:76987066:-	ENSG00000171530	TBCA	0.48	263.19	0.68	0.4	0.96	0.2	0.15	0.27	(0,0):1611,(1,0):120,(1,1):13	'0:132,1:1'	(0,0):2452,(0,1):3,(1,0):168,(1,1):47	'0:185,1:33'
chr11:69061622:69062043:+@chr11:69062700|69062868:69062962:+	ENSG00000172927	MYEOV	0.44	1000000000000	0.74	0.59	0.87	0.3	0.21	0.4	(0,0):323,(0,1):1,(1,0):125,(1,1):269	'0:350,1:45'	(0,0):167,(1,0):47,(1,1):251	'0:116,1:182'
chr1:78187709:78187881:-@chr1:78187586|78187610:78187516:-	ENSG00000077254	USP33	0.35	32.51	0.54	0.34	0.75	0.19	0.07	0.35	(0,0):232,(0,1):7,(1,0):14,(1,1):1	'0:15,1:7'	(0,0):277,(0,1):14,(1,0):5,(1,1):2	'0:5,1:16'
chr5:95152211:95152330:-@chr5:95150511|95150661:95149553:-	ENSG00000173221	GLRX	0.22	886.23	0.24	0.13	0.39	0.02	0	0.06	(0,0):319,(0,1):1,(1,0):14,(1,1):327	'0:91,1:251'	(0,0):285,(0,1):1,(1,0):1,(1,1):504	'0:13,1:493'
chr3:47894653:47894842:-@chr3:47894428|47894529:47892180:-	NA	MAP4	-0.32	16583.1	0.16	0.1	0.23	0.48	0.36	0.61	(0,0):123,(0,1):66,(1,0):20,(1,1):964	'0:213,1:837'	(0,0):42,(0,1):22,(1,0):37,(1,1):792	'0:315,1:536'
chr16:1543352:1543606:+@chr16:1544247|1544282:1544617:+	ENSG00000100726	TELO2	-0.33	156.12	0.6	0.43	0.77	0.93	0.82	0.99	(0,0):20,(0,1):8,(1,0):16,(1,1):36	'0:40,1:20'	(0,0):30,(1,0):26,(1,1):37	'0:61,1:2'
chr1:46655130:46655239:-@chr1:46654652|46655029:46654353:-	NA	POMGNT1	-0.33	17.83	0.48	0.33	0.66	0.81	0.7	0.91	(0,0):35,(0,1):3,(1,0):54,(1,1):45	'0:81,1:21'	(0,0):108,(0,1):3,(1,0):276,(1,1):117	'0:370,1:26'
chr14:35872356:35872566:-@chr14:35871869|35872065:35871600:-	ENSG00000100906	NFKBIA	-0.38	185.17	0.19	0.1	0.31	0.57	0.39	0.76	(0,0):436,(1,0):15,(1,1):102	'0:30,1:87'	(0,0):613,(0,1):1,(1,0):41,(1,1):81	'0:76,1:47'
chr12:48551242:48551377:-@chr12:48547308|48547312:48547151:-	ENSG00000177981	ASB8	-0.44	22.42	0.43	0.23	0.65	0.87	0.69	0.97	(0,0):56,(0,1):9,(1,0):7	'0:7,1:9'	(0,0):87,(0,1):2,(1,0):22	'0:22,1:2'
chr4:121739508:121739682:-@chr4:121737729|121738079:121737608:-	ENSG00000138738	PRDM5	-0.46	14.63	0.33	0.14	0.58	0.79	0.48	0.98	(0,0):67,(0,1):3,(1,0):9	'0:9,1:3'	(0,0):74,(1,0):18	'0:18'
chr19:42797744:42797988:+@chr19:42798087|42798090:42798241:+	ENSG00000079432	CIC	-0.54	6110.67	0.16	0.05	0.32	0.7	0.48	0.87	(0,0):21,(0,1):17,(1,0):3,(1,1):3	'0:3,1:20'	(0,0):21,(0,1):3,(1,0):8	'0:8,1:3'

## Sheet: shA_72h_vs_shA_0h.A5SS
event_name	ensg_id	gsymbol	diff	bayes_factor	shA_72h_posterior_mean	shA_72h_ci_low	shA_72h_ci_high	shA_0h_posterior_mean	shA_0h_ci_low	shA_0h_ci_high	shA_72h_counts	shA_72h_assigned_counts	shA_0h_counts	shA_0h_assigned_counts
chr12:51442110:51442261|51442301:+@chr12:51442817:51442968:+	ENSG00000050426	LETMD1	0.63	44.88	0.72	0.35	0.95	0.09	0.02	0.21	(0,0):87,(0,1):1,(1,0):6	'0:6,1:1'	(0,0):117,(0,1):13,(1,0):1	'0:1,1:13'
chr1:165738159:165737719|165737996:-@chr1:165737429:165737506:-	ENSG00000143183	TMCO1	0.47	257.28	0.67	0.41	0.92	0.2	0.12	0.31	(0,0):257,(0,1):1,(1,0):37	'0:37,1:1'	(0,0):483,(0,1):14,(1,0):37	'0:37,1:14'
chr15:68504201:68503894|68504013:-@chr15:68503601:68503656:-	ENSG00000128973,ENSG00000260007	CLN6,RP11-315D16.2	0.47	18.16	0.5	0.16	0.85	0.03	0.01	0.09	(0,0):60,(0,1):1,(1,0):7,(1,1):2	'0:8,1:2'	(0,0):192,(0,1):14,(1,0):2,(1,1):6	'0:3,1:19'
chr10:92509351:92508591|92508596:-@chr10:92500576:92502285:-	NA	HTR7	0.45	11.61	0.62	0.34	0.87	0.17	0.05	0.35	(0,0):66,(0,1):3,(1,0):6,(1,1):102	'0:94,1:17'	(0,0):103,(0,1):16,(1,0):3,(1,1):191	'0:21,1:189'
chr15:50716579:50716711|50716851:+@chr15:50724535:50724696:+	ENSG00000138592	USP8	0.4	11.31	0.79	0.52	0.94	0.39	0.26	0.54	(0,0):112,(0,1):1,(1,0):20	'0:20,1:1'	(0,0):89,(0,1):13,(1,0):28	'0:28,1:13'
chr14:20929637:20929322|20929343:-@chr14:20928814:20929004:-	ENSG00000165782	TMEM55B	0.4	52.27	0.8	0.64	0.92	0.4	0.22	0.59	(0,0):102,(0,1):4,(1,0):22,(1,1):4	'0:23,1:7'	(0,0):122,(0,1):16,(1,0):11	'0:11,1:16'
chr8:56986718:56986254|56986619:-@chr8:56985613:56985831:-	ENSG00000008988	RPS20	0.27	1000000000000	0.77	0.7	0.85	0.5	0.47	0.53	(0,0):4863,(0,1):1,(1,0):1859,(1,1):510	'0:2208,1:162'	(0,0):9304,(1,0):3783,(1,1):1468	'0:4451,1:800'
chr9:86284242:86281265|86284100:-@chr9:86279945:86280060:-	ENSG00000135018	UBQLN1	0.22	13.73	0.3	0.17	0.48	0.08	0.05	0.12	(0,0):1306,(0,1):7,(1,0):219	'0:219,1:7'	(0,0):836,(0,1):21,(1,0):176	'0:176,1:21'
chr17:1340449:1339914|1340084:-@chr17:1324647:1326944:-	ENSG00000167193	CRK	0.2	137810	0.64	0.57	0.71	0.44	0.39	0.49	(0,0):480,(0,1):52,(1,0):158,(1,1):1315	'0:1027,1:498'	(0,0):610,(0,1):169,(1,0):216,(1,1):2424	'0:1295,1:1514'
chr20:2636580:2636680|2636860:+@chr20:2637047:2637195:+	ENSG00000101361	NOP56	-0.21	1.01524e+06	0.54	0.48	0.61	0.75	0.69	0.8	(0,0):596,(0,1):54,(1,0):429	'0:429,1:54'	(0,0):1107,(0,1):44,(1,0):958	'0:958,1:44'
chr2:32853087:32853200|32853447:+@chr2:32855590:32855767:+	NA	TTC27	-0.39	43.35	0.5	0.34	0.69	0.89	0.71	0.99	(0,0):79,(0,1):7,(1,0):57,(1,1):9	'0:64,1:9'	(0,0):104,(1,0):82,(1,1):10	'0:92'
chr18:47811209:47811090|47811102:-@chr18:47810748:47810932:-	ENSG00000154832	CXXC1	-0.39	77.98	0.05	0	0.14	0.44	0.22	0.7	(0,0):112,(0,1):20,(1,1):2	'0:0,1:22'	(0,0):115,(0,1):6,(1,0):5,(1,1):2	'0:5,1:8'
chr13:50571143:50571267|50571352:+@chr13:50571803:50571899:+	ENSG00000204977	TRIM13	-0.51	20.95	0.16	0.04	0.36	0.67	0.35	0.95	(0,0):39,(0,1):7,(1,0):4	'0:4,1:7'	(0,0):54,(0,1):1,(1,0):9	'0:9,1:1'
chr2:99172016:99172154|99172271:+@chr2:99175926:99175958:+	ENSG00000040933	INPP4A	-0.58	14.7	0.16	0.06	0.47	0.74	0.34	0.97	(0,0):117,(0,1):4,(1,0):18	'0:18,1:4'	(0,0):69,(1,0):10	'0:10'
chrX:153197884:153197524|153197769:-@chrX:153196216:153196300:-	ENSG00000102030,ENSG00000089820	NAA10,ARHGAP4	-0.59	12.16	0.11	0.04	0.24	0.7	0.23	0.98	(0,0):385,(0,1):6,(1,0):13	'0:13,1:6'	(0,0):556,(1,0):12	'0:12'

## Sheet: shA_72h_vs_shA_0h.MXE
event_name	ensg_id	gsymbol	diff	bayes_factor	shA_72h_posterior_mean	shA_72h_ci_low	shA_72h_ci_high	shA_0h_posterior_mean	shA_0h_ci_low	shA_0h_ci_high	shA_72h_counts	shA_72h_assigned_counts	shA_0h_counts	shA_0h_assigned_counts
chr20:36793591:36793700:-@chr20:36789822:36790001:-@chr20:36784249:36784491:-@chr20:36779341:36779459:-	ENSG00000198959	TGM2	0.56	9667.54	0.75	0.48	0.96	0.19	0.07	0.37	(0,0):26,(0,1):1,(1,0):6	'0:6,1:1'	(0,0):31,(0,1):12,(1,0):3	'0:3,1:12'
chr12:50794592:50794811:+@chr12:50796458:50796596:+@chr12:50806188:50806236:+@chr12:50821545:50821692:+	ENSG00000161813	LARP4	0.51	70.13	0.83	0.63	0.95	0.32	0.19	0.46	(0,0):1161,(0,1):1,(1,0):14,(1,1):1	'0:14,1:2'	(0,0):845,(0,1):20,(1,0):14,(1,1):2	'0:15,1:21'
chr15:57967166:57967266:+@chr15:57976600:57976872:+@chr15:57998132:57999153:+@chr15:58001383:58001556:+	ENSG00000137878,ENSG00000255529	GCOM1,POLR2M	0.49	31.05	0.64	0.33	0.9	0.15	0.05	0.29	(0,0):388,(0,1):1,(1,0):7	'0:7,1:1'	(0,0):613,(0,1):10,(1,0):5,(1,1):1	'0:5,1:11'
chr10:5754786:5754881:+@chr10:5756098:5756170:+@chr10:5759622:5759713:+@chr10:5762507:5762631:+	ENSG00000108021	FAM208B	0.46	19477.8	0.72	0.56	0.84	0.26	0.14	0.39	(0,0):851,(0,1):9,(1,0):33	'0:33,1:9'	(0,0):787,(0,1):28,(1,0):12	'0:12,1:28'
chr2:25851040:25851253:-@chr2:25830105:25830190:-@chr2:25818955:25819109:-@chr2:25803590:25803695:-	ENSG00000138101	DTNB	0.43	22.57	0.7	0.48	0.87	0.27	0.12	0.46	(0,0):266,(0,1):3,(1,0):11	'0:11,1:3'	(0,0):243,(0,1):11,(1,0):6,(1,1):3	'0:8,1:12'
chr2:75788383:75788455:-@chr2:75787806:75788045:-@chr2:75749491:75749613:-@chr2:75745182:75745334:-	ENSG00000115363	EVA1A	0.42	26.02	0.55	0.3	0.85	0.13	0.05	0.27	(0,0):609,(0,1):3,(1,0):7	'0:7,1:3'	(0,0):640,(0,1):19,(1,0):5	'0:5,1:19'
chr12:51442082:51442261:+@chr12:51442817:51442968:+@chr12:51449618:51449804:+@chr12:51450133:51450285:+	ENSG00000050426	LETMD1	0.41	33.94	0.49	0.22	0.75	0.08	0.01	0.2	(0,0):497,(0,1):5,(1,0):5	'0:5,1:5'	(0,0):606,(0,1):21,(1,0):1	'0:1,1:21'
chr7:100964952:100965093:-@chr7:100962237:100962313:-@chr7:100961405:100961494:-@chr7:100959621:100959823:-	ENSG00000128581	RABL5	0.34	10.71	0.58	0.4	0.77	0.24	0.12	0.38	(0,0):105,(0,1):9,(1,0):13,(1,1):1	'0:14,1:9'	(0,0):183,(0,1):28,(1,0):9,(1,1):4	'0:9,1:32'
chr14:103958114:103958371:+@chr14:103964839:103964865:+@chr14:103966493:103966537:+@chr14:103969219:103970166:+	ENSG00000075413	MARK3	0.31	17.86	0.58	0.42	0.73	0.27	0.18	0.39	(0,0):490,(0,1):16,(1,0):24,(1,1):186	'0:116,1:110'	(0,0):463,(0,1):46,(1,0):19,(1,1):297	'0:102,1:260'
chr16:20912075:20912211:+@chr16:20913808:20914039:+@chr16:20926878:20927036:+@chr16:20931444:20931536:+	ENSG00000102897	LYRM1	0.3	16.11	0.42	0.26	0.62	0.12	0.06	0.23	(0,0):157,(0,1):12,(1,0):12	'0:12,1:12'	(0,0):238,(0,1):34,(1,0):7	'0:7,1:34'
chr8:74650519:74650584:-@chr8:74600889:74601048:-@chr8:74585342:74585477:-@chr8:74529527:74529686:-	ENSG00000040341	STAU2	0.28	131.17	0.45	0.33	0.58	0.17	0.1	0.27	(0,0):1266,(0,1):27,(1,0):27	'0:27,1:27'	(0,0):952,(0,1):46,(1,0):11	'0:11,1:46'
chr15:86198648:86199018:+@chr15:86201768:86201821:+@chr15:86205619:86205684:+@chr15:86207794:86207986:+	ENSG00000170776	AKAP13	0.26	12.58	0.31	0.17	0.46	0.05	0	0.18	(0,0):418,(0,1):16,(1,0):8,(1,1):97	'0:44,1:77'	(0,0):252,(0,1):14,(1,1):64	'0:1,1:77'
chr12:58165757:58165914:-@chr12:58164877:58165040:-@chr12:58163555:58163739:-@chr12:58163348:58163461:-	ENSG00000037897	METTL1	0.26	64376.5	0.46	0.37	0.57	0.2	0.13	0.28	(0,0):99,(0,1):45,(1,0):43	'0:43,1:45'	(0,0):155,(0,1):92,(1,0):25	'0:25,1:92'
chr7:72957878:72957974:-@chr7:72954212:72954382:-@chr7:72952264:72952343:-@chr7:72950683:72951720:-	NA	NA	0.25	1697.15	0.73	0.65	0.8	0.48	0.39	0.57	(0,0):316,(0,1):31,(1,0):120,(1,1):389	'0:387,1:153'	(0,0):338,(0,1):51,(1,0):71,(1,1):425	'0:296,1:251'
chr2:87769669:87769823:+@chr2:87772259:87772404:+@chr2:87779742:87780126:+@chr2:87820726:87821030:+	ENSG00000222041	LINC00152	0.22	1.30342e+07	0.3	0.21	0.4	0.08	0.04	0.13	(0,0):10339,(1,0):46,(1,1):240	'0:112,1:174'	(0,0):3818,(0,1):3,(1,0):12,(1,1):241	'0:24,1:232'
chr1:150208081:150208504:-@chr1:150202906:150203028:-@chr1:150201405:150201447:-@chr1:150198940:150199127:-	ENSG00000143401	ANP32E	0.22	24.09	0.24	0.09	0.47	0.02	0	0.06	(0,0):896,(0,1):7,(1,0):6,(1,1):100	'0:34,1:79'	(0,0):1736,(0,1):46,(1,0):1,(1,1):303	'0:6,1:344'
chr11:57529234:57529518:+@chr11:57558857:57559145:+@chr11:57561482:57561553:+@chr11:57563049:57563201:+	ENSG00000198561	CTNND1	0.22	44.93	0.54	0.46	0.62	0.32	0.24	0.42	(0,0):2171,(0,1):50,(1,0):115,(1,1):18	'0:125,1:58'	(0,0):1354,(0,1):43,(1,0):40,(1,1):11	'0:42,1:52'
chr1:148258317:148258489:-@chr1:148257494:148257602:-@chr1:148252730:148252838:-@chr1:148251314:148252118:-	ENSG00000203832	NBPF20	0.21	33.22	0.78	0.7	0.85	0.57	0.48	0.67	(0,0):1170,(0,1):23,(1,0):84,(1,1):124	'0:163,1:68'	(0,0):1262,(0,1):46,(1,0):62,(1,1):143	'0:144,1:107'
chr16:15982415:15982447:-@chr16:15977865:15978062:-@chr16:15973661:15973745:-@chr16:15967348:15967484:-	ENSG00000133393	FOPNL	-0.21	15.77	0.17	0.1	0.26	0.38	0.28	0.5	(0,0):508,(0,1):27,(1,0):21	'0:21,1:27'	(0,0):575,(0,1):23,(1,0):59	'0:59,1:23'
chr16:89383341:89383486:-@chr16:89379725:89379997:-@chr16:89371614:89371752:-@chr16:89365283:89367370:-	ENSG00000167522	ANKRD11	-0.21	14.47	0.12	0.07	0.19	0.33	0.21	0.45	(0,0):781,(0,1):85,(1,0):13,(1,1):148	'0:29,1:217'	(0,0):387,(0,1):32,(1,0):17,(1,1):48	'0:30,1:67'
chr12:109915065:109915155:-@chr12:109907320:109907533:-@chr12:109898441:109898610:-@chr12:109895797:109895883:-	ENSG00000110906	KCTD10	-0.22	22.22	0.7	0.6	0.8	0.92	0.84	0.97	(0,0):461,(0,1):20,(1,0):69	'0:69,1:20'	(0,0):355,(0,1):5,(1,0):97	'0:97,1:5'
chr8:19681384:19681555:+@chr8:19682314:19682483:+@chr8:19683937:19684070:+@chr8:19687917:19688070:+	ENSG00000104613	INTS10	-0.27	61.32	0.18	0.08	0.3	0.45	0.35	0.55	(0,0):311,(0,1):33,(1,0):8,(1,1):8	'0:9,1:40'	(0,0):507,(0,1):41,(1,0):39,(1,1):10	'0:42,1:48'
chr4:1309185:1309388:+@chr4:1316169:1316291:+@chr4:1321415:1321491:+@chr4:1326545:1326653:+	ENSG00000090316	MAEA	-0.3	292.5	0.59	0.43	0.75	0.89	0.81	0.95	(0,0):350,(0,1):16,(1,0):29,(1,1):7	'0:33,1:19'	(0,0):292,(0,1):5,(1,0):63,(1,1):8	'0:71,1:5'
chr10:70883908:70884036:+@chr10:70892654:70892803:+@chr10:70915568:70915643:+@chr10:70916763:70916919:+	ENSG00000122958	VPS26A	-0.32	2080.65	0.23	0.14	0.33	0.55	0.41	0.7	(0,0):470,(0,1):31,(1,0):14	'0:14,1:31'	(0,0):387,(0,1):15,(1,0):29	'0:29,1:15'
chr12:69218143:69218210:+@chr12:69218335:69218431:+@chr12:69222551:69222711:+@chr12:69229609:69229764:+	ENSG00000135679	MDM2	-0.32	46.87	0.48	0.32	0.62	0.8	0.66	0.92	(0,0):737,(0,1):15,(1,0):25	'0:25,1:15'	(0,0):791,(0,1):6,(1,0):50	'0:50,1:6'
chr3:187871663:187871809:+@chr3:187943193:187943315:+@chr3:188059451:188059507:+@chr3:188123900:188124101:+	ENSG00000145012	LPP	-0.38	12.86	0.2	0.07	0.39	0.58	0.35	0.82	(0,0):5201,(0,1):12,(1,0):4,(1,1):9	'0:6,1:19'	(0,0):2314,(0,1):4,(1,0):9,(1,1):4	'0:10,1:7'
chr14:65390709:65390844:+@chr14:65392728:65392798:+@chr14:65398856:65399010:+@chr14:65470967:65471031:+	ENSG00000125954	CHURC1-FNTB	-0.42	12.29	0.28	0.13	0.47	0.7	0.45	0.93	(0,0):896,(0,1):11,(1,0):10	'0:10,1:11'	(0,0):984,(0,1):3,(1,0):22	'0:22,1:3'
chr1:101538216:101538386:+@chr1:101540832:101540950:+@chr1:101540951:101541272:+@chr1:101542919:101543064:+	ENSG00000233184	RP11-421L21.3	-0.42	12.44	0.33	0.16	0.54	0.75	0.5	0.94	(0,0):122,(0,1):8,(1,0):8	'0:8,1:8'	(0,0):133,(0,1):2,(1,0):15	'0:15,1:2'
chr7:6485584:6485735:-@chr7:6475993:6476164:-@chr7:6470111:6470238:-@chr7:6465619:6465745:-	ENSG00000164535	DAGLB	-0.45	33.01	0.34	0.15	0.54	0.79	0.53	0.96	(0,0):333,(0,1):7,(1,0):4	'0:4,1:7'	(0,0):199,(0,1):1,(1,0):8	'0:8,1:1'

## Sheet: shA_72h_vs_shA_0h.RI
event_name	ensg_id	gsymbol	diff	bayes_factor	shA_72h_posterior_mean	shA_72h_ci_low	shA_72h_ci_high	shA_0h_posterior_mean	shA_0h_ci_low	shA_0h_ci_high	shA_72h_counts	shA_72h_assigned_counts	shA_0h_counts	shA_0h_assigned_counts
chr1:155579961-155580123:+@chr1:155580216-155580351:+	NA	MSTO1	0.51	2419.23	0.66	0.42	0.85	0.15	0.06	0.3	(0,0):16,(0,1):3,(1,0):14	'0:14,1:3'	(0,0):28,(0,1):16,(1,0):6	'0:6,1:16'
chr6:81053381-81053529:+@chr6:81055692-81055971:+	ENSG00000083123	BCKDHB	0.46	2288.37	0.69	0.46	0.89	0.23	0.14	0.35	(0,0):34,(0,1):2,(1,0):58	'0:58,1:2'	(0,0):33,(0,1):13,(1,0):55,(1,1):4	'0:55,1:17'
chr6:81053381-81053529:+@chr6:81055692-81055987:+	ENSG00000083123	BCKDHB	0.46	72.46	0.69	0.44	0.93	0.23	0.14	0.35	(0,0):34,(0,1):2,(1,0):58	'0:58,1:2'	(0,0):33,(0,1):13,(1,0):55,(1,1):4	'0:57,1:15'
chr14:45565306-45565431:+@chr14:45566090-45566208:+	ENSG00000185246	PRPF39	0.41	11.42	0.66	0.4	0.88	0.25	0.15	0.38	(0,0):118,(0,1):2,(1,0):88	'0:88,1:2'	(0,0):177,(0,1):12,(1,0):103	'0:103,1:12'
chr15:82769081-82768927:-@chr15:82767756-82767619:-	ENSG00000255769	RP11-152F13.3	0.39	11.71	0.87	0.68	0.99	0.48	0.3	0.71	(0,0):67,(1,0):139	'0:139'	(0,0):70,(0,1):6,(1,0):126	'0:126,1:6'
chr17:15443875-15443747:-@chr17:15441467-15440294:-	ENSG00000175106,ENSG00000259024	FAM18B2,FAM18B2-CDRT4	0.26	1000000000000	0.45	0.38	0.53	0.19	0.16	0.23	(0,0):51,(0,1):20,(1,0):198,(1,1):158	'0:264,1:112'	(0,0):60,(0,1):60,(1,0):174,(1,1):306	'0:221,1:319'
chr2:241500747-241500936:+@chr2:241503091-241503431:+	ENSG00000188542	DUSP28	0.26	12.64	0.44	0.29	0.63	0.18	0.12	0.26	(0,0):11,(0,1):5,(1,0):65,(1,1):11	'0:73,1:8'	(0,0):5,(0,1):14,(1,0):56,(1,1):22	'0:57,1:35'
chr9:139619562-139619507:-@chr9:139619391-139619046:-	ENSG00000233016	SNHG7	0.24	17.06	0.87	0.77	0.94	0.63	0.52	0.74	(0,0):97,(0,1):6,(1,0):110,(1,1):59	'0:166,1:9'	(0,0):177,(0,1):14,(1,0):105,(1,1):130	'0:189,1:60'
chr13:115037659-115037956:+@chr13:115038039-115038150:+	ENSG00000130177	CDC16	0.23	14.99	0.74	0.64	0.84	0.51	0.4	0.62	(0,0):114,(0,1):15,(1,0):80,(1,1):36	'0:105,1:26'	(0,0):60,(0,1):30,(1,0):56,(1,1):33	'0:71,1:48'
chr15:82822779-82822714:-@chr15:82821289-82821163:-	ENSG00000184779	RPS17	-0.2	189622	0	0	0	0.2	0.11	0.34	(0,0):4195,(0,1):4007,(1,0):274	'0:274,1:4007'	(0,0):15700,(0,1):8,(1,0):469	'0:469,1:8'
chr5:179044111-179044022:-@chr5:179043219-179043127:-	ENSG00000169045	HNRNPH1	-0.21	80.61	0.1	0.07	0.14	0.31	0.2	0.46	(0,0):2317,(0,1):23,(1,0):549	'0:549,1:23'	(0,0):2831,(0,1):9,(1,0):924	'0:924,1:9'
chr7:44097381-44097458:+@chr7:44097728-44097879:+	ENSG00000136279	DBNL	-0.29	10.63	0.08	0.04	0.14	0.37	0.17	0.66	(0,0):139,(0,1):17,(1,0):19	'0:19,1:17'	(0,0):116,(0,1):3,(1,0):22	'0:22,1:3'
chr1:46655029-46654914:-@chr1:46654652-46654355:-	ENSG00000085998	POMGNT1	-0.31	11.64	0.51	0.34	0.73	0.82	0.71	0.93	(0,0):37,(0,1):2,(1,0):38,(1,1):45	'0:63,1:22'	(0,0):120,(0,1):4,(1,0):205,(1,1):116	'0:296,1:29'
chr8:100883013-100883115:+@chr8:100883676-100883925:+	ENSG00000132549	VPS13B	-0.32	11.11	0.15	0.1	0.21	0.47	0.25	0.79	(0,0):32,(0,1):19,(1,0):36,(1,1):24	'0:39,1:40'	(0,0):31,(0,1):3,(1,0):22,(1,1):3	'0:24,1:4'
chr1:196709749-196709922:+@chr1:196711005-196711181:+	ENSG00000000971	CFH	-0.36	17.23	0.13	0.07	0.2	0.49	0.26	0.76	(0,0):63,(0,1):18,(1,0):27,(1,1):2	'0:27,1:20'	(0,0):26,(0,1):3,(1,0):32	'0:32,1:3'
chr20:57288476-57288599:+@chr20:57288973-57289149:+	ENSG00000215440,ENSG00000254995	NPEPL1,STX16-NPEPL1	-0.37	24.51	0.18	0.11	0.27	0.55	0.32	0.8	(0,0):50,(0,1):20,(1,0):29	'0:29,1:20'	(0,0):38,(0,1):3,(1,0):24	'0:24,1:3'
chr22:20077192-20077334:+@chr22:20077499-20077781:+	ENSG00000128191	DGCR8	-0.38	244.64	0.09	0.04	0.17	0.47	0.29	0.67	(0,0):55,(0,1):27,(1,0):5,(1,1):11	'0:6,1:37'	(0,0):65,(0,1):8,(1,0):22,(1,1):17	'0:32,1:15'
chr5:180669345-180669174:-@chr5:180668563-180668492:-	ENSG00000204628	GNB2L1	-0.41	1000000000000	0.29	0.23	0.36	0.7	0.58	0.82	(0,0):12755,(0,1):6,(1,0):513,(1,1):67	'0:536,1:50'	(0,0):14305,(0,1):6,(1,0):1152,(1,1):40	'0:1186,1:12'
chr10:75553905-75554088:+@chr10:75554299-75554397:+	ENSG00000214655	ZSWIM8	-0.46	11.05	0.08	0.02	0.22	0.54	0.21	0.92	(0,0):63,(0,1):9,(1,0):2	'0:2,1:9'	(0,0):34,(0,1):1,(1,0):6	'0:6,1:1'
chr3:160102434-160102194:-@chr3:160101292-160101225:-	ENSG00000068885,ENSG00000248710	IFT80,TRIM59	-0.47	33.23	0.39	0.21	0.63	0.86	0.62	0.98	(0,0):30,(0,1):1,(1,0):50,(1,1):9	'0:51,1:9'	(0,0):49,(1,0):82,(1,1):1	'0:83'
chr2:219526920-219526983:+@chr2:219527233-219527402:+	ENSG00000074582	BCS1L	-0.51	10.28	0.27	0.13	0.49	0.78	0.39	0.98	(0,0):114,(0,1):6,(1,0):22	'0:22,1:6'	(0,0):113,(1,0):20	'0:20'
chr6:31938924-31938689:-@chr6:31938529-31938383:-	ENSG00000204348	DOM3Z	-0.51	14.76	0.2	0.04	0.63	0.71	0.43	0.95	(0,0):29,(0,1):1,(1,0):1,(1,1):9	'0:2,1:9'	(0,0):37,(0,1):1,(1,0):12,(1,1):5	'0:14,1:4'
chr5:180669345-180669170:-@chr5:180668563-180668492:-	ENSG00000204628	GNB2L1	-0.56	1000000000000	0.35	0.27	0.45	0.91	0.8	0.98	(0,0):12760,(0,1):1,(1,0):513,(1,1):67	'0:533,1:48'	(0,0):14311,(1,0):1150,(1,1):42	'0:1186,1:6'
chr8:145542229-145542124:-@chr8:145542025-145541924:-	ENSG00000185000	DGAT1	-0.57	37.41	0.02	0	0.07	0.59	0.23	0.88	(0,0):39,(0,1):14,(1,0):1	'0:1,1:14'	(0,0):24,(1,0):1	'0:1'

## Sheet: shA_72h_vs_shA_0h.SE
event_name	ensg_id	gsymbol	diff	bayes_factor	shA_72h_posterior_mean	shA_72h_ci_low	shA_72h_ci_high	shA_0h_posterior_mean	shA_0h_ci_low	shA_0h_ci_high	shA_72h_counts	shA_72h_assigned_counts	shA_0h_counts	shA_0h_assigned_counts
chr6:127774992:127775246:-@chr6:127772427:127772462:-@chr6:127771135:127771497:-	ENSG00000189367,ENSG00000255330,ENSG00000214338	KIAA0408,SOGA3	0.67	285.94	0.81	0.39	1	0.14	0.03	0.31	(0,0):50,(1,0):1,(1,1):3	'0:2,1:2'	(0,0):33,(0,1):10,(1,0):1,(1,1):13	'0:3,1:21'
chr11:108093559:108093913:+@chr11:108095511:108095598:+@chr11:108098322:108098423:+	ENSG00000149311	ATM	0.62	470475	0.91	0.69	1	0.29	0.12	0.5	(0,0):398,(1,0):11,(1,1):1	'0:12'	(0,0):413,(0,1):9,(1,0):5,(1,1):3	'0:6,1:11'
chr1:227834245:227834371:+@chr1:227838657:227838777:+@chr1:227842037:227850164:+	NA	ZNF678	0.58	1000000000000	0.78	0.62	0.9	0.2	0.07	0.38	(0,0):92,(0,1):7,(1,0):30,(1,1):383	'0:325,1:95'	(0,0):87,(0,1):10,(1,0):3,(1,1):403	'0:152,1:264'
chr3:15140542:15140655:-@chr3:15139626:15139781:-@chr3:15138042:15138217:-	ENSG00000131381	ZFYVE20	0.57	887339	0.7	0.45	0.93	0.13	0.04	0.26	(0,0):21,(0,1):2,(1,0):18	'0:18,1:2'	(0,0):18,(0,1):12,(1,0):5	'0:5,1:12'
chr21:46687505:46687628:-@chr21:46685937:46686142:-@chr21:46683843:46685550:-	ENSG00000186866	POFUT2	0.56	1814.78	0.85	0.7	0.97	0.29	0.16	0.48	(0,0):68,(0,1):2,(1,0):27,(1,1):112	'0:110,1:31'	(0,0):75,(0,1):13,(1,0):10,(1,1):154	'0:37,1:140'
chr2:227700671:227700803:+@chr2:227704125:227704343:+@chr2:227729320:227729842:+	ENSG00000144468	RHBDD1	0.56	313.55	0.84	0.6	0.99	0.28	0.14	0.46	(0,0):311,(1,0):25,(1,1):35	'0:57,1:3'	(0,0):350,(0,1):8,(1,0):11,(1,1):49	'0:25,1:43'
chr5:10618445:10618574:+@chr5:10624837:10625293:+@chr5:10638140:10638280:+	ENSG00000164236	ANKRD33B	0.55	21.25	0.59	0.21	0.94	0.04	0.01	0.12	(0,0):553,(0,1):1,(1,0):11	'0:11,1:1'	(0,0):251,(0,1):7,(1,0):1	'0:1,1:7'
chr11:65667712:65667997:-@chr11:65664280:65664477:-@chr11:65659692:65660767:-	ENSG00000175592	FOSL1	0.52	1000000000000	0.74	0.59	0.92	0.22	0.15	0.3	(0,0):1476,(1,0):80,(1,1):629	'0:602,1:107'	(0,0):2025,(0,1):1,(1,0):31,(1,1):825	'0:161,1:696'
chr10:103113825:103113985:+@chr10:103190102:103190209:+@chr10:103221738:103221815:+	ENSG00000166167	BTRC	0.52	11.19	0.88	0.64	0.99	0.36	0.16	0.62	(0,0):995,(1,0):23	'0:23'	(0,0):439,(0,1):4,(1,0):10	'0:10,1:4'
chr17:73969706:73969866:-@chr17:73956296:73956456:-@chr17:73953540:73953647:-	ENSG00000161533	ACOX1	0.51	62.84	0.61	0.32	0.87	0.1	0.02	0.24	(0,0):147,(0,1):1,(1,0):6	'0:6,1:1'	(0,0):183,(0,1):8,(1,0):3,(1,1):1	'0:3,1:9'
chr7:102495224:102495307:-@chr7:102473287:102473421:-@chr7:102462487:102462650:-	ENSG00000161040	FBXL13	0.48	20.18	0.67	0.37	0.92	0.19	0.08	0.39	(0,0):852,(0,1):2,(1,0):18	'0:18,1:2'	(0,0):319,(0,1):6,(1,0):7,(1,1):1	'0:8,1:6'
chr16:88791824:88791927:-@chr16:88791417:88791488:-@chr16:88790279:88790379:-	ENSG00000103335	PIEZO1	0.48	18.35	0.68	0.45	0.89	0.2	0.05	0.44	(0,0):219,(0,1):2,(1,0):27	'0:27,1:2'	(0,0):103,(0,1):3,(1,0):2	'0:2,1:3'
chr7:66057244:66057371:-@chr7:66041742:66041919:-@chr7:66038372:66038537:-	ENSG00000232559	GS1-124K5.12	0.47	169.8	0.58	0.34	0.79	0.11	0.05	0.21	(0,0):469,(0,1):4,(1,0):20	'0:20,1:4'	(0,0):392,(0,1):14,(1,0):6	'0:6,1:14'
chr8:22390434:22390531:+@chr8:22396982:22397011:+@chr8:22398128:22398657:+	NA	PPP3CC	0.46	28.26	0.7	0.49	0.88	0.24	0.1	0.44	(0,0):176,(0,1):4,(1,0):13,(1,1):28	'0:37,1:8'	(0,0):154,(0,1):11,(1,0):4,(1,1):28	'0:9,1:34'
chr15:80364903:80364989:+@chr15:80390758:80390920:+@chr15:80412670:80412840:+	ENSG00000086666	ZFAND6	0.44	25.47	0.58	0.3	0.88	0.14	0.07	0.23	(0,0):2842,(0,1):1,(1,0):21,(1,1):5	'0:24,1:3'	(0,0):1618,(0,1):13,(1,0):15,(1,1):9	'0:18,1:19'
chr7:100464950:100465228:+@chr7:100465533:100465610:+@chr7:100465730:100465855:+	ENSG00000087077	TRIP6	0.43	10.34	0.78	0.6	0.93	0.35	0.18	0.6	(0,0):381,(0,1):3,(1,0):35,(1,1):39	'0:66,1:11'	(0,0):258,(0,1):2,(1,0):6,(1,1):27	'0:11,1:24'
chr7:66057244:66057371:-@chr7:66041742:66041916:-@chr7:66038372:66038537:-	ENSG00000232559	GS1-124K5.12	0.42	287.44	0.5	0.29	0.77	0.08	0.02	0.19	(0,0):473,(0,1):4,(1,0):16	'0:16,1:4'	(0,0):394,(0,1):14,(1,0):4	'0:4,1:14'
chr15:20688656:20688770:-@chr15:20671448:20671623:-@chr15:20668084:20668254:-	ENSG00000180229	HERC2P3	0.42	20.58	0.9	0.72	0.99	0.48	0.29	0.69	(0,0):371,(1,0):53	'0:53'	(0,0):267,(0,1):7,(1,0):29	'0:29,1:7'
chr3:47896738:47896850:-@chr3:47894653:47894842:-@chr3:47892180:47894428:-	NA	MAP4	0.4	817589	0.96	0.89	1	0.56	0.41	0.75	(0,0):193,(0,1):1,(1,0):129,(1,1):955	'0:1068,1:17'	(0,0):154,(1,0):38,(1,1):787	'0:402,1:423'
chr16:21436300:21436457:-@chr16:21433127:21433464:-@chr16:21430811:21431087:-	ENSG00000169246	NPIPL3	0.4	18.77	0.56	0.47	0.65	0.16	0.05	0.38	(0,0):1348,(0,1):32,(1,0):146,(1,1):33	'0:169,1:42'	(0,0):471,(0,1):8,(1,0):4,(1,1):6	'0:4,1:14'
chr19:35760484:35760602:+@chr19:35760706:35760906:+@chr19:35761350:35761500:+	ENSG00000105698	USF2	0.39	12.56	0.62	0.39	0.86	0.23	0.13	0.36	(0,0):134,(0,1):3,(1,0):30	'0:30,1:3'	(0,0):172,(0,1):13,(1,0):22	'0:22,1:13'
chr16:21868580:21868737:-@chr16:21865405:21865742:-@chr16:21863236:21863367:-	ENSG00000185864	61E3.4	0.38	259.14	0.49	0.39	0.61	0.11	0.02	0.25	(0,0):1338,(0,1):20,(1,0):146	'0:146,1:20'	(0,0):487,(0,1):6,(1,0):4	'0:4,1:6'
chr11:57529234:57529518:+@chr11:57558966:57559145:+@chr11:57563049:57563201:+	ENSG00000198561	CTNND1	0.38	15.67	0.48	0.31	0.66	0.1	0.02	0.24	(0,0):2313,(0,1):6,(1,0):17,(1,1):18	'0:28,1:13'	(0,0):1421,(0,1):13,(1,0):3,(1,1):11	'0:3,1:24'
chr2:179350368:179350484:+@chr2:179353695:179353741:+@chr2:179355386:179355541:+	ENSG00000116095	PLEKHA3	0.38	12.38	0.64	0.4	0.85	0.26	0.12	0.44	(0,0):82,(0,1):4,(1,0):13	'0:13,1:4'	(0,0):127,(0,1):8,(1,0):4	'0:4,1:8'
chr16:21436300:21436457:-@chr16:21430811:21431087:-@chr16:21426278:21426406:-	ENSG00000169246	NPIPL3	0.38	10.79	0.95	0.84	1	0.57	0.31	0.81	(0,0):1756,(1,0):106	'0:106'	(0,0):577,(0,1):2,(1,0):19	'0:19,1:2'
chr14:45565306:45565431:+@chr14:45565627:45565961:+@chr14:45566090:45566208:+	ENSG00000185246	PRPF39	0.37	10.19	0.66	0.42	0.89	0.29	0.19	0.41	(0,0):147,(0,1):2,(1,0):59	'0:59,1:2'	(0,0):213,(0,1):12,(1,0):67	'0:67,1:12'
chr11:57529234:57529518:+@chr11:57558857:57559145:+@chr11:57563049:57563201:+	ENSG00000198561	CTNND1	0.36	3514.67	0.85	0.74	0.93	0.49	0.35	0.66	(0,0):2215,(0,1):6,(1,0):115,(1,1):18	'0:128,1:11'	(0,0):1384,(0,1):13,(1,0):40,(1,1):11	'0:44,1:20'
chr7:151722778:151722969:+@chr7:151724682:151724803:+@chr7:151791275:151791607:+	ENSG00000178234	GALNT11	0.36	17.39	0.73	0.54	0.87	0.37	0.23	0.54	(0,0):1904,(0,1):5,(1,0):27,(1,1):19	'0:39,1:12'	(0,0):1100,(0,1):12,(1,0):17,(1,1):46	'0:37,1:38'
chr16:22525085:22525242:+@chr16:22528086:22528423:+@chr16:22530459:22530590:+	ENSG00000243716	61E3.4	0.35	158.68	0.5	0.39	0.63	0.15	0.05	0.32	(0,0):1329,(0,1):20,(1,0):146	'0:146,1:20'	(0,0):493,(0,1):6,(1,0):6	'0:6,1:6'
chr14:24711347:24711880:-@chr14:24710881:24710982:-@chr14:24709625:24710081:-	ENSG00000092330	TINF2	0.35	111.19	0.43	0.22	0.68	0.08	0.02	0.19	(0,0):261,(0,1):1,(1,0):9,(1,1):161	'0:53,1:118'	(0,0):428,(1,0):3,(1,1):336	'0:45,1:294'
chr22:42565853:42565902:-@chr22:42564615:42564742:-@chr22:42556019:42557364:-	ENSG00000100207	TCF20	0.35	19.94	0.41	0.2	0.68	0.06	0.01	0.18	(0,0):162,(0,1):1,(1,0):9,(1,1):198	'0:51,1:157'	(0,0):108,(1,0):1,(1,1):317	'0:2,1:316'
chr3:196921296:196921460:-@chr3:196876614:196876667:-@chr3:196869589:196869639:-	ENSG00000075711	DLG1	0.35	14.81	0.92	0.75	1	0.57	0.36	0.77	(0,0):1241,(1,0):20	'0:20'	(0,0):638,(0,1):3,(1,0):13	'0:13,1:3'
chr17:79892802:79893023:-@chr17:79892202:79892365:-@chr17:79890269:79891252:-	ENSG00000183010	PYCR1	0.34	19.51	0.9	0.76	0.98	0.56	0.42	0.72	(0,0):101,(0,1):1,(1,0):56,(1,1):222	'0:269,1:10'	(0,0):161,(0,1):4,(1,0):48,(1,1):439	'0:396,1:95'
chr4:52765436:52765544:+@chr4:52777236:52777340:+@chr4:52779456:52779558:+	ENSG00000109184	DCUN1D4	0.33	14.82	0.58	0.37	0.78	0.25	0.15	0.4	(0,0):378,(0,1):5,(1,0):42	'0:42,1:5'	(0,0):236,(0,1):12,(1,0):24	'0:24,1:12'
chr7:30544185:30544457:-@chr7:30540152:30540297:-@chr7:30536237:30536851:-	ENSG00000006625	GGCT	0.32	166.52	0.91	0.79	0.98	0.59	0.47	0.72	(0,0):343,(0,1):1,(1,0):75,(1,1):259	'0:291,1:44'	(0,0):666,(0,1):1,(1,0):81,(1,1):598	'0:395,1:285'
chr2:55528342:55528413:-@chr2:55526975:55527055:-@chr2:55523394:55523659:-	ENSG00000115355	CCDC88A	0.32	10.66	0.91	0.79	0.98	0.59	0.38	0.78	(0,0):308,(0,1):1,(1,0):56,(1,1):22	'0:76,1:3'	(0,0):214,(0,1):4,(1,0):24,(1,1):23	'0:39,1:12'
chr8:57128992:57129090:+@chr8:57129239:57129313:+@chr8:57129890:57131176:+	ENSG00000170791	CHCHD7	0.31	10.31	0.37	0.18	0.64	0.06	0.01	0.16	(0,0):87,(0,1):3,(1,0):5,(1,1):123	'0:51,1:80'	(0,0):173,(0,1):18,(1,0):1,(1,1):210	'0:16,1:213'
chr18:9563376:9563548:-@chr18:9562920:9563044:-@chr18:9561978:9562073:-	ENSG00000154845	PPP4R1	0.28	12.3	0.39	0.22	0.58	0.11	0.05	0.2	(0,0):154,(0,1):7,(1,0):16	'0:16,1:7'	(0,0):287,(0,1):21,(1,0):9	'0:9,1:21'
chr17:69414:69527:-@chr17:65445:65593:-@chr17:62180:63714:-	NA	RPH3AL	0.27	23.3	0.9	0.83	0.94	0.63	0.46	0.79	(0,0):459,(0,1):9,(1,0):143,(1,1):500	'0:589,1:63'	(0,0):227,(0,1):3,(1,0):40,(1,1):506	'0:373,1:176'
chr12:2986365:2986448:+@chr12:2994449:2994658:+@chr12:2997077:2998691:+	NA	RHNO1	0.26	17.15	0.8	0.69	0.89	0.54	0.42	0.65	(0,0):370,(0,1):4,(1,0):93,(1,1):632	'0:556,1:173'	(0,0):423,(0,1):10,(1,0):76,(1,1):814	'0:408,1:492'
chr6:36437829:36438034:+@chr6:36442566:36442839:+@chr6:36446898:36447000:+	ENSG00000112078	KCTD20	0.25	40.16	0.88	0.77	0.95	0.63	0.54	0.72	(0,0):248,(0,1):4,(1,0):200,(1,1):4	'0:203,1:5'	(0,0):351,(0,1):24,(1,0):260,(1,1):17	'0:274,1:27'
chr11:66407171:66407594:+@chr11:66410921:66411611:+@chr11:66413498:66413944:+	ENSG00000173933	RBM4	0.24	1000000000000	0.72	0.66	0.79	0.48	0.42	0.54	(0,0):755,(0,1):27,(1,0):487,(1,1):423	'0:809,1:128'	(0,0):867,(0,1):42,(1,0):342,(1,1):494	'0:552,1:326'
chr21:44317037:44317157:+@chr21:44323292:44324386:+@chr21:44328974:44329773:+	ENSG00000160194	NDUFV3	0.24	903000000000	0.61	0.54	0.67	0.37	0.32	0.42	(0,0):347,(0,1):54,(1,0):262,(1,1):48	'0:295,1:69'	(0,0):404,(0,1):116,(1,0):236,(1,1):95	'0:274,1:173'
chr17:35687113:35687365:-@chr17:35646320:35646430:-@chr17:35641739:35641871:-	ENSG00000132142	ACACA	0.23	13.77	0.38	0.26	0.5	0.15	0.09	0.24	(0,0):1111,(0,1):24,(1,0):28,(1,1):7	'0:30,1:29'	(0,0):597,(0,1):44,(1,0):14,(1,1):7	'0:15,1:50'
chr12:13349602:13349806:+@chr12:13352112:13352467:+@chr12:13364403:13364522:+	NA	EMP1	0.23	11.78	0.27	0.12	0.48	0.04	0.02	0.08	(0,0):550,(0,1):6,(1,0):10	'0:10,1:6'	(0,0):902,(0,1):33,(1,0):7	'0:7,1:33'
chr17:62502194:62502407:-@chr17:62500795:62500998:-@chr17:62500340:62500436:-	ENSG00000108654	DDX5	0.22	475.3	0.96	0.88	0.99	0.74	0.66	0.82	(0,0):2348,(1,0):637,(1,1):201	'0:837,1:1'	(0,0):3206,(0,1):1,(1,0):961,(1,1):407	'0:1291,1:78'
chr15:34517737:34517851:+@chr15:34519894:34520047:+@chr15:34521954:34522357:+	ENSG00000128463	EMC4	0.21	479.16	0.38	0.28	0.49	0.17	0.12	0.21	(0,0):511,(1,0):58,(1,1):289	'0:230,1:117'	(0,0):775,(0,1):1,(1,0):59,(1,1):615	'0:147,1:528'
chr11:66384053:66384528:+@chr11:66410921:66411611:+@chr11:66413498:66413944:+	NA	RBM14	0.21	97.24	0.91	0.84	0.96	0.7	0.6	0.81	(0,0):4176,(0,1):3,(1,0):353,(1,1):300	'0:628,1:28'	(0,0):3803,(0,1):1,(1,0):232,(1,1):315	'0:446,1:102'
chr6:34204577:34204740:+@chr6:34204981:34205094:+@chr6:34208514:34208659:+	NA	HMGA1	0.2	16051500465	0.33	0.27	0.39	0.13	0.09	0.18	(0,0):1091,(0,1):89,(1,0):112	'0:112,1:89'	(0,0):956,(0,1):80,(1,0):32	'0:32,1:80'
chr16:29819891:29820062:+@chr16:29820861:29821085:+@chr16:29821398:29822504:+	NA	MAZ	0.2	2.07615e+06	0.34	0.28	0.41	0.14	0.1	0.18	(0,0):330,(0,1):24,(1,0):100,(1,1):1152	'0:515,1:761'	(0,0):361,(0,1):27,(1,0):45,(1,1):1346	'0:254,1:1164'
chr22:45732209:45732292:+@chr22:45733715:45733849:+@chr22:45736267:45737836:+	ENSG00000100376	FAM118A	0.2	123.07	0.22	0.11	0.38	0.02	0	0.08	(0,0):68,(0,1):15,(1,0):7,(1,1):162	'0:43,1:141'	(0,0):69,(0,1):22,(1,1):177	'0:0,1:199'
chr14:45722238:45722605:-@chr14:45719234:45719341:-@chr14:45715946:45716580:-	ENSG00000129534	MIS18BP1	0.2	25.32	0.53	0.45	0.62	0.33	0.26	0.41	(0,0):565,(0,1):50,(1,0):97,(1,1):417	'0:322,1:242'	(0,0):540,(0,1):62,(1,0):61,(1,1):548	'0:245,1:426'
chr6:33290639:33290793:-@chr6:33288513:33289751:-@chr6:33288157:33288368:-	NA	DAXX	0.2	14.78	0.95	0.87	0.99	0.75	0.64	0.85	(0,0):347,(1,0):559,(1,1):27	'0:586'	(0,0):321,(0,1):9,(1,0):471,(1,1):18	'0:487,1:11'
chr8:98703180:98703416:+@chr8:98711982:98712080:+@chr8:98718854:98718978:+	ENSG00000147649	MTDH	-0.21	79.68	0.45	0.38	0.51	0.66	0.59	0.73	(0,0):1670,(0,1):58,(1,0):179,(1,1):257	'0:278,1:216'	(0,0):1269,(0,1):43,(1,0):253,(1,1):160	'0:374,1:82'
chr8:74650519:74650584:-@chr8:74621267:74621397:-@chr8:74600889:74601048:-	ENSG00000040341	STAU2	-0.21	12.4	0.07	0.04	0.12	0.28	0.15	0.45	(0,0):697,(0,1):27,(1,0):13	'0:13,1:27'	(0,0):602,(0,1):10,(1,0):23	'0:23,1:10'
chr12:109530312:109530592:-@chr12:109527814:109528012:-@chr12:109525993:109526317:-	ENSG00000189046	ALKBH2	-0.23	35.69	0.39	0.3	0.48	0.62	0.52	0.72	(0,0):156,(0,1):40,(1,0):63,(1,1):120	'0:102,1:121'	(0,0):204,(0,1):22,(1,0):112,(1,1):157	'0:208,1:83'
chr14:60558629:60559137:+@chr14:60574304:60575045:+@chr14:60581418:60581597:+	ENSG00000126773	PCNXL4	-0.24	152908	0.51	0.45	0.57	0.75	0.69	0.8	(0,0):1992,(0,1):74,(1,0):268,(1,1):76	'0:312,1:106'	(0,0):1571,(0,1):42,(1,0):398,(1,1):50	'0:441,1:49'
chr11:847201:847300:+@chr11:850288:850367:+@chr11:862550:862741:+	ENSG00000214063	TSPAN4	-0.24	80.23	0.72	0.58	0.84	0.96	0.89	0.99	(0,0):464,(0,1):8,(1,0):61,(1,1):10	'0:67,1:12'	(0,0):282,(1,0):66,(1,1):5	'0:71'
chr3:37396592:37396678:+@chr3:37402734:37402796:+@chr3:37407571:37408370:+	NA	GOLGA4	-0.24	25.57	0.4	0.32	0.49	0.64	0.52	0.75	(0,0):290,(0,1):71,(1,0):56,(1,1):103	'0:102,1:128'	(0,0):185,(0,1):20,(1,0):46,(1,1):107	'0:119,1:54'
chr11:122931828:122932037:-@chr11:122931301:122931383:-@chr11:122930824:122930976:-	ENSG00000109971	HSPA8	-0.26	1000000000000	0.65	0.59	0.71	0.91	0.85	0.95	(0,0):9915,(0,1):1,(1,0):564,(1,1):1253	'0:1357,1:461'	(0,0):16218,(0,1):9,(1,0):913,(1,1):1101	'0:1923,1:100'
chr2:71653590:71654544:+@chr2:71655677:71655781:+@chr2:71658457:71658558:+	ENSG00000075292	ZNF638	-0.26	31.96	0.66	0.5	0.81	0.92	0.83	1	(0,0):338,(0,1):6,(1,0):35,(1,1):245	'0:226,1:60'	(0,0):309,(0,1):2,(1,0):71,(1,1):318	'0:362,1:29'
chr6:64345725:64346055:+@chr6:64356432:64356700:+@chr6:64389901:64390062:+	ENSG00000118482	PHF3	-0.26	11.11	0.52	0.39	0.65	0.78	0.65	0.9	(0,0):983,(0,1):20,(1,0):47,(1,1):10	'0:50,1:27'	(0,0):732,(0,1):8,(1,0):67,(1,1):5	'0:70,1:10'
chr4:1936871:1936989:+@chr4:1941381:1941505:+@chr4:1952799:1952930:+	ENSG00000109685	WHSC1	-0.28	12.47	0.63	0.45	0.8	0.91	0.75	0.99	(0,0):2382,(0,1):5,(1,0):37	'0:37,1:5'	(0,0):2246,(1,0):44	'0:44'
chr2:136396466:136396692:+@chr2:136399106:136399360:+@chr2:136402949:136403097:+	ENSG00000048991	R3HDM1	-0.29	11.32	0.16	0.08	0.25	0.45	0.28	0.64	(0,0):293,(0,1):20,(1,0):12,(1,1):7	'0:15,1:24'	(0,0):221,(0,1):6,(1,0):21,(1,1):7	'0:26,1:8'
chr1:148555979:148556272:+@chr1:148556692:148556810:+@chr1:148558169:148558287:+	ENSG00000243452	NBPF15	-0.3	10.62	0.63	0.46	0.82	0.93	0.8	1	(0,0):232,(0,1):7,(1,0):25,(1,1):8	'0:33,1:7'	(0,0):237,(0,1):1,(1,0):40,(1,1):4	'0:44,1:1'
chr16:31105878:31106276:-@chr16:31104633:31104803:-@chr16:31102163:31102663:-	ENSG00000255439,ENSG00000167397	VKORC1	-0.32	996.79	0.5	0.38	0.63	0.82	0.72	0.9	(0,0):68,(0,1):10,(1,0):56,(1,1):341	'0:231,1:176'	(0,0):83,(0,1):6,(1,0):111,(1,1):340	'0:371,1:86'
chr9:35744294:35744409:-@chr9:35743273:35743323:-@chr9:35741669:35741887:-	ENSG00000070610	GBA2	-0.33	47.63	0.32	0.16	0.48	0.65	0.49	0.82	(0,0):326,(0,1):13,(1,0):11,(1,1):14	'0:12,1:26'	(0,0):305,(0,1):8,(1,0):26,(1,1):6	'0:28,1:12'
chr14:45578819:45578983:+@chr14:45579097:45579196:+@chr14:45579297:45579423:+	ENSG00000185246	PRPF39	-0.34	35.3	0.11	0.03	0.23	0.45	0.28	0.67	(0,0):177,(0,1):15,(1,0):4	'0:4,1:15'	(0,0):238,(0,1):9,(1,0):21	'0:21,1:9'
chr3:37292886:37292975:+@chr3:37315027:37315092:+@chr3:37323449:37323763:+	ENSG00000144674	GOLGA4	-0.36	15.43	0.41	0.29	0.56	0.77	0.58	0.93	(0,0):1115,(0,1):3,(1,0):33,(1,1):181	'0:129,1:88'	(0,0):836,(0,1):2,(1,0):43,(1,1):87	'0:106,1:26'
chr12:102559507:102559661:+@chr12:102576327:102576405:+@chr12:102589729:102591298:+	ENSG00000185480	PARPBP	-0.38	83.38	0.23	0.12	0.34	0.61	0.46	0.77	(0,0):821,(0,1):24,(1,0):11,(1,1):353	'0:70,1:318'	(0,0):716,(0,1):8,(1,0):32,(1,1):571	'0:384,1:227'
chr4:166141086:166141211:+@chr4:166149959:166150065:+@chr4:166159930:166160051:+	ENSG00000109466	KLHL2	-0.38	64.36	0.5	0.28	0.7	0.88	0.72	0.98	(0,0):241,(0,1):5,(1,0):20	'0:20,1:5'	(0,0):204,(1,0):39	'0:39'
chr19:39616420:39616559:+@chr19:39658870:39658952:+@chr19:39660172:39660397:+	ENSG00000130669	PAK4	-0.39	16.65	0.54	0.38	0.71	0.93	0.74	0.99	(0,0):426,(0,1):10,(1,0):25,(1,1):14	'0:33,1:16'	(0,0):181,(1,0):28,(1,1):7	'0:34,1:1'
chr2:189393824:189393922:+@chr2:189405908:189406045:+@chr2:189433966:189434082:+	ENSG00000144366	GULP1	-0.4	20.03	0.37	0.25	0.53	0.77	0.58	0.94	(0,0):437,(0,1):13,(1,0):70	'0:70,1:13'	(0,0):418,(0,1):2,(1,0):81	'0:81,1:2'
chr4:54265897:54266006:+@chr4:54280782:54280889:+@chr4:54292039:54292132:+	ENSG00000145216	FIP1L1	-0.41	305.07	0.26	0.17	0.37	0.67	0.48	0.85	(0,0):615,(0,1):18,(1,0):51	'0:51,1:18'	(0,0):542,(0,1):5,(1,0):90	'0:90,1:5'
chr8:25315715:25315984:-@chr8:25307896:25307997:-@chr8:25303645:25303766:-	ENSG00000104756	KCTD9	-0.41	14.02	0.15	0.01	0.43	0.56	0.36	0.76	(0,0):436,(0,1):6	'0:0,1:6'	(0,0):434,(0,1):5,(1,0):11	'0:11,1:5'
chr2:25851040:25851253:-@chr2:25830105:25830190:-@chr2:25818955:25819109:-	ENSG00000138101	DTNB	-0.42	40.98	0.49	0.26	0.77	0.91	0.74	0.99	(0,0):222,(0,1):4,(1,0):6	'0:6,1:4'	(0,0):198,(1,0):18,(1,1):3	'0:21'
chr3:49044637:49044964:+@chr3:49049068:49049174:+@chr3:49049455:49050347:+	ENSG00000178252	WDR6	-0.43	13.4	0.17	0.07	0.35	0.6	0.37	0.89	(0,0):642,(0,1):1,(1,0):6,(1,1):352	'0:31,1:328'	(0,0):789,(0,1):1,(1,0):23,(1,1):336	'0:265,1:95'
chr1:192990227:192990325:-@chr1:192989437:192989511:-@chr1:192987535:192987950:-	ENSG00000116750	UCHL5	-0.44	10.8	0.41	0.21	0.62	0.85	0.62	0.98	(0,0):416,(0,1):6,(1,0):8,(1,1):20	'0:19,1:15'	(0,0):531,(0,1):1,(1,0):17,(1,1):28	'0:45,1:1'
chr20:33722541:33722752:-@chr20:33721908:33721958:-@chr20:33719445:33719586:-	ENSG00000088298	EDEM2	-0.45	15.16	0.37	0.16	0.63	0.82	0.55	0.97	(0,0):87,(0,1):6,(1,0):5,(1,1):4	'0:6,1:9'	(0,0):71,(1,0):8,(1,1):4	'0:12'
chr17:73242590:73242665:-@chr17:73240700:73240798:-@chr17:73239528:73239651:-	ENSG00000125447	GGA3	-0.46	11.73	0.34	0.14	0.63	0.8	0.54	0.99	(0,0):67,(0,1):4,(1,0):14	'0:14,1:4'	(0,0):75,(1,0):17	'0:17'
chr13:28752002:28752072:+@chr13:28771322:28771483:+@chr13:28794368:28794515:+	ENSG00000152520	PAN3	-0.49	30.5	0.15	0.05	0.31	0.64	0.32	0.91	(0,0):1541,(0,1):6,(1,0):9	'0:9,1:6'	(0,0):1277,(0,1):1,(1,0):19	'0:19,1:1'
chr1:144593363:144593965:+@chr1:144595854:144595952:+@chr1:144598512:144598780:+	ENSG00000225241	NBPF8	-0.5	188.68	0.32	0.14	0.55	0.82	0.6	0.95	(0,0):456,(0,1):6,(1,0):6,(1,1):75	'0:33,1:54'	(0,0):486,(0,1):1,(1,0):15,(1,1):49	'0:56,1:9'
chrX:118975039:118975221:-@chrX:118974609:118974647:-@chrX:118972330:118972490:-	ENSG00000125351	UPF3B	-0.51	22.65	0.2	0.02	0.57	0.71	0.47	0.91	(0,0):67,(0,1):4,(1,0):1,(1,1):1	'0:1,1:5'	(0,0):106,(0,1):2,(1,0):9	'0:9,1:2'
chr19:30199161:30199330:-@chr19:30196181:30196301:-@chr19:30189793:30193884:-	NA	c19orf12	-0.53	10.91	0.16	0.03	0.41	0.69	0.43	0.95	(0,0):183,(0,1):1,(1,0):1,(1,1):349	'0:28,1:323'	(0,0):166,(0,1):1,(1,0):12,(1,1):405	'0:354,1:64'
