# Supplementary material for: Aurora kinase A regulates cancer-associated RNA aberrant splicing in breast cancer
Source: Heliyon. 2023 Jun 24;9(7):e17386. doi: 10.1016/j.heliyon.2023.e17386 (PMC10320321; doi:10.1016/j.heliyon.2023.e17386)
Supplement: Multimedia component 2 [file mmc2.xlsx]

## Sheet: BIOGRID-GENE-112666-4.4.213.tab
#BioGRID Interaction ID	Entrez Gene Interactor A	Entrez Gene Interactor B	BioGRID ID Interactor A	BioGRID ID Interactor B	Systematic Name Interactor A	Systematic Name Interactor B	Official Symbol Interactor A	Official Symbol Interactor B	Synonyms Interactor A	Synonyms Interactor B	Experimental System	Experimental System Type	Author	Publication Source	Organism ID Interactor A	Organism ID Interactor B	Throughput	Score	Modification	Qualifications	Tags	Source Database	SWISS-PROT Accessions Interactor A	TREMBL Accessions Interactor A	REFSEQ Accessions Interactor A	SWISS-PROT Accessions Interactor B	TREMBL Accessions Interactor B	REFSEQ Accessions Interactor B	Ontology Term IDs	Ontology Term Names	Ontology Term Categories	Ontology Term Qualifier IDs	Ontology Term Qualifier Names	Ontology Term Types	Organism Name Interactor A	Organism Name Interactor B
242349	6790	10890	112666	116096	RP5-1167H4.6	-	AURKA	RAB10	AIK|ARK1|AURA|AURORA2|BTAK|PPP1R47|STK15|STK6|STK7	-	Affinity Capture-MS	physical	Ewing RM (2007)	PUBMED:17353931	9606	9606	High Throughput	0.371	-	Exogenous expression of bait	-	BIOGRID	O14965	-	NP_001310233|NP_940836|NP_940837|NP_003591|NP_001310232|NP_001310234|NP_940835|NP_940838|NP_940839	P61026	-	NP_057215	BTO:0000007	HEK-293 cell	cell line	-	-	-	Homo sapiens	Homo sapiens
242715	6790	1029	112666	107463	RP5-1167H4.6	-	AURKA	CDKN2A	AIK|ARK1|AURA|AURORA2|BTAK|PPP1R47|STK15|STK6|STK7	ARF|CDK4I|CDKN2|CMM2|INK4|INK4A|MLM|MTS-1|MTS1|P14|P14ARF|P16|P16-INK4A|P16INK4|P16INK4A|P19|P19ARF|TP16	Affinity Capture-MS	physical	Ewing RM (2007)	PUBMED:17353931	9606	9606	High Throughput	0.344	-	Exogenous expression of bait	-	BIOGRID	O14965	-	NP_001310233|NP_940836|NP_940837|NP_003591|NP_001310232|NP_001310234|NP_940835|NP_940838|NP_940839	Q8N726|P42771	G3XAG3|K7PML8	NP_478102|NP_001182061|NP_000068|NP_478104	BTO:0000007	HEK-293 cell	cell line	-	-	-	Homo sapiens	Homo sapiens
243020	6790	6648	112666	112531	RP5-1167H4.6	RP1-56L9.2	AURKA	SOD2	AIK|ARK1|AURA|AURORA2|BTAK|PPP1R47|STK15|STK6|STK7	IPOB|MNSOD|MVCD6	Affinity Capture-MS	physical	Ewing RM (2007)	PUBMED:17353931	9606	9606	High Throughput	0.323	-	Exogenous expression of bait	-	BIOGRID	O14965	-	NP_001310233|NP_940836|NP_940837|NP_003591|NP_001310232|NP_001310234|NP_940835|NP_940838|NP_940839	P04179	-	NP_001019637|NP_001019636|NP_000627|NP_001309749|NP_001309748|NP_001309743|NP_001309746	BTO:0000007	HEK-293 cell	cell line	-	-	-	Homo sapiens	Homo sapiens
243282	6790	7332	112666	113180	RP5-1167H4.6	-	AURKA	UBE2L3	AIK|ARK1|AURA|AURORA2|BTAK|PPP1R47|STK15|STK6|STK7	E2-F1|L-UBC|UBCH7|UbcM4	Affinity Capture-MS	physical	Ewing RM (2007)	PUBMED:17353931	9606	9606	High Throughput	0.301	-	Exogenous expression of bait	-	BIOGRID	O14965	-	NP_001310233|NP_940836|NP_940837|NP_003591|NP_001310232|NP_001310234|NP_940835|NP_940838|NP_940839	P68036	A0A024R1A4	NP_001243285|NP_001243284|NP_003338	BTO:0000007	HEK-293 cell	cell line	-	-	-	Homo sapiens	Homo sapiens
252016	6867	6790	112730	112666	-	RP5-1167H4.6	TACC1	AURKA	Ga55	AIK|ARK1|AURA|AURORA2|BTAK|PPP1R47|STK15|STK6|STK7	Affinity Capture-Western	physical	Delaval B (2004)	PUBMED:15064709	9606	9606	Low Throughput	-	-	-	-	BIOGRID	O75410	Q5HYH0	NP_001339717|NP_001339716|NP_001339715|NP_001339714|NP_001339713|NP_001116296|NP_001339711|NP_001339710|NP_001339719|NP_001339718|NP_001339707|NP_006274|NP_001339712|NP_001339722|NP_001339723|NP_001339720|NP_001339721|NP_001339726|NP_001339727|NP_001339724|NP_001339725|NP_001339728|NP_001339708|NP_001339709|NP_001139688|NP_001317450|NP_001339730|NP_001339733|NP_001339732	O14965	-	NP_001310233|NP_940836|NP_940837|NP_003591|NP_001310232|NP_001310234|NP_940835|NP_940838|NP_940839	-	-	-	-	-	-	Homo sapiens	Homo sapiens
253214	6867	6790	112730	112666	-	RP5-1167H4.6	TACC1	AURKA	Ga55	AIK|ARK1|AURA|AURORA2|BTAK|PPP1R47|STK15|STK6|STK7	Affinity Capture-Western	physical	Conte N (2003)	PUBMED:14603251	9606	9606	Low Throughput	-	-	-	-	BIOGRID	O75410	Q5HYH0	NP_001339717|NP_001339716|NP_001339715|NP_001339714|NP_001339713|NP_001116296|NP_001339711|NP_001339710|NP_001339719|NP_001339718|NP_001339707|NP_006274|NP_001339712|NP_001339722|NP_001339723|NP_001339720|NP_001339721|NP_001339726|NP_001339727|NP_001339724|NP_001339725|NP_001339728|NP_001339708|NP_001339709|NP_001139688|NP_001317450|NP_001339730|NP_001339733|NP_001339732	O14965	-	NP_001310233|NP_940836|NP_940837|NP_003591|NP_001310232|NP_001310234|NP_940835|NP_940838|NP_940839	-	-	-	-	-	-	Homo sapiens	Homo sapiens
255579	6790	51199	112666	119372	RP5-1167H4.6	-	AURKA	NIN	AIK|ARK1|AURA|AURORA2|BTAK|PPP1R47|STK15|STK6|STK7	SCKL7	Biochemical Activity	physical	Chen CH (2003)	PUBMED:12927815	9606	9606	Low Throughput	-	Phosphorylation	-	-	BIOGRID	O14965	-	NP_001310233|NP_940836|NP_940837|NP_003591|NP_001310232|NP_001310234|NP_940835|NP_940838|NP_940839	Q8N4C6	Q5XUU0	NP_057434|NP_891989|NP_891991|NP_065972	-	-	-	-	-	-	Homo sapiens	Homo sapiens
255929	6790	7334	112666	113182	RP5-1167H4.6	-	AURKA	UBE2N	AIK|ARK1|AURA|AURORA2|BTAK|PPP1R47|STK15|STK6|STK7	HEL-S-71|UBC13|UBCHBEN; UBC13|UbcH-ben|UbcH13	Reconstituted Complex	physical	Ewart-Toland A (2003)	PUBMED:12881723	9606	9606	Low Throughput	-	-	-	-	BIOGRID	O14965	-	NP_001310233|NP_940836|NP_940837|NP_003591|NP_001310232|NP_001310234|NP_940835|NP_940838|NP_940839	P61088	V9HW41	NP_003339	-	-	-	-	-	-	Homo sapiens	Homo sapiens
255930	7334	6790	113182	112666	-	RP5-1167H4.6	UBE2N	AURKA	HEL-S-71|UBC13|UBCHBEN; UBC13|UbcH-ben|UbcH13	AIK|ARK1|AURA|AURORA2|BTAK|PPP1R47|STK15|STK6|STK7	Affinity Capture-Western	physical	Ewart-Toland A (2003)	PUBMED:12881723	9606	9606	Low Throughput	-	-	-	-	BIOGRID	P61088	V9HW41	NP_003339	O14965	-	NP_001310233|NP_940836|NP_940837|NP_003591|NP_001310232|NP_001310234|NP_940835|NP_940838|NP_940839	-	-	-	-	-	-	Homo sapiens	Homo sapiens
260752	6790	53615	112666	119788	RP5-1167H4.6	-	AURKA	MBD3	AIK|ARK1|AURA|AURORA2|BTAK|PPP1R47|STK15|STK6|STK7	-	Affinity Capture-Western	physical	Sakai H (2002)	PUBMED:12354758	9606	9606	Low Throughput	-	-	-	-	BIOGRID	O14965	-	NP_001310233|NP_940836|NP_940837|NP_003591|NP_001310232|NP_001310234|NP_940835|NP_940838|NP_940839	O95983	-	NP_001268383|NP_001268382	-	-	-	-	-	-	Homo sapiens	Homo sapiens
260753	6790	53615	112666	119788	RP5-1167H4.6	-	AURKA	MBD3	AIK|ARK1|AURA|AURORA2|BTAK|PPP1R47|STK15|STK6|STK7	-	Biochemical Activity	physical	Sakai H (2002)	PUBMED:12354758	9606	9606	Low Throughput	-	Phosphorylation	-	-	BIOGRID	O14965	-	NP_001310233|NP_940836|NP_940837|NP_003591|NP_001310232|NP_001310234|NP_940835|NP_940838|NP_940839	O95983	-	NP_001268383|NP_001268382	-	-	-	-	-	-	Homo sapiens	Homo sapiens
275019	6790	4830	112666	110894	RP5-1167H4.6	-	AURKA	NME1	AIK|ARK1|AURA|AURORA2|BTAK|PPP1R47|STK15|STK6|STK7	AWD|GAAD|NB|NBS|NDKA|NDPK-A|NDPKA|NM23|NM23-H1	Two-hybrid	physical	Du J (2002)	PUBMED:12490715	9606	9606	Low Throughput	-	-	-	-	BIOGRID	O14965	-	NP_001310233|NP_940836|NP_940837|NP_003591|NP_001310232|NP_001310234|NP_940835|NP_940838|NP_940839	P15531	-	NP_937818|NP_000260	-	-	-	-	-	-	Homo sapiens	Homo sapiens
275020	6790	4830	112666	110894	RP5-1167H4.6	-	AURKA	NME1	AIK|ARK1|AURA|AURORA2|BTAK|PPP1R47|STK15|STK6|STK7	AWD|GAAD|NB|NBS|NDKA|NDPK-A|NDPKA|NM23|NM23-H1	Affinity Capture-Western	physical	Du J (2002)	PUBMED:12490715	9606	9606	Low Throughput	-	-	-	-	BIOGRID	O14965	-	NP_001310233|NP_940836|NP_940837|NP_003591|NP_001310232|NP_001310234|NP_940835|NP_940838|NP_940839	P15531	-	NP_937818|NP_000260	-	-	-	-	-	-	Homo sapiens	Homo sapiens
275021	4830	6790	110894	112666	-	RP5-1167H4.6	NME1	AURKA	AWD|GAAD|NB|NBS|NDKA|NDPK-A|NDPKA|NM23|NM23-H1	AIK|ARK1|AURA|AURORA2|BTAK|PPP1R47|STK15|STK6|STK7	Affinity Capture-Western	physical	Du J (2002)	PUBMED:12490715	9606	9606	Low Throughput	-	-	-	-	BIOGRID	P15531	-	NP_937818|NP_000260	O14965	-	NP_001310233|NP_940836|NP_940837|NP_003591|NP_001310232|NP_001310234|NP_940835|NP_940838|NP_940839	-	-	-	-	-	-	Homo sapiens	Homo sapiens
275022	6790	4830	112666	110894	RP5-1167H4.6	-	AURKA	NME1	AIK|ARK1|AURA|AURORA2|BTAK|PPP1R47|STK15|STK6|STK7	AWD|GAAD|NB|NBS|NDKA|NDPK-A|NDPKA|NM23|NM23-H1	Co-fractionation	physical	Du J (2002)	PUBMED:12490715	9606	9606	Low Throughput	-	-	-	-	BIOGRID	O14965	-	NP_001310233|NP_940836|NP_940837|NP_003591|NP_001310232|NP_001310234|NP_940835|NP_940838|NP_940839	P15531	-	NP_937818|NP_000260	-	-	-	-	-	-	Homo sapiens	Homo sapiens
277705	991	6790	107427	112666	-	RP5-1167H4.6	CDC20	AURKA	CDC20A|bA276H19.3|p55CDC	AIK|ARK1|AURA|AURORA2|BTAK|PPP1R47|STK15|STK6|STK7	Affinity Capture-Western	physical	Farruggio DC (1999)	PUBMED:10377410	9606	9606	Low Throughput	-	-	-	-	BIOGRID	Q12834	-	NP_001246	O14965	-	NP_001310233|NP_940836|NP_940837|NP_003591|NP_001310232|NP_001310234|NP_940835|NP_940838|NP_940839	-	-	-	-	-	-	Homo sapiens	Homo sapiens
280445	7157	6790	113010	112666	-	RP5-1167H4.6	TP53	AURKA	BCC7|LFS1|P53|TRP53	AIK|ARK1|AURA|AURORA2|BTAK|PPP1R47|STK15|STK6|STK7	Two-hybrid	physical	Chen SS (2002)	PUBMED:12198151	9606	9606	Low Throughput	-	-	-	-	BIOGRID	P04637	H2EHT1|A0A087WT22|A0A087WXZ1|Q53GA5|A0A087X1Q1|K7PPA8	NP_001119586|NP_001119590|NP_001119584|NP_000537|NP_001263627|NP_001263626|NP_001263625|NP_001119588|NP_001263628|NP_001119587|NP_001263624|NP_001119585|NP_001263690|NP_001119589|NP_001263689	O14965	-	NP_001310233|NP_940836|NP_940837|NP_003591|NP_001310232|NP_001310234|NP_940835|NP_940838|NP_940839	-	-	-	-	-	-	Homo sapiens	Homo sapiens
280446	7157	6790	113010	112666	-	RP5-1167H4.6	TP53	AURKA	BCC7|LFS1|P53|TRP53	AIK|ARK1|AURA|AURORA2|BTAK|PPP1R47|STK15|STK6|STK7	Affinity Capture-Western	physical	Chen SS (2002)	PUBMED:12198151	9606	9606	Low Throughput	-	-	-	-	BIOGRID	P04637	H2EHT1|A0A087WT22|A0A087WXZ1|Q53GA5|A0A087X1Q1|K7PPA8	NP_001119586|NP_001119590|NP_001119584|NP_000537|NP_001263627|NP_001263626|NP_001263625|NP_001119588|NP_001263628|NP_001119587|NP_001263624|NP_001119585|NP_001263690|NP_001119589|NP_001263689	O14965	-	NP_001310233|NP_940836|NP_940837|NP_003591|NP_001310232|NP_001310234|NP_940835|NP_940838|NP_940839	-	-	-	-	-	-	Homo sapiens	Homo sapiens
280447	6790	7157	112666	113010	RP5-1167H4.6	-	AURKA	TP53	AIK|ARK1|AURA|AURORA2|BTAK|PPP1R47|STK15|STK6|STK7	BCC7|LFS1|P53|TRP53	Affinity Capture-Western	physical	Chen SS (2002)	PUBMED:12198151	9606	9606	Low Throughput	-	-	-	-	BIOGRID	O14965	-	NP_001310233|NP_940836|NP_940837|NP_003591|NP_001310232|NP_001310234|NP_940835|NP_940838|NP_940839	P04637	H2EHT1|A0A087WT22|A0A087WXZ1|Q53GA5|A0A087X1Q1|K7PPA8	NP_001119586|NP_001119590|NP_001119584|NP_000537|NP_001263627|NP_001263626|NP_001263625|NP_001119588|NP_001263628|NP_001119587|NP_001263624|NP_001119585|NP_001263690|NP_001119589|NP_001263689	-	-	-	-	-	-	Homo sapiens	Homo sapiens
280448	7157	6790	113010	112666	-	RP5-1167H4.6	TP53	AURKA	BCC7|LFS1|P53|TRP53	AIK|ARK1|AURA|AURORA2|BTAK|PPP1R47|STK15|STK6|STK7	Reconstituted Complex	physical	Chen SS (2002)	PUBMED:12198151	9606	9606	Low Throughput	-	-	-	-	BIOGRID	P04637	H2EHT1|A0A087WT22|A0A087WXZ1|Q53GA5|A0A087X1Q1|K7PPA8	NP_001119586|NP_001119590|NP_001119584|NP_000537|NP_001263627|NP_001263626|NP_001263625|NP_001119588|NP_001263628|NP_001119587|NP_001263624|NP_001119585|NP_001263690|NP_001119589|NP_001263689	O14965	-	NP_001310233|NP_940836|NP_940837|NP_003591|NP_001310232|NP_001310234|NP_940835|NP_940838|NP_940839	-	-	-	-	-	-	Homo sapiens	Homo sapiens
280449	6790	7157	112666	113010	RP5-1167H4.6	-	AURKA	TP53	AIK|ARK1|AURA|AURORA2|BTAK|PPP1R47|STK15|STK6|STK7	BCC7|LFS1|P53|TRP53	Phenotypic Suppression	genetic	Chen SS (2002)	PUBMED:12198151	9606	9606	Low Throughput	-	-	-	-	BIOGRID	O14965	-	NP_001310233|NP_940836|NP_940837|NP_003591|NP_001310232|NP_001310234|NP_940835|NP_940838|NP_940839	P04637	H2EHT1|A0A087WT22|A0A087WXZ1|Q53GA5|A0A087X1Q1|K7PPA8	NP_001119586|NP_001119590|NP_001119584|NP_000537|NP_001263627|NP_001263626|NP_001263625|NP_001119588|NP_001263628|NP_001119587|NP_001263624|NP_001119585|NP_001263690|NP_001119589|NP_001263689	-	-	-	-	-	-	Homo sapiens	Homo sapiens
297280	6790	22974	112666	116624	RP5-1167H4.6	RP11-243J16.10-002	AURKA	TPX2	AIK|ARK1|AURA|AURORA2|BTAK|PPP1R47|STK15|STK6|STK7	C20orf1|C20orf2|DIL-2|DIL2|FLS353|GD:C20orf1|HCA519|HCTP4|REPP86|p100	Affinity Capture-Western	physical	Kufer TA (2002)	PUBMED:12177045	9606	9606	Low Throughput	-	-	-	-	BIOGRID	O14965	-	NP_001310233|NP_940836|NP_940837|NP_003591|NP_001310232|NP_001310234|NP_940835|NP_940838|NP_940839	Q9ULW0	Q643R0	NP_036244	-	-	-	-	-	-	Homo sapiens	Homo sapiens
297281	6790	22974	112666	116624	RP5-1167H4.6	RP11-243J16.10-002	AURKA	TPX2	AIK|ARK1|AURA|AURORA2|BTAK|PPP1R47|STK15|STK6|STK7	C20orf1|C20orf2|DIL-2|DIL2|FLS353|GD:C20orf1|HCA519|HCTP4|REPP86|p100	Reconstituted Complex	physical	Kufer TA (2002)	PUBMED:12177045	9606	9606	Low Throughput	-	-	-	-	BIOGRID	O14965	-	NP_001310233|NP_940836|NP_940837|NP_003591|NP_001310232|NP_001310234|NP_940835|NP_940838|NP_940839	Q9ULW0	Q643R0	NP_036244	-	-	-	-	-	-	Homo sapiens	Homo sapiens
328001	6790	55743	112666	120861	RP5-1167H4.6	-	AURKA	CHFR	AIK|ARK1|AURA|AURORA2|BTAK|PPP1R47|STK15|STK6|STK7	RNF116|RNF196	Affinity Capture-Western	physical	Privette LM (2008)	PUBMED:18592005	9606	9606	Low Throughput	-	-	-	-	BIOGRID	O14965	-	NP_001310233|NP_940836|NP_940837|NP_003591|NP_001310232|NP_001310234|NP_940835|NP_940838|NP_940839	Q96EP1	-	NP_001154817|NP_001154819|NP_001154818|NP_060693|NP_001154816	-	-	-	-	-	-	Homo sapiens	Homo sapiens
338609	6790	11004	112666	116195	RP5-1167H4.6	RP11-269F19.1	AURKA	KIF2C	AIK|ARK1|AURA|AURORA2|BTAK|PPP1R47|STK15|STK6|STK7	CT139|KNSL6|MCAK	Biochemical Activity	physical	Zhang X (2008)	PUBMED:18434591	9606	9606	Low Throughput	-	Phosphorylation	-	-	BIOGRID	O14965	-	NP_001310233|NP_940836|NP_940837|NP_003591|NP_001310232|NP_001310234|NP_940835|NP_940838|NP_940839	Q99661	B7Z6Q6|B7Z7M6	NP_001284586|NP_001284585|NP_001284584|NP_006836	-	-	-	-	-	-	Homo sapiens	Homo sapiens
428432	7334	6790	113182	112666	-	RP5-1167H4.6	UBE2N	AURKA	HEL-S-71|UBC13|UBCHBEN; UBC13|UbcH-ben|UbcH13	AIK|ARK1|AURA|AURORA2|BTAK|PPP1R47|STK15|STK6|STK7	Biochemical Activity	physical	Briassouli P (2006)	PUBMED:17060341	9606	9606	Low Throughput	-	Ubiquitination	-	-	BIOGRID	P61088	V9HW41	NP_003339	O14965	-	NP_001310233|NP_940836|NP_940837|NP_003591|NP_001310232|NP_001310234|NP_940835|NP_940838|NP_940839	-	-	-	-	-	-	Homo sapiens	Homo sapiens
428433	4792	6790	110859	112666	-	RP5-1167H4.6	NFKBIA	AURKA	IKBA|MAD-3|NFKBI	AIK|ARK1|AURA|AURORA2|BTAK|PPP1R47|STK15|STK6|STK7	Reconstituted Complex	physical	Briassouli P (2006)	PUBMED:17060341	9606	9606	Low Throughput	-	-	-	-	BIOGRID	P25963	-	NP_065390	O14965	-	NP_001310233|NP_940836|NP_940837|NP_003591|NP_001310232|NP_001310234|NP_940835|NP_940838|NP_940839	-	-	-	-	-	-	Homo sapiens	Homo sapiens
471101	6790	3619	112666	109831	RP5-1167H4.6	-	AURKA	INCENP	AIK|ARK1|AURA|AURORA2|BTAK|PPP1R47|STK15|STK6|STK7	-	Reconstituted Complex	physical	Katayama H (2008)	PUBMED:18773538	9606	9606	Low Throughput	-	-	-	-	BIOGRID	O14965	-	NP_001310233|NP_940836|NP_940837|NP_003591|NP_001310232|NP_001310234|NP_940835|NP_940838|NP_940839	Q9NQS7	-	NP_064623|NP_001035784	-	-	-	-	-	-	Homo sapiens	Homo sapiens
471102	6790	3619	112666	109831	RP5-1167H4.6	-	AURKA	INCENP	AIK|ARK1|AURA|AURORA2|BTAK|PPP1R47|STK15|STK6|STK7	-	Affinity Capture-Western	physical	Katayama H (2008)	PUBMED:18773538	9606	9606	Low Throughput	-	-	-	-	BIOGRID	O14965	-	NP_001310233|NP_940836|NP_940837|NP_003591|NP_001310232|NP_001310234|NP_940835|NP_940838|NP_940839	Q9NQS7	-	NP_064623|NP_001035784	-	-	-	-	-	-	Homo sapiens	Homo sapiens
471103	6790	22974	112666	116624	RP5-1167H4.6	RP11-243J16.10-002	AURKA	TPX2	AIK|ARK1|AURA|AURORA2|BTAK|PPP1R47|STK15|STK6|STK7	C20orf1|C20orf2|DIL-2|DIL2|FLS353|GD:C20orf1|HCA519|HCTP4|REPP86|p100	Affinity Capture-Western	physical	Katayama H (2008)	PUBMED:18773538	9606	9606	Low Throughput	-	-	-	-	BIOGRID	O14965	-	NP_001310233|NP_940836|NP_940837|NP_003591|NP_001310232|NP_001310234|NP_940835|NP_940838|NP_940839	Q9ULW0	Q643R0	NP_036244	-	-	-	-	-	-	Homo sapiens	Homo sapiens
471104	6790	5347	112666	111362	RP5-1167H4.6	-	AURKA	PLK1	AIK|ARK1|AURA|AURORA2|BTAK|PPP1R47|STK15|STK6|STK7	PLK|STPK13	Affinity Capture-Western	physical	Katayama H (2008)	PUBMED:18773538	9606	9606	Low Throughput	-	-	-	-	BIOGRID	O14965	-	NP_001310233|NP_940836|NP_940837|NP_003591|NP_001310232|NP_001310234|NP_940835|NP_940838|NP_940839	P53350	-	NP_005021	-	-	-	-	-	-	Homo sapiens	Homo sapiens
471105	3619	6790	109831	112666	-	RP5-1167H4.6	INCENP	AURKA	-	AIK|ARK1|AURA|AURORA2|BTAK|PPP1R47|STK15|STK6|STK7	Affinity Capture-Western	physical	Katayama H (2008)	PUBMED:18773538	9606	9606	Low Throughput	-	-	-	-	BIOGRID	Q9NQS7	-	NP_064623|NP_001035784	O14965	-	NP_001310233|NP_940836|NP_940837|NP_003591|NP_001310232|NP_001310234|NP_940835|NP_940838|NP_940839	-	-	-	-	-	-	Homo sapiens	Homo sapiens
480809	22974	6790	116624	112666	RP11-243J16.10-002	RP5-1167H4.6	TPX2	AURKA	C20orf1|C20orf2|DIL-2|DIL2|FLS353|GD:C20orf1|HCA519|HCTP4|REPP86|p100	AIK|ARK1|AURA|AURORA2|BTAK|PPP1R47|STK15|STK6|STK7	Reconstituted Complex	physical	Trieselmann N (2003)	PUBMED:14600264	9606	9606	Low Throughput	-	-	-	-	BIOGRID	Q9ULW0	Q643R0	NP_036244	O14965	-	NP_001310233|NP_940836|NP_940837|NP_003591|NP_001310232|NP_001310234|NP_940835|NP_940838|NP_940839	-	-	-	-	-	-	Homo sapiens	Homo sapiens
486284	6790	7157	112666	113010	RP5-1167H4.6	-	AURKA	TP53	AIK|ARK1|AURA|AURORA2|BTAK|PPP1R47|STK15|STK6|STK7	BCC7|LFS1|P53|TRP53	Reconstituted Complex	physical	Katayama H (2004)	PUBMED:14702041	9606	9606	Low Throughput	-	-	-	-	BIOGRID	O14965	-	NP_001310233|NP_940836|NP_940837|NP_003591|NP_001310232|NP_001310234|NP_940835|NP_940838|NP_940839	P04637	H2EHT1|A0A087WT22|A0A087WXZ1|Q53GA5|A0A087X1Q1|K7PPA8	NP_001119586|NP_001119590|NP_001119584|NP_000537|NP_001263627|NP_001263626|NP_001263625|NP_001119588|NP_001263628|NP_001119587|NP_001263624|NP_001119585|NP_001263690|NP_001119589|NP_001263689	-	-	-	-	-	-	Homo sapiens	Homo sapiens
486285	7157	6790	113010	112666	-	RP5-1167H4.6	TP53	AURKA	BCC7|LFS1|P53|TRP53	AIK|ARK1|AURA|AURORA2|BTAK|PPP1R47|STK15|STK6|STK7	Reconstituted Complex	physical	Katayama H (2004)	PUBMED:14702041	9606	9606	Low Throughput	-	-	-	-	BIOGRID	P04637	H2EHT1|A0A087WT22|A0A087WXZ1|Q53GA5|A0A087X1Q1|K7PPA8	NP_001119586|NP_001119590|NP_001119584|NP_000537|NP_001263627|NP_001263626|NP_001263625|NP_001119588|NP_001263628|NP_001119587|NP_001263624|NP_001119585|NP_001263690|NP_001119589|NP_001263689	O14965	-	NP_001310233|NP_940836|NP_940837|NP_003591|NP_001310232|NP_001310234|NP_940835|NP_940838|NP_940839	-	-	-	-	-	-	Homo sapiens	Homo sapiens
486286	7157	6790	113010	112666	-	RP5-1167H4.6	TP53	AURKA	BCC7|LFS1|P53|TRP53	AIK|ARK1|AURA|AURORA2|BTAK|PPP1R47|STK15|STK6|STK7	Affinity Capture-Western	physical	Katayama H (2004)	PUBMED:14702041	9606	9606	Low Throughput	-	-	-	-	BIOGRID	P04637	H2EHT1|A0A087WT22|A0A087WXZ1|Q53GA5|A0A087X1Q1|K7PPA8	NP_001119586|NP_001119590|NP_001119584|NP_000537|NP_001263627|NP_001263626|NP_001263625|NP_001119588|NP_001263628|NP_001119587|NP_001263624|NP_001119585|NP_001263690|NP_001119589|NP_001263689	O14965	-	NP_001310233|NP_940836|NP_940837|NP_003591|NP_001310232|NP_001310234|NP_940835|NP_940838|NP_940839	-	-	-	-	-	-	Homo sapiens	Homo sapiens
486287	6790	7157	112666	113010	RP5-1167H4.6	-	AURKA	TP53	AIK|ARK1|AURA|AURORA2|BTAK|PPP1R47|STK15|STK6|STK7	BCC7|LFS1|P53|TRP53	Affinity Capture-Western	physical	Katayama H (2004)	PUBMED:14702041	9606	9606	Low Throughput	-	-	-	-	BIOGRID	O14965	-	NP_001310233|NP_940836|NP_940837|NP_003591|NP_001310232|NP_001310234|NP_940835|NP_940838|NP_940839	P04637	H2EHT1|A0A087WT22|A0A087WXZ1|Q53GA5|A0A087X1Q1|K7PPA8	NP_001119586|NP_001119590|NP_001119584|NP_000537|NP_001263627|NP_001263626|NP_001263625|NP_001119588|NP_001263628|NP_001119587|NP_001263624|NP_001119585|NP_001263690|NP_001119589|NP_001263689	-	-	-	-	-	-	Homo sapiens	Homo sapiens
511505	3619	6790	109831	112666	-	RP5-1167H4.6	INCENP	AURKA	-	AIK|ARK1|AURA|AURORA2|BTAK|PPP1R47|STK15|STK6|STK7	Affinity Capture-Western	physical	Kaitna S (2000)	PUBMED:11050385	9606	9606	Low Throughput	-	-	-	-	BIOGRID	Q9NQS7	-	NP_064623|NP_001035784	O14965	-	NP_001310233|NP_940836|NP_940837|NP_003591|NP_001310232|NP_001310234|NP_940835|NP_940838|NP_940839	-	-	-	-	-	-	Homo sapiens	Homo sapiens
511507	16319	6790	200760	112666	-	RP5-1167H4.6	Incenp	AURKA	2700067E22Rik|AU019509|C130081E20|C77457	AIK|ARK1|AURA|AURORA2|BTAK|PPP1R47|STK15|STK6|STK7	Reconstituted Complex	physical	Kaitna S (2000)	PUBMED:11050385	10090	9606	Low Throughput	-	-	-	-	BIOGRID	Q9WU62	-	NP_057901	O14965	-	NP_001310233|NP_940836|NP_940837|NP_003591|NP_001310232|NP_001310234|NP_940835|NP_940838|NP_940839	-	-	-	-	-	-	Mus musculus	Homo sapiens
511509	3619	6790	109831	112666	-	RP5-1167H4.6	INCENP	AURKA	-	AIK|ARK1|AURA|AURORA2|BTAK|PPP1R47|STK15|STK6|STK7	Reconstituted Complex	physical	Kaitna S (2000)	PUBMED:11050385	9606	9606	Low Throughput	-	-	-	-	BIOGRID	Q9NQS7	-	NP_064623|NP_001035784	O14965	-	NP_001310233|NP_940836|NP_940837|NP_003591|NP_001310232|NP_001310234|NP_940835|NP_940838|NP_940839	-	-	-	-	-	-	Homo sapiens	Homo sapiens
519820	6790	9874	112666	115206	RP5-1167H4.6	-	AURKA	TLK1	AIK|ARK1|AURA|AURORA2|BTAK|PPP1R47|STK15|STK6|STK7	PKU-beta	Affinity Capture-Western	physical	Li Z (2007)	PUBMED:17940067	9606	9606	Low Throughput	-	-	-	-	BIOGRID	O14965	-	NP_001310233|NP_940836|NP_940837|NP_003591|NP_001310232|NP_001310234|NP_940835|NP_940838|NP_940839	Q9UKI8	B3KRP1	NP_036422|NP_001130026|NP_001130027	-	-	-	-	-	-	Homo sapiens	Homo sapiens
519821	6790	11011	112666	116201	RP5-1167H4.6	-	AURKA	TLK2	AIK|ARK1|AURA|AURORA2|BTAK|PPP1R47|STK15|STK6|STK7	HsHPK|PKU-ALPHA	Affinity Capture-Western	physical	Li Z (2007)	PUBMED:17940067	9606	9606	Low Throughput	-	-	-	-	BIOGRID	O14965	-	NP_001310233|NP_940836|NP_940837|NP_003591|NP_001310232|NP_001310234|NP_940835|NP_940838|NP_940839	Q86UE8	B4DUC2	NP_006843|NP_001317347|NP_001271292|NP_001271262	-	-	-	-	-	-	Homo sapiens	Homo sapiens
519822	6790	9874	112666	115206	RP5-1167H4.6	-	AURKA	TLK1	AIK|ARK1|AURA|AURORA2|BTAK|PPP1R47|STK15|STK6|STK7	PKU-beta	Biochemical Activity	physical	Li Z (2007)	PUBMED:17940067	9606	9606	Low Throughput	-	Phosphorylation	-	-	BIOGRID	O14965	-	NP_001310233|NP_940836|NP_940837|NP_003591|NP_001310232|NP_001310234|NP_940835|NP_940838|NP_940839	Q9UKI8	B3KRP1	NP_036422|NP_001130026|NP_001130027	-	-	-	-	-	-	Homo sapiens	Homo sapiens
519823	6790	11011	112666	116201	RP5-1167H4.6	-	AURKA	TLK2	AIK|ARK1|AURA|AURORA2|BTAK|PPP1R47|STK15|STK6|STK7	HsHPK|PKU-ALPHA	Biochemical Activity	physical	Li Z (2007)	PUBMED:17940067	9606	9606	Low Throughput	-	Phosphorylation	-	-	BIOGRID	O14965	-	NP_001310233|NP_940836|NP_940837|NP_003591|NP_001310232|NP_001310234|NP_940835|NP_940838|NP_940839	Q86UE8	B4DUC2	NP_006843|NP_001317347|NP_001271292|NP_001271262	-	-	-	-	-	-	Homo sapiens	Homo sapiens
531358	6790	10013	112666	115330	RP5-1167H4.6	JM21	AURKA	HDAC6	AIK|ARK1|AURA|AURORA2|BTAK|PPP1R47|STK15|STK6|STK7	CPBHM|HD6|PPP1R90	Biochemical Activity	physical	Pugacheva EN (2007)	PUBMED:17604723	9606	9606	Low Throughput	-	Phosphorylation	-	-	BIOGRID	O14965	-	NP_001310233|NP_940836|NP_940837|NP_003591|NP_001310232|NP_001310234|NP_940835|NP_940838|NP_940839	Q9UBN7	A0A024QZ26	NP_001308160|NP_006035|NP_001308159|NP_001308158|NP_001308155|NP_001308154|NP_001308157|NP_001308156	-	-	-	-	-	-	Homo sapiens	Homo sapiens
531359	6790	10013	112666	115330	RP5-1167H4.6	JM21	AURKA	HDAC6	AIK|ARK1|AURA|AURORA2|BTAK|PPP1R47|STK15|STK6|STK7	CPBHM|HD6|PPP1R90	Reconstituted Complex	physical	Pugacheva EN (2007)	PUBMED:17604723	9606	9606	Low Throughput	-	-	-	-	BIOGRID	O14965	-	NP_001310233|NP_940836|NP_940837|NP_003591|NP_001310232|NP_001310234|NP_940835|NP_940838|NP_940839	Q9UBN7	A0A024QZ26	NP_001308160|NP_006035|NP_001308159|NP_001308158|NP_001308155|NP_001308154|NP_001308157|NP_001308156	-	-	-	-	-	-	Homo sapiens	Homo sapiens
531360	6790	3066	112666	109316	RP5-1167H4.6	-	AURKA	HDAC2	AIK|ARK1|AURA|AURORA2|BTAK|PPP1R47|STK15|STK6|STK7	HD2|RPD3|YAF1	Reconstituted Complex	physical	Pugacheva EN (2007)	PUBMED:17604723	9606	9606	Low Throughput	-	-	-	-	BIOGRID	O14965	-	NP_001310233|NP_940836|NP_940837|NP_003591|NP_001310232|NP_001310234|NP_940835|NP_940838|NP_940839	Q92769	-	NP_001518	-	-	-	-	-	-	Homo sapiens	Homo sapiens
559253	6790	11186	112666	116356	RP5-1167H4.6	-	AURKA	RASSF1	AIK|ARK1|AURA|AURORA2|BTAK|PPP1R47|STK15|STK6|STK7	123F2|NORE2A|RASSF1A|RDA32|REH3P21	Biochemical Activity	physical	Chow C (2011)	PUBMED:21874044	9606	9606	Low Throughput	-	Phosphorylation	-	-	BIOGRID	O14965	-	NP_001310233|NP_940836|NP_940837|NP_003591|NP_001310232|NP_001310234|NP_940835|NP_940838|NP_940839	Q9NS23	-	NP_001193886|NP_733832|NP_009113|NP_733830|NP_733831	-	-	-	-	-	-	Homo sapiens	Homo sapiens
565170	55294	6790	120581	112666	-	RP5-1167H4.6	FBXW7	AURKA	AGO|CDC4|FBW6|FBW7|FBX30|FBXO30|FBXW6|SEL-10|SEL10|hAgo|hCdc4	AIK|ARK1|AURA|AURORA2|BTAK|PPP1R47|STK15|STK6|STK7	Affinity Capture-Western	physical	Otto T (2009)	PUBMED:19111882	9606	9606	Low Throughput	-	-	-	-	BIOGRID	Q969H0	S4R3U4|G0Z2K0	NP_001013433|NP_361014|NP_060785|NP_001243998	O14965	-	NP_001310233|NP_940836|NP_940837|NP_003591|NP_001310232|NP_001310234|NP_940835|NP_940838|NP_940839	-	-	-	-	-	-	Homo sapiens	Homo sapiens
565172	6790	4613	112666	110698	RP5-1167H4.6	-	AURKA	MYCN	AIK|ARK1|AURA|AURORA2|BTAK|PPP1R47|STK15|STK6|STK7	MODED|N-myc|NMYC|ODED|bHLHe37	Affinity Capture-Western	physical	Otto T (2009)	PUBMED:19111882	9606	9606	Low Throughput	-	-	-	-	BIOGRID	O14965	-	NP_001310233|NP_940836|NP_940837|NP_003591|NP_001310232|NP_001310234|NP_940835|NP_940838|NP_940839	P04198	Q9H224	NP_001280157|NP_001280160|NP_001280162|NP_005369	-	-	-	-	-	-	Homo sapiens	Homo sapiens
572467	6790	23369	112666	116949	RP5-1167H4.6	-	AURKA	PUM2	AIK|ARK1|AURA|AURORA2|BTAK|PPP1R47|STK15|STK6|STK7	PUMH2|PUML2	Affinity Capture-Western	physical	Huang YH (2011)	PUBMED:21589936	9606	9606	Low Throughput	-	-	-	-	BIOGRID	O14965	-	NP_001310233|NP_940836|NP_940837|NP_003591|NP_001310232|NP_001310234|NP_940835|NP_940838|NP_940839	Q8TB72	B7ZL34	NP_001339846|NP_001339855|NP_001339849|NP_001339854|NP_001339847|NP_001269719|NP_001339858|NP_001339859|NP_001269681|NP_001339848|NP_001269720|NP_056132|NP_001339856|NP_001339857|NP_001339852	-	-	-	-	-	-	Homo sapiens	Homo sapiens
572468	23369	6790	116949	112666	-	RP5-1167H4.6	PUM2	AURKA	PUMH2|PUML2	AIK|ARK1|AURA|AURORA2|BTAK|PPP1R47|STK15|STK6|STK7	Affinity Capture-Western	physical	Huang YH (2011)	PUBMED:21589936	9606	9606	Low Throughput	-	-	-	-	BIOGRID	Q8TB72	B7ZL34	NP_001339846|NP_001339855|NP_001339849|NP_001339854|NP_001339847|NP_001269719|NP_001339858|NP_001339859|NP_001269681|NP_001339848|NP_001269720|NP_056132|NP_001339856|NP_001339857|NP_001339852	O14965	-	NP_001310233|NP_940836|NP_940837|NP_003591|NP_001310232|NP_001310234|NP_940835|NP_940838|NP_940839	-	-	-	-	-	-	Homo sapiens	Homo sapiens
572469	23369	6790	116949	112666	-	RP5-1167H4.6	PUM2	AURKA	PUMH2|PUML2	AIK|ARK1|AURA|AURORA2|BTAK|PPP1R47|STK15|STK6|STK7	Reconstituted Complex	physical	Huang YH (2011)	PUBMED:21589936	9606	9606	Low Throughput	-	-	-	-	BIOGRID	Q8TB72	B7ZL34	NP_001339846|NP_001339855|NP_001339849|NP_001339854|NP_001339847|NP_001269719|NP_001339858|NP_001339859|NP_001269681|NP_001339848|NP_001269720|NP_056132|NP_001339856|NP_001339857|NP_001339852	O14965	-	NP_001310233|NP_940836|NP_940837|NP_003591|NP_001310232|NP_001310234|NP_940835|NP_940838|NP_940839	-	-	-	-	-	-	Homo sapiens	Homo sapiens
576148	217718	6790	229954	112666	-	RP5-1167H4.6	Nek9	AURKA	C130021H08Rik	AIK|ARK1|AURA|AURORA2|BTAK|PPP1R47|STK15|STK6|STK7	Affinity Capture-MS	physical	Hutchins JR (2010)	PUBMED:20360068	10090	9606	High Throughput	-	-	-	-	BIOGRID	Q8K1R7	Q69Z43	NP_660120	O14965	-	NP_001310233|NP_940836|NP_940837|NP_003591|NP_001310232|NP_001310234|NP_940835|NP_940838|NP_940839	-	-	-	-	-	-	Mus musculus	Homo sapiens
576161	16319	6790	200760	112666	-	RP5-1167H4.6	Incenp	AURKA	2700067E22Rik|AU019509|C130081E20|C77457	AIK|ARK1|AURA|AURORA2|BTAK|PPP1R47|STK15|STK6|STK7	Affinity Capture-MS	physical	Hutchins JR (2010)	PUBMED:20360068	10090	9606	High Throughput	-	-	-	-	BIOGRID	Q9WU62	-	NP_057901	O14965	-	NP_001310233|NP_940836|NP_940837|NP_003591|NP_001310232|NP_001310234|NP_940835|NP_940838|NP_940839	-	-	-	-	-	-	Mus musculus	Homo sapiens
576785	6790	6790	112666	112666	RP5-1167H4.6	RP5-1167H4.6	AURKA	AURKA	AIK|ARK1|AURA|AURORA2|BTAK|PPP1R47|STK15|STK6|STK7	AIK|ARK1|AURA|AURORA2|BTAK|PPP1R47|STK15|STK6|STK7	Affinity Capture-MS	physical	Hutchins JR (2010)	PUBMED:20360068	9606	9606	High Throughput	-	-	-	-	BIOGRID	O14965	-	NP_001310233|NP_940836|NP_940837|NP_003591|NP_001310232|NP_001310234|NP_940835|NP_940838|NP_940839	O14965	-	NP_001310233|NP_940836|NP_940837|NP_003591|NP_001310232|NP_001310234|NP_940835|NP_940838|NP_940839	-	-	-	-	-	-	Homo sapiens	Homo sapiens
576980	6790	813	112666	107263	RP5-1167H4.6	-	AURKA	CALU	AIK|ARK1|AURA|AURORA2|BTAK|PPP1R47|STK15|STK6|STK7	-	Affinity Capture-MS	physical	Hutchins JR (2010)	PUBMED:20360068	9606	9606	High Throughput	-	-	-	-	BIOGRID	O14965	-	NP_001310233|NP_940836|NP_940837|NP_003591|NP_001310232|NP_001310234|NP_940835|NP_940838|NP_940839	O43852	A0A024R755|B3KQF5|Q6IAW5	NP_001186601|NP_001186600|NP_001186602|NP_001124146|NP_001210	-	-	-	-	-	-	Homo sapiens	Homo sapiens
577372	6790	22974	112666	116624	RP5-1167H4.6	RP11-243J16.10-002	AURKA	TPX2	AIK|ARK1|AURA|AURORA2|BTAK|PPP1R47|STK15|STK6|STK7	C20orf1|C20orf2|DIL-2|DIL2|FLS353|GD:C20orf1|HCA519|HCTP4|REPP86|p100	Affinity Capture-MS	physical	Hutchins JR (2010)	PUBMED:20360068	9606	9606	High Throughput	-	-	-	-	BIOGRID	O14965	-	NP_001310233|NP_940836|NP_940837|NP_003591|NP_001310232|NP_001310234|NP_940835|NP_940838|NP_940839	Q9ULW0	Q643R0	NP_036244	-	-	-	-	-	-	Homo sapiens	Homo sapiens
577664	6790	55125	112666	120432	RP5-1167H4.6	PP8407	AURKA	CEP192	AIK|ARK1|AURA|AURORA2|BTAK|PPP1R47|STK15|STK6|STK7	PPP1R62	Affinity Capture-MS	physical	Hutchins JR (2010)	PUBMED:20360068	9606	9606	High Throughput	-	-	-	-	BIOGRID	O14965	-	NP_001310233|NP_940836|NP_940837|NP_003591|NP_001310232|NP_001310234|NP_940835|NP_940838|NP_940839	-	Q9HCK3|B7ZMF0	NP_115518	-	-	-	-	-	-	Homo sapiens	Homo sapiens
610744	6790	8290	112666	113895	RP5-1167H4.6	-	AURKA	HIST3H3	AIK|ARK1|AURA|AURORA2|BTAK|PPP1R47|STK15|STK6|STK7	H3.4|H3/g|H3FT|H3t	Biochemical Activity	physical	Ban R (2011)	PUBMED:21554500	9606	9606	Low Throughput	-	Phosphorylation	-	-	BIOGRID	O14965	-	NP_001310233|NP_940836|NP_940837|NP_003591|NP_001310232|NP_001310234|NP_940835|NP_940838|NP_940839	Q16695	-	NP_003484	-	-	-	-	-	-	Homo sapiens	Homo sapiens
676904	6790	26524	112666	117727	RP5-1167H4.6	-	AURKA	LATS2	AIK|ARK1|AURA|AURORA2|BTAK|PPP1R47|STK15|STK6|STK7	KPM	Affinity Capture-Western	physical	Yabuta N (2011)	PUBMED:21822051	9606	9606	Low Throughput	-	-	-	-	BIOGRID	O14965	-	NP_001310233|NP_940836|NP_940837|NP_003591|NP_001310232|NP_001310234|NP_940835|NP_940838|NP_940839	Q9NRM7	A0A024RDM3	NP_055387	-	-	-	-	-	-	Homo sapiens	Homo sapiens
679676	6790	9099	112666	114553	RP5-1167H4.6	-	AURKA	USP2	AIK|ARK1|AURA|AURORA2|BTAK|PPP1R47|STK15|STK6|STK7	UBP41|USP9	Affinity Capture-Western	physical	Shi Y (2011)	PUBMED:21890637	9606	9606	Low Throughput	-	-	-	-	BIOGRID	O14965	-	NP_001310233|NP_940836|NP_940837|NP_003591|NP_001310232|NP_001310234|NP_940835|NP_940838|NP_940839	O75604	-	NP_004196|NP_741994|NP_001230688	-	-	-	-	-	-	Homo sapiens	Homo sapiens
679677	6790	9099	112666	114553	RP5-1167H4.6	-	AURKA	USP2	AIK|ARK1|AURA|AURORA2|BTAK|PPP1R47|STK15|STK6|STK7	UBP41|USP9	Reconstituted Complex	physical	Shi Y (2011)	PUBMED:21890637	9606	9606	Low Throughput	-	-	-	-	BIOGRID	O14965	-	NP_001310233|NP_940836|NP_940837|NP_003591|NP_001310232|NP_001310234|NP_940835|NP_940838|NP_940839	O75604	-	NP_004196|NP_741994|NP_001230688	-	-	-	-	-	-	Homo sapiens	Homo sapiens
679678	9099	6790	114553	112666	-	RP5-1167H4.6	USP2	AURKA	UBP41|USP9	AIK|ARK1|AURA|AURORA2|BTAK|PPP1R47|STK15|STK6|STK7	Reconstituted Complex	physical	Shi Y (2011)	PUBMED:21890637	9606	9606	Low Throughput	-	-	-	-	BIOGRID	O75604	-	NP_004196|NP_741994|NP_001230688	O14965	-	NP_001310233|NP_940836|NP_940837|NP_003591|NP_001310232|NP_001310234|NP_940835|NP_940838|NP_940839	-	-	-	-	-	-	Homo sapiens	Homo sapiens
679679	9099	6790	114553	112666	-	RP5-1167H4.6	USP2	AURKA	UBP41|USP9	AIK|ARK1|AURA|AURORA2|BTAK|PPP1R47|STK15|STK6|STK7	Affinity Capture-Western	physical	Shi Y (2011)	PUBMED:21890637	9606	9606	Low Throughput	-	-	-	-	BIOGRID	O75604	-	NP_004196|NP_741994|NP_001230688	O14965	-	NP_001310233|NP_940836|NP_940837|NP_003591|NP_001310232|NP_001310234|NP_940835|NP_940838|NP_940839	-	-	-	-	-	-	Homo sapiens	Homo sapiens
679681	9099	6790	114553	112666	-	RP5-1167H4.6	USP2	AURKA	UBP41|USP9	AIK|ARK1|AURA|AURORA2|BTAK|PPP1R47|STK15|STK6|STK7	Biochemical Activity	physical	Shi Y (2011)	PUBMED:21890637	9606	9606	Low Throughput	-	Deubiquitination	-	-	BIOGRID	O75604	-	NP_004196|NP_741994|NP_001230688	O14965	-	NP_001310233|NP_940836|NP_940837|NP_003591|NP_001310232|NP_001310234|NP_940835|NP_940838|NP_940839	-	-	-	-	-	-	Homo sapiens	Homo sapiens
680488	7020	6790	112878	112666	RP1-290I10.1	RP5-1167H4.6	TFAP2A	AURKA	AP-2|AP-2alpha|AP2TF|BOFS|TFAP2	AIK|ARK1|AURA|AURORA2|BTAK|PPP1R47|STK15|STK6|STK7	Affinity Capture-Western	physical	Zou L (2011)	PUBMED:21829699	9606	9606	Low Throughput	-	-	figure 5.	-	BIOGRID	P05549	-	NP_001358995|NP_001035890|NP_003211|NP_001027451	O14965	-	NP_001310233|NP_940836|NP_940837|NP_003591|NP_001310232|NP_001310234|NP_940835|NP_940838|NP_940839	-	-	-	-	-	-	Homo sapiens	Homo sapiens
680489	6790	7020	112666	112878	RP5-1167H4.6	RP1-290I10.1	AURKA	TFAP2A	AIK|ARK1|AURA|AURORA2|BTAK|PPP1R47|STK15|STK6|STK7	AP-2|AP-2alpha|AP2TF|BOFS|TFAP2	Affinity Capture-Western	physical	Zou L (2011)	PUBMED:21829699	9606	9606	Low Throughput	-	-	figure 5.	-	BIOGRID	O14965	-	NP_001310233|NP_940836|NP_940837|NP_003591|NP_001310232|NP_001310234|NP_940835|NP_940838|NP_940839	P05549	-	NP_001358995|NP_001035890|NP_003211|NP_001027451	-	-	-	-	-	-	Homo sapiens	Homo sapiens
684820	6790	22994	112666	116641	RP5-1167H4.6	-	AURKA	CEP131	AIK|ARK1|AURA|AURORA2|BTAK|PPP1R47|STK15|STK6|STK7	AZ1|AZI1|ZA1	Affinity Capture-Western	physical	Lim SK (2007)	PUBMED:17452972	9606	9606	Low Throughput	-	-	-	-	BIOGRID	O14965	-	NP_001310233|NP_940836|NP_940837|NP_003591|NP_001310232|NP_001310234|NP_940835|NP_940838|NP_940839	Q9UPN4	-	NP_001009811|NP_001306158|NP_001306157|NP_055799	-	-	-	-	-	-	Homo sapiens	Homo sapiens
684822	54998	6790	120331	112666	-	RP5-1167H4.6	AURKAIP1	AURKA	AIP|AKIP|MRP-S38	AIK|ARK1|AURA|AURORA2|BTAK|PPP1R47|STK15|STK6|STK7	Affinity Capture-Western	physical	Lim SK (2007)	PUBMED:17452972	9606	9606	Low Throughput	-	-	-	-	BIOGRID	Q9NWT8	A0A024R0F0	NP_060370|NP_001120701|NP_001120702	O14965	-	NP_001310233|NP_940836|NP_940837|NP_003591|NP_001310232|NP_001310234|NP_940835|NP_940838|NP_940839	-	-	-	-	-	-	Homo sapiens	Homo sapiens
693391	6790	2932	112666	109187	RP5-1167H4.6	-	AURKA	GSK3B	AIK|ARK1|AURA|AURORA2|BTAK|PPP1R47|STK15|STK6|STK7	-	Affinity Capture-Western	physical	Kwon YW (2012)	PUBMED:22513362	9606	9606	Low Throughput	-	-	figure 1.	-	BIOGRID	O14965	-	NP_001310233|NP_940836|NP_940837|NP_003591|NP_001310232|NP_001310234|NP_940835|NP_940838|NP_940839	P49841	Q6FI27	NP_001139628|NP_001341525|NP_002084	-	-	-	-	-	-	Homo sapiens	Homo sapiens
693392	6790	55294	112666	120581	RP5-1167H4.6	-	AURKA	FBXW7	AIK|ARK1|AURA|AURORA2|BTAK|PPP1R47|STK15|STK6|STK7	AGO|CDC4|FBW6|FBW7|FBX30|FBXO30|FBXW6|SEL-10|SEL10|hAgo|hCdc4	Affinity Capture-Western	physical	Kwon YW (2012)	PUBMED:22513362	9606	9606	Low Throughput	-	-	figure 1.	-	BIOGRID	O14965	-	NP_001310233|NP_940836|NP_940837|NP_003591|NP_001310232|NP_001310234|NP_940835|NP_940838|NP_940839	Q969H0	S4R3U4|G0Z2K0	NP_001013433|NP_361014|NP_060785|NP_001243998	-	-	-	-	-	-	Homo sapiens	Homo sapiens
693393	55294	6790	120581	112666	-	RP5-1167H4.6	FBXW7	AURKA	AGO|CDC4|FBW6|FBW7|FBX30|FBXO30|FBXW6|SEL-10|SEL10|hAgo|hCdc4	AIK|ARK1|AURA|AURORA2|BTAK|PPP1R47|STK15|STK6|STK7	Affinity Capture-Western	physical	Kwon YW (2012)	PUBMED:22513362	9606	9606	Low Throughput	-	-	figure 1.	-	BIOGRID	Q969H0	S4R3U4|G0Z2K0	NP_001013433|NP_361014|NP_060785|NP_001243998	O14965	-	NP_001310233|NP_940836|NP_940837|NP_003591|NP_001310232|NP_001310234|NP_940835|NP_940838|NP_940839	-	-	-	-	-	-	Homo sapiens	Homo sapiens
716264	6790	3161	112666	109404	RP5-1167H4.6	-	AURKA	HMMR	AIK|ARK1|AURA|AURORA2|BTAK|PPP1R47|STK15|STK6|STK7	CD168|IHABP|RHAMM	Biochemical Activity	physical	Maxwell CA (2011)	PUBMED:22110403	9606	9606	Low Throughput	-	Phosphorylation	-	-	BIOGRID	O14965	-	NP_001310233|NP_940836|NP_940837|NP_003591|NP_001310232|NP_001310234|NP_940835|NP_940838|NP_940839	O75330	-	NP_036617|NP_036616|NP_001136028|NP_001136029	-	-	-	-	-	-	Homo sapiens	Homo sapiens
716269	580	6790	107056	112666	-	RP5-1167H4.6	BARD1	AURKA	-	AIK|ARK1|AURA|AURORA2|BTAK|PPP1R47|STK15|STK6|STK7	Affinity Capture-Western	physical	Bosse KR (2012)	PUBMED:22350409	9606	9606	Low Throughput	-	-	-	-	BIOGRID	Q99728	F6MDI1|F6MDI2|A0A087WZ19|A0A087X2H0|F6MDI0|A0AVN2	NP_001269478|NP_000456|NP_001269472|NP_001269474|NP_001269477	O14965	-	NP_001310233|NP_940836|NP_940837|NP_003591|NP_001310232|NP_001310234|NP_940835|NP_940838|NP_940839	-	-	-	-	-	-	Homo sapiens	Homo sapiens
716273	3161	6790	109404	112666	-	RP5-1167H4.6	HMMR	AURKA	CD168|IHABP|RHAMM	AIK|ARK1|AURA|AURORA2|BTAK|PPP1R47|STK15|STK6|STK7	Affinity Capture-Western	physical	Maxwell CA (2011)	PUBMED:22110403	9606	9606	Low Throughput	-	-	-	-	BIOGRID	O75330	-	NP_036617|NP_036616|NP_001136028|NP_001136029	O14965	-	NP_001310233|NP_940836|NP_940837|NP_003591|NP_001310232|NP_001310234|NP_940835|NP_940838|NP_940839	-	-	-	-	-	-	Homo sapiens	Homo sapiens
716275	22974	6790	116624	112666	RP11-243J16.10-002	RP5-1167H4.6	TPX2	AURKA	C20orf1|C20orf2|DIL-2|DIL2|FLS353|GD:C20orf1|HCA519|HCTP4|REPP86|p100	AIK|ARK1|AURA|AURORA2|BTAK|PPP1R47|STK15|STK6|STK7	Affinity Capture-Western	physical	Maxwell CA (2011)	PUBMED:22110403	9606	9606	Low Throughput	-	-	-	-	BIOGRID	Q9ULW0	Q643R0	NP_036244	O14965	-	NP_001310233|NP_940836|NP_940837|NP_003591|NP_001310232|NP_001310234|NP_940835|NP_940838|NP_940839	-	-	-	-	-	-	Homo sapiens	Homo sapiens
716277	6790	3161	112666	109404	RP5-1167H4.6	-	AURKA	HMMR	AIK|ARK1|AURA|AURORA2|BTAK|PPP1R47|STK15|STK6|STK7	CD168|IHABP|RHAMM	Affinity Capture-Western	physical	Maxwell CA (2011)	PUBMED:22110403	9606	9606	Low Throughput	-	-	-	-	BIOGRID	O14965	-	NP_001310233|NP_940836|NP_940837|NP_003591|NP_001310232|NP_001310234|NP_940835|NP_940838|NP_940839	O75330	-	NP_036617|NP_036616|NP_001136028|NP_001136029	-	-	-	-	-	-	Homo sapiens	Homo sapiens
716278	6790	22974	112666	116624	RP5-1167H4.6	RP11-243J16.10-002	AURKA	TPX2	AIK|ARK1|AURA|AURORA2|BTAK|PPP1R47|STK15|STK6|STK7	C20orf1|C20orf2|DIL-2|DIL2|FLS353|GD:C20orf1|HCA519|HCTP4|REPP86|p100	Affinity Capture-Western	physical	Maxwell CA (2011)	PUBMED:22110403	9606	9606	Low Throughput	-	-	-	-	BIOGRID	O14965	-	NP_001310233|NP_940836|NP_940837|NP_003591|NP_001310232|NP_001310234|NP_940835|NP_940838|NP_940839	Q9ULW0	Q643R0	NP_036244	-	-	-	-	-	-	Homo sapiens	Homo sapiens
716279	6790	672	112666	107140	RP5-1167H4.6	-	AURKA	BRCA1	AIK|ARK1|AURA|AURORA2|BTAK|PPP1R47|STK15|STK6|STK7	BRCAI|BRCC1|BROVCA1|FANCS|IRIS|PNCA4|PPP1R53|PSCP|RNF53	Affinity Capture-Western	physical	Maxwell CA (2011)	PUBMED:22110403	9606	9606	Low Throughput	-	-	-	-	BIOGRID	O14965	-	NP_001310233|NP_940836|NP_940837|NP_003591|NP_001310232|NP_001310234|NP_940835|NP_940838|NP_940839	P38398	E9PFZ0|A0A024R1V0	NP_009229|NP_009228|NP_009230|NP_009231|NP_009225	-	-	-	-	-	-	Homo sapiens	Homo sapiens
716282	672	6790	107140	112666	-	RP5-1167H4.6	BRCA1	AURKA	BRCAI|BRCC1|BROVCA1|FANCS|IRIS|PNCA4|PPP1R53|PSCP|RNF53	AIK|ARK1|AURA|AURORA2|BTAK|PPP1R47|STK15|STK6|STK7	Affinity Capture-Western	physical	Maxwell CA (2011)	PUBMED:22110403	9606	9606	Low Throughput	-	-	-	-	BIOGRID	P38398	E9PFZ0|A0A024R1V0	NP_009229|NP_009228|NP_009230|NP_009231|NP_009225	O14965	-	NP_001310233|NP_940836|NP_940837|NP_003591|NP_001310232|NP_001310234|NP_940835|NP_940838|NP_940839	-	-	-	-	-	-	Homo sapiens	Homo sapiens
719740	5371	6790	111384	112666	-	RP5-1167H4.6	PML	AURKA	MYL|PP8675|RNF71|TRIM19	AIK|ARK1|AURA|AURORA2|BTAK|PPP1R47|STK15|STK6|STK7	Affinity Capture-Western	physical	Xu ZX (2005)	PUBMED:15749021	9606	9606	Low Throughput	-	-	-	-	BIOGRID	P29590	-	NP_150250|NP_150253|NP_150252|NP_150247|NP_150241|NP_150242|NP_150243|NP_002666|NP_150249	O14965	-	NP_001310233|NP_940836|NP_940837|NP_003591|NP_001310232|NP_001310234|NP_940835|NP_940838|NP_940839	-	-	-	-	-	-	Homo sapiens	Homo sapiens
719741	6790	5371	112666	111384	RP5-1167H4.6	-	AURKA	PML	AIK|ARK1|AURA|AURORA2|BTAK|PPP1R47|STK15|STK6|STK7	MYL|PP8675|RNF71|TRIM19	Affinity Capture-Western	physical	Xu ZX (2005)	PUBMED:15749021	9606	9606	Low Throughput	-	-	-	-	BIOGRID	O14965	-	NP_001310233|NP_940836|NP_940837|NP_003591|NP_001310232|NP_001310234|NP_940835|NP_940838|NP_940839	P29590	-	NP_150250|NP_150253|NP_150252|NP_150247|NP_150241|NP_150242|NP_150243|NP_002666|NP_150249	-	-	-	-	-	-	Homo sapiens	Homo sapiens
720270	6790	22919	112666	116581	RP5-1167H4.6	-	AURKA	MAPRE1	AIK|ARK1|AURA|AURORA2|BTAK|PPP1R47|STK15|STK6|STK7	EB1	Affinity Capture-Western	physical	Ban R (2009)	PUBMED:19696028	9606	9606	Low Throughput	-	-	-	-	BIOGRID	O14965	-	NP_001310233|NP_940836|NP_940837|NP_003591|NP_001310232|NP_001310234|NP_940835|NP_940838|NP_940839	Q15691	-	NP_036457	-	-	-	-	-	-	Homo sapiens	Homo sapiens
720272	6790	10982	112666	116178	RP5-1167H4.6	-	AURKA	MAPRE2	AIK|ARK1|AURA|AURORA2|BTAK|PPP1R47|STK15|STK6|STK7	EB1|EB2|RP1	Affinity Capture-Western	physical	Ban R (2009)	PUBMED:19696028	9606	9606	Low Throughput	-	-	-	-	BIOGRID	O14965	-	NP_001310233|NP_940836|NP_940837|NP_003591|NP_001310232|NP_001310234|NP_940835|NP_940838|NP_940839	Q15555	A0A024RC33	NP_055083|NP_001243349|NP_001137298|NP_001137299	-	-	-	-	-	-	Homo sapiens	Homo sapiens
720274	6790	22924	112666	116584	RP5-1167H4.6	-	AURKA	MAPRE3	AIK|ARK1|AURA|AURORA2|BTAK|PPP1R47|STK15|STK6|STK7	EB3|EBF3|EBF3-S|RP3	Affinity Capture-Western	physical	Ban R (2009)	PUBMED:19696028	9606	9606	Low Throughput	-	-	-	-	BIOGRID	O14965	-	NP_001310233|NP_940836|NP_940837|NP_003591|NP_001310232|NP_001310234|NP_940835|NP_940838|NP_940839	Q9UPY8	-	NP_001289979|NP_036458	-	-	-	-	-	-	Homo sapiens	Homo sapiens
721657	1263	6790	107663	112666	RP11-269F19.6	RP5-1167H4.6	PLK3	AURKA	CNK|FNK|PRK	AIK|ARK1|AURA|AURORA2|BTAK|PPP1R47|STK15|STK6|STK7	Reconstituted Complex	physical	Huang X (2004)	PUBMED:15190214	9606	9606	Low Throughput	-	-	-	-	BIOGRID	Q9H4B4	-	NP_004064	O14965	-	NP_001310233|NP_940836|NP_940837|NP_003591|NP_001310232|NP_001310234|NP_940835|NP_940838|NP_940839	-	-	-	-	-	-	Homo sapiens	Homo sapiens
721865	9232	6790	114663	112666	-	RP5-1167H4.6	PTTG1	AURKA	EAP1|HPTTG|PTTG|TUTR1	AIK|ARK1|AURA|AURORA2|BTAK|PPP1R47|STK15|STK6|STK7	Reconstituted Complex	physical	Kim HS (2009)	PUBMED:19117984	9606	9606	Low Throughput	-	-	-	-	BIOGRID	O95997	Q6IAL9	NP_001269311|NP_004210|NP_001269312	O14965	-	NP_001310233|NP_940836|NP_940837|NP_003591|NP_001310232|NP_001310234|NP_940835|NP_940838|NP_940839	-	-	-	-	-	-	Homo sapiens	Homo sapiens
723953	6790	26524	112666	117727	RP5-1167H4.6	-	AURKA	LATS2	AIK|ARK1|AURA|AURORA2|BTAK|PPP1R47|STK15|STK6|STK7	KPM	Biochemical Activity	physical	Toji S (2004)	PUBMED:15147269	9606	9606	Low Throughput	-	Phosphorylation	figure 1.|figure 2.	-	BIOGRID	O14965	-	NP_001310233|NP_940836|NP_940837|NP_003591|NP_001310232|NP_001310234|NP_940835|NP_940838|NP_940839	Q9NRM7	A0A024RDM3	NP_055387	-	-	-	-	-	-	Homo sapiens	Homo sapiens
723954	6790	26524	112666	117727	RP5-1167H4.6	-	AURKA	LATS2	AIK|ARK1|AURA|AURORA2|BTAK|PPP1R47|STK15|STK6|STK7	KPM	Affinity Capture-Western	physical	Toji S (2004)	PUBMED:15147269	9606	9606	Low Throughput	-	-	figure 3.	-	BIOGRID	O14965	-	NP_001310233|NP_940836|NP_940837|NP_003591|NP_001310232|NP_001310234|NP_940835|NP_940838|NP_940839	Q9NRM7	A0A024RDM3	NP_055387	-	-	-	-	-	-	Homo sapiens	Homo sapiens
723955	26524	6790	117727	112666	-	RP5-1167H4.6	LATS2	AURKA	KPM	AIK|ARK1|AURA|AURORA2|BTAK|PPP1R47|STK15|STK6|STK7	Affinity Capture-Western	physical	Toji S (2004)	PUBMED:15147269	9606	9606	Low Throughput	-	-	figure 3.	-	BIOGRID	Q9NRM7	A0A024RDM3	NP_055387	O14965	-	NP_001310233|NP_940836|NP_940837|NP_003591|NP_001310232|NP_001310234|NP_940835|NP_940838|NP_940839	-	-	-	-	-	-	Homo sapiens	Homo sapiens
723956	26524	6790	117727	112666	-	RP5-1167H4.6	LATS2	AURKA	KPM	AIK|ARK1|AURA|AURORA2|BTAK|PPP1R47|STK15|STK6|STK7	Co-localization	physical	Toji S (2004)	PUBMED:15147269	9606	9606	Low Throughput	-	-	figure 4.	-	BIOGRID	Q9NRM7	A0A024RDM3	NP_055387	O14965	-	NP_001310233|NP_940836|NP_940837|NP_003591|NP_001310232|NP_001310234|NP_940835|NP_940838|NP_940839	-	-	-	-	-	-	Homo sapiens	Homo sapiens
724219	10095	6790	115402	112666	-	RP5-1167H4.6	ARPC1B	AURKA	ARC41|p40-ARC|p41-ARC	AIK|ARK1|AURA|AURORA2|BTAK|PPP1R47|STK15|STK6|STK7	Reconstituted Complex	physical	Molli PR (2010)	PUBMED:20603326	9606	9606	Low Throughput	-	-	-	-	BIOGRID	O15143	A4D275	NP_005711	O14965	-	NP_001310233|NP_940836|NP_940837|NP_003591|NP_001310232|NP_001310234|NP_940835|NP_940838|NP_940839	-	-	-	-	-	-	Homo sapiens	Homo sapiens
724220	6790	10109	112666	115415	RP5-1167H4.6	PRO2446	AURKA	ARPC2	AIK|ARK1|AURA|AURORA2|BTAK|PPP1R47|STK15|STK6|STK7	ARC34|PNAS-139|p34-Arc	Reconstituted Complex	physical	Molli PR (2010)	PUBMED:20603326	9606	9606	Low Throughput	-	-	-	-	BIOGRID	O14965	-	NP_001310233|NP_940836|NP_940837|NP_003591|NP_001310232|NP_001310234|NP_940835|NP_940838|NP_940839	O15144	Q53R19	NP_690601|NP_005722	-	-	-	-	-	-	Homo sapiens	Homo sapiens
724221	6790	10095	112666	115402	RP5-1167H4.6	-	AURKA	ARPC1B	AIK|ARK1|AURA|AURORA2|BTAK|PPP1R47|STK15|STK6|STK7	ARC41|p40-ARC|p41-ARC	Reconstituted Complex	physical	Molli PR (2010)	PUBMED:20603326	9606	9606	Low Throughput	-	-	-	-	BIOGRID	O14965	-	NP_001310233|NP_940836|NP_940837|NP_003591|NP_001310232|NP_001310234|NP_940835|NP_940838|NP_940839	O15143	A4D275	NP_005711	-	-	-	-	-	-	Homo sapiens	Homo sapiens
724222	6790	10095	112666	115402	RP5-1167H4.6	-	AURKA	ARPC1B	AIK|ARK1|AURA|AURORA2|BTAK|PPP1R47|STK15|STK6|STK7	ARC41|p40-ARC|p41-ARC	Co-fractionation	physical	Molli PR (2010)	PUBMED:20603326	9606	9606	Low Throughput	-	-	-	-	BIOGRID	O14965	-	NP_001310233|NP_940836|NP_940837|NP_003591|NP_001310232|NP_001310234|NP_940835|NP_940838|NP_940839	O15143	A4D275	NP_005711	-	-	-	-	-	-	Homo sapiens	Homo sapiens
724223	10095	6790	115402	112666	-	RP5-1167H4.6	ARPC1B	AURKA	ARC41|p40-ARC|p41-ARC	AIK|ARK1|AURA|AURORA2|BTAK|PPP1R47|STK15|STK6|STK7	Affinity Capture-Western	physical	Molli PR (2010)	PUBMED:20603326	9606	9606	Low Throughput	-	-	-	-	BIOGRID	O15143	A4D275	NP_005711	O14965	-	NP_001310233|NP_940836|NP_940837|NP_003591|NP_001310232|NP_001310234|NP_940835|NP_940838|NP_940839	-	-	-	-	-	-	Homo sapiens	Homo sapiens
724225	6790	10095	112666	115402	RP5-1167H4.6	-	AURKA	ARPC1B	AIK|ARK1|AURA|AURORA2|BTAK|PPP1R47|STK15|STK6|STK7	ARC41|p40-ARC|p41-ARC	Affinity Capture-Western	physical	Molli PR (2010)	PUBMED:20603326	9606	9606	Low Throughput	-	-	-	-	BIOGRID	O14965	-	NP_001310233|NP_940836|NP_940837|NP_003591|NP_001310232|NP_001310234|NP_940835|NP_940838|NP_940839	O15143	A4D275	NP_005711	-	-	-	-	-	-	Homo sapiens	Homo sapiens
724226	7283	6790	113134	112666	-	RP5-1167H4.6	TUBG1	AURKA	CDCBM4|GCP-1|TUBG|TUBGCP1	AIK|ARK1|AURA|AURORA2|BTAK|PPP1R47|STK15|STK6|STK7	Affinity Capture-Western	physical	Molli PR (2010)	PUBMED:20603326	9606	9606	Low Throughput	-	-	-	-	BIOGRID	P23258	-	NP_001061	O14965	-	NP_001310233|NP_940836|NP_940837|NP_003591|NP_001310232|NP_001310234|NP_940835|NP_940838|NP_940839	-	-	-	-	-	-	Homo sapiens	Homo sapiens
724228	6790	7283	112666	113134	RP5-1167H4.6	-	AURKA	TUBG1	AIK|ARK1|AURA|AURORA2|BTAK|PPP1R47|STK15|STK6|STK7	CDCBM4|GCP-1|TUBG|TUBGCP1	Affinity Capture-Western	physical	Molli PR (2010)	PUBMED:20603326	9606	9606	Low Throughput	-	-	-	-	BIOGRID	O14965	-	NP_001310233|NP_940836|NP_940837|NP_003591|NP_001310232|NP_001310234|NP_940835|NP_940838|NP_940839	P23258	-	NP_001061	-	-	-	-	-	-	Homo sapiens	Homo sapiens
724229	6790	8290	112666	113895	RP5-1167H4.6	-	AURKA	HIST3H3	AIK|ARK1|AURA|AURORA2|BTAK|PPP1R47|STK15|STK6|STK7	H3.4|H3/g|H3FT|H3t	Biochemical Activity	physical	Molli PR (2010)	PUBMED:20603326	9606	9606	Low Throughput	-	Phosphorylation	Arpc1b stimulates activity of Aurora A in vitro	-	BIOGRID	O14965	-	NP_001310233|NP_940836|NP_940837|NP_003591|NP_001310232|NP_001310234|NP_940835|NP_940838|NP_940839	Q16695	-	NP_003484	-	-	-	-	-	-	Homo sapiens	Homo sapiens
724230	6790	398174	112666	99509	RP5-1167H4.6	-	AURKA	tpx2-a	AIK|ARK1|AURA|AURORA2|BTAK|PPP1R47|STK15|STK6|STK7	dil-2|dil2|hctp4|repp86|tpx2	Reconstituted Complex	physical	Molli PR (2010)	PUBMED:20603326	9606	8355	Low Throughput	-	-	-	-	BIOGRID	O14965	-	NP_001310233|NP_940836|NP_940837|NP_003591|NP_001310232|NP_001310234|NP_940835|NP_940838|NP_940839	Q6NUF4	-	NP_001082006	-	-	-	-	-	-	Homo sapiens	Xenopus laevis
724231	6790	10095	112666	115402	RP5-1167H4.6	-	AURKA	ARPC1B	AIK|ARK1|AURA|AURORA2|BTAK|PPP1R47|STK15|STK6|STK7	ARC41|p40-ARC|p41-ARC	Biochemical Activity	physical	Molli PR (2010)	PUBMED:20603326	9606	9606	Low Throughput	-	Phosphorylation	-	-	BIOGRID	O14965	-	NP_001310233|NP_940836|NP_940837|NP_003591|NP_001310232|NP_001310234|NP_940835|NP_940838|NP_940839	O15143	A4D275	NP_005711	-	-	-	-	-	-	Homo sapiens	Homo sapiens
734446	5499	6790	111493	112666	-	RP5-1167H4.6	PPP1CA	AURKA	PP-1A|PP1A|PP1alpha|PPP1A	AIK|ARK1|AURA|AURORA2|BTAK|PPP1R47|STK15|STK6|STK7	Reconstituted Complex	physical	Katayama H (2001)	PUBMED:11551964	9606	9606	Low Throughput	-	-	-	-	BIOGRID	P62136	-	NP_001008709|NP_996756|NP_002699	O14965	-	NP_001310233|NP_940836|NP_940837|NP_003591|NP_001310232|NP_001310234|NP_940835|NP_940838|NP_940839	-	-	-	-	-	-	Homo sapiens	Homo sapiens
734447	5500	6790	111494	112666	-	RP5-1167H4.6	PPP1CB	AURKA	HEL-S-80p|PP-1B|PP1B|PP1beta|PPP1CD	AIK|ARK1|AURA|AURORA2|BTAK|PPP1R47|STK15|STK6|STK7	Reconstituted Complex	physical	Katayama H (2001)	PUBMED:11551964	9606	9606	Low Throughput	-	-	-	-	BIOGRID	P62140	V9HW04	NP_002700|NP_996759	O14965	-	NP_001310233|NP_940836|NP_940837|NP_003591|NP_001310232|NP_001310234|NP_940835|NP_940838|NP_940839	-	-	-	-	-	-	Homo sapiens	Homo sapiens
734448	5501	6790	111495	112666	-	RP5-1167H4.6	PPP1CC	AURKA	PP-1G|PP1C|PPP1G	AIK|ARK1|AURA|AURORA2|BTAK|PPP1R47|STK15|STK6|STK7	Reconstituted Complex	physical	Katayama H (2001)	PUBMED:11551964	9606	9606	Low Throughput	-	-	-	-	BIOGRID	P36873	A0A024RBP2	NP_001231903|NP_002701	O14965	-	NP_001310233|NP_940836|NP_940837|NP_003591|NP_001310232|NP_001310234|NP_940835|NP_940838|NP_940839	-	-	-	-	-	-	Homo sapiens	Homo sapiens
734449	6790	5499	112666	111493	RP5-1167H4.6	-	AURKA	PPP1CA	AIK|ARK1|AURA|AURORA2|BTAK|PPP1R47|STK15|STK6|STK7	PP-1A|PP1A|PP1alpha|PPP1A	Affinity Capture-Western	physical	Katayama H (2001)	PUBMED:11551964	9606	9606	Low Throughput	-	-	-	-	BIOGRID	O14965	-	NP_001310233|NP_940836|NP_940837|NP_003591|NP_001310232|NP_001310234|NP_940835|NP_940838|NP_940839	P62136	-	NP_001008709|NP_996756|NP_002699	-	-	-	-	-	-	Homo sapiens	Homo sapiens
734450	6790	5500	112666	111494	RP5-1167H4.6	-	AURKA	PPP1CB	AIK|ARK1|AURA|AURORA2|BTAK|PPP1R47|STK15|STK6|STK7	HEL-S-80p|PP-1B|PP1B|PP1beta|PPP1CD	Affinity Capture-Western	physical	Katayama H (2001)	PUBMED:11551964	9606	9606	Low Throughput	-	-	-	-	BIOGRID	O14965	-	NP_001310233|NP_940836|NP_940837|NP_003591|NP_001310232|NP_001310234|NP_940835|NP_940838|NP_940839	P62140	V9HW04	NP_002700|NP_996759	-	-	-	-	-	-	Homo sapiens	Homo sapiens
734451	6790	5501	112666	111495	RP5-1167H4.6	-	AURKA	PPP1CC	AIK|ARK1|AURA|AURORA2|BTAK|PPP1R47|STK15|STK6|STK7	PP-1G|PP1C|PPP1G	Affinity Capture-Western	physical	Katayama H (2001)	PUBMED:11551964	9606	9606	Low Throughput	-	-	-	-	BIOGRID	O14965	-	NP_001310233|NP_940836|NP_940837|NP_003591|NP_001310232|NP_001310234|NP_940835|NP_940838|NP_940839	P36873	A0A024RBP2	NP_001231903|NP_002701	-	-	-	-	-	-	Homo sapiens	Homo sapiens
734452	6790	5499	112666	111493	RP5-1167H4.6	-	AURKA	PPP1CA	AIK|ARK1|AURA|AURORA2|BTAK|PPP1R47|STK15|STK6|STK7	PP-1A|PP1A|PP1alpha|PPP1A	Reconstituted Complex	physical	Katayama H (2001)	PUBMED:11551964	9606	9606	Low Throughput	-	-	-	-	BIOGRID	O14965	-	NP_001310233|NP_940836|NP_940837|NP_003591|NP_001310232|NP_001310234|NP_940835|NP_940838|NP_940839	P62136	-	NP_001008709|NP_996756|NP_002699	-	-	-	-	-	-	Homo sapiens	Homo sapiens
734453	6790	5500	112666	111494	RP5-1167H4.6	-	AURKA	PPP1CB	AIK|ARK1|AURA|AURORA2|BTAK|PPP1R47|STK15|STK6|STK7	HEL-S-80p|PP-1B|PP1B|PP1beta|PPP1CD	Reconstituted Complex	physical	Katayama H (2001)	PUBMED:11551964	9606	9606	Low Throughput	-	-	-	-	BIOGRID	O14965	-	NP_001310233|NP_940836|NP_940837|NP_003591|NP_001310232|NP_001310234|NP_940835|NP_940838|NP_940839	P62140	V9HW04	NP_002700|NP_996759	-	-	-	-	-	-	Homo sapiens	Homo sapiens
734454	6790	5501	112666	111495	RP5-1167H4.6	-	AURKA	PPP1CC	AIK|ARK1|AURA|AURORA2|BTAK|PPP1R47|STK15|STK6|STK7	PP-1G|PP1C|PPP1G	Reconstituted Complex	physical	Katayama H (2001)	PUBMED:11551964	9606	9606	Low Throughput	-	-	-	-	BIOGRID	O14965	-	NP_001310233|NP_940836|NP_940837|NP_003591|NP_001310232|NP_001310234|NP_940835|NP_940838|NP_940839	P36873	A0A024RBP2	NP_001231903|NP_002701	-	-	-	-	-	-	Homo sapiens	Homo sapiens
734455	6790	1447	112666	107834	RP5-1167H4.6	-	AURKA	CSN2	AIK|ARK1|AURA|AURORA2|BTAK|PPP1R47|STK15|STK6|STK7	CASB	Biochemical Activity	physical	Katayama H (2001)	PUBMED:11551964	9606	9606	Low Throughput	-	Phosphorylation	-	-	BIOGRID	O14965	-	NP_001310233|NP_940836|NP_940837|NP_003591|NP_001310232|NP_001310234|NP_940835|NP_940838|NP_940839	P05814	W5RWE1	NP_001289699|NP_001882	-	-	-	-	-	-	Homo sapiens	Homo sapiens
734499	6790	5499	112666	111493	RP5-1167H4.6	-	AURKA	PPP1CA	AIK|ARK1|AURA|AURORA2|BTAK|PPP1R47|STK15|STK6|STK7	PP-1A|PP1A|PP1alpha|PPP1A	Biochemical Activity	physical	Katayama H (2001)	PUBMED:11551964	9606	9606	Low Throughput	-	Phosphorylation	-	-	BIOGRID	O14965	-	NP_001310233|NP_940836|NP_940837|NP_003591|NP_001310232|NP_001310234|NP_940835|NP_940838|NP_940839	P62136	-	NP_001008709|NP_996756|NP_002699	-	-	-	-	-	-	Homo sapiens	Homo sapiens
734500	6790	5500	112666	111494	RP5-1167H4.6	-	AURKA	PPP1CB	AIK|ARK1|AURA|AURORA2|BTAK|PPP1R47|STK15|STK6|STK7	HEL-S-80p|PP-1B|PP1B|PP1beta|PPP1CD	Biochemical Activity	physical	Katayama H (2001)	PUBMED:11551964	9606	9606	Low Throughput	-	Phosphorylation	-	-	BIOGRID	O14965	-	NP_001310233|NP_940836|NP_940837|NP_003591|NP_001310232|NP_001310234|NP_940835|NP_940838|NP_940839	P62140	V9HW04	NP_002700|NP_996759	-	-	-	-	-	-	Homo sapiens	Homo sapiens
734501	6790	5501	112666	111495	RP5-1167H4.6	-	AURKA	PPP1CC	AIK|ARK1|AURA|AURORA2|BTAK|PPP1R47|STK15|STK6|STK7	PP-1G|PP1C|PPP1G	Biochemical Activity	physical	Katayama H (2001)	PUBMED:11551964	9606	9606	Low Throughput	-	Phosphorylation	-	-	BIOGRID	O14965	-	NP_001310233|NP_940836|NP_940837|NP_003591|NP_001310232|NP_001310234|NP_940835|NP_940838|NP_940839	P36873	A0A024RBP2	NP_001231903|NP_002701	-	-	-	-	-	-	Homo sapiens	Homo sapiens
734504	5499	6790	111493	112666	-	RP5-1167H4.6	PPP1CA	AURKA	PP-1A|PP1A|PP1alpha|PPP1A	AIK|ARK1|AURA|AURORA2|BTAK|PPP1R47|STK15|STK6|STK7	Biochemical Activity	physical	Katayama H (2001)	PUBMED:11551964	9606	9606	Low Throughput	-	Dephosphorylation	-	-	BIOGRID	P62136	-	NP_001008709|NP_996756|NP_002699	O14965	-	NP_001310233|NP_940836|NP_940837|NP_003591|NP_001310232|NP_001310234|NP_940835|NP_940838|NP_940839	-	-	-	-	-	-	Homo sapiens	Homo sapiens
734505	5500	6790	111494	112666	-	RP5-1167H4.6	PPP1CB	AURKA	HEL-S-80p|PP-1B|PP1B|PP1beta|PPP1CD	AIK|ARK1|AURA|AURORA2|BTAK|PPP1R47|STK15|STK6|STK7	Biochemical Activity	physical	Katayama H (2001)	PUBMED:11551964	9606	9606	Low Throughput	-	Dephosphorylation	-	-	BIOGRID	P62140	V9HW04	NP_002700|NP_996759	O14965	-	NP_001310233|NP_940836|NP_940837|NP_003591|NP_001310232|NP_001310234|NP_940835|NP_940838|NP_940839	-	-	-	-	-	-	Homo sapiens	Homo sapiens
734506	5501	6790	111495	112666	-	RP5-1167H4.6	PPP1CC	AURKA	PP-1G|PP1C|PPP1G	AIK|ARK1|AURA|AURORA2|BTAK|PPP1R47|STK15|STK6|STK7	Biochemical Activity	physical	Katayama H (2001)	PUBMED:11551964	9606	9606	Low Throughput	-	Dephosphorylation	-	-	BIOGRID	P36873	A0A024RBP2	NP_001231903|NP_002701	O14965	-	NP_001310233|NP_940836|NP_940837|NP_003591|NP_001310232|NP_001310234|NP_940835|NP_940838|NP_940839	-	-	-	-	-	-	Homo sapiens	Homo sapiens
737655	6790	351	112666	106848	RP5-1167H4.6	-	AURKA	APP	AIK|ARK1|AURA|AURORA2|BTAK|PPP1R47|STK15|STK6|STK7	AAA|ABETA|ABPP|AD1|APPI|CTFgamma|CVAP|PN-II|PN2	Reconstituted Complex	physical	Olah J (2011)	PUBMED:21832049	9606	9606	High Throughput	-	-	-	-	BIOGRID	O14965	-	NP_001310233|NP_940836|NP_940837|NP_003591|NP_001310232|NP_001310234|NP_940835|NP_940838|NP_940839	P05067	B4DGD0|E9PG40|B4DJT9	NP_958817|NP_958816|NP_001191230|NP_001191231|NP_001191232|NP_000475|NP_001372182|NP_001129488|NP_001129603|NP_001129601|NP_001129602	-	-	-	-	-	-	Homo sapiens	Homo sapiens
745086	5347	6790	111362	112666	-	RP5-1167H4.6	PLK1	AURKA	PLK|STPK13	AIK|ARK1|AURA|AURORA2|BTAK|PPP1R47|STK15|STK6|STK7	Co-fractionation	physical	Havugimana PC (2012)	PUBMED:22939629	9606	9606	High Throughput	0.767	-	Denoised score >= 0.75	-	BIOGRID	P53350	-	NP_005021	O14965	-	NP_001310233|NP_940836|NP_940837|NP_003591|NP_001310232|NP_001310234|NP_940835|NP_940838|NP_940839	-	-	-	-	-	-	Homo sapiens	Homo sapiens
746170	9787	6790	115131	112666	-	RP5-1167H4.6	DLGAP5	AURKA	DLG7|HURP	AIK|ARK1|AURA|AURORA2|BTAK|PPP1R47|STK15|STK6|STK7	Co-fractionation	physical	Havugimana PC (2012)	PUBMED:22939629	9606	9606	High Throughput	0.92	-	Denoised score >= 0.75	-	BIOGRID	Q15398	-	NP_055565|NP_001139487	O14965	-	NP_001310233|NP_940836|NP_940837|NP_003591|NP_001310232|NP_001310234|NP_940835|NP_940838|NP_940839	-	-	-	-	-	-	Homo sapiens	Homo sapiens
748701	10534	6790	115788	112666	-	RP5-1167H4.6	SSSCA1	AURKA	p27	AIK|ARK1|AURA|AURORA2|BTAK|PPP1R47|STK15|STK6|STK7	Co-fractionation	physical	Havugimana PC (2012)	PUBMED:22939629	9606	9606	High Throughput	0.862	-	Denoised score >= 0.75	-	BIOGRID	O60232	G3V1B8	NP_006387|NP_001289953	O14965	-	NP_001310233|NP_940836|NP_940837|NP_003591|NP_001310232|NP_001310234|NP_940835|NP_940838|NP_940839	-	-	-	-	-	-	Homo sapiens	Homo sapiens
749567	8498	6790	114070	112666	-	RP5-1167H4.6	RANBP3	AURKA	-	AIK|ARK1|AURA|AURORA2|BTAK|PPP1R47|STK15|STK6|STK7	Co-fractionation	physical	Havugimana PC (2012)	PUBMED:22939629	9606	9606	High Throughput	0.836	-	Denoised score >= 0.75	-	BIOGRID	Q9H6Z4	Q53GE1|B7Z7F3	NP_015561|NP_001287794|NP_003615|NP_015559	O14965	-	NP_001310233|NP_940836|NP_940837|NP_003591|NP_001310232|NP_001310234|NP_940835|NP_940838|NP_940839	-	-	-	-	-	-	Homo sapiens	Homo sapiens
751398	84722	6790	124224	112666	RP11-297O4.2	RP5-1167H4.6	PSRC1	AURKA	DDA3|FP3214	AIK|ARK1|AURA|AURORA2|BTAK|PPP1R47|STK15|STK6|STK7	Co-fractionation	physical	Havugimana PC (2012)	PUBMED:22939629	9606	9606	High Throughput	0.799	-	Denoised score >= 0.75	-	BIOGRID	Q6PGN9	A8K0M8|A0A024R099	NP_001027462|NP_001005290|NP_116025	O14965	-	NP_001310233|NP_940836|NP_940837|NP_003591|NP_001310232|NP_001310234|NP_940835|NP_940838|NP_940839	-	-	-	-	-	-	Homo sapiens	Homo sapiens
751791	25930	6790	117430	112666	-	RP5-1167H4.6	PTPN23	AURKA	HD-PTP|HDPTP|PTP-TD14	AIK|ARK1|AURA|AURORA2|BTAK|PPP1R47|STK15|STK6|STK7	Co-fractionation	physical	Havugimana PC (2012)	PUBMED:22939629	9606	9606	High Throughput	0.791	-	Denoised score >= 0.75	-	BIOGRID	Q9H3S7	B4DST5	NP_056281|NP_001291411	O14965	-	NP_001310233|NP_940836|NP_940837|NP_003591|NP_001310232|NP_001310234|NP_940835|NP_940838|NP_940839	-	-	-	-	-	-	Homo sapiens	Homo sapiens
752804	6790	6897	112666	112760	RP5-1167H4.6	-	AURKA	TARS	AIK|ARK1|AURA|AURORA2|BTAK|PPP1R47|STK15|STK6|STK7	ThrRS	Co-fractionation	physical	Havugimana PC (2012)	PUBMED:22939629	9606	9606	High Throughput	0.775	-	Denoised score >= 0.75	-	BIOGRID	O14965	-	NP_001310233|NP_940836|NP_940837|NP_003591|NP_001310232|NP_001310234|NP_940835|NP_940838|NP_940839	P26639	-	NP_689508|NP_001245366|NP_001245367	-	-	-	-	-	-	Homo sapiens	Homo sapiens
829561	7161	6790	113014	112666	-	RP5-1167H4.6	TP73	AURKA	P73	AIK|ARK1|AURA|AURORA2|BTAK|PPP1R47|STK15|STK6|STK7	Affinity Capture-Western	physical	Katayama H (2012)	PUBMED:22340593	9606	9606	Low Throughput	-	-	-	-	BIOGRID	O15350	A0A024R4C3	NP_005418|NP_001191120|NP_001119714|NP_001119713|NP_001119712|NP_001191118|NP_001191115|NP_001191114|NP_001191117|NP_001191116|NP_001191113|NP_001191119|NP_001191121	O14965	-	NP_001310233|NP_940836|NP_940837|NP_003591|NP_001310232|NP_001310234|NP_940835|NP_940838|NP_940839	-	-	-	-	-	-	Homo sapiens	Homo sapiens
829564	991	6790	107427	112666	-	RP5-1167H4.6	CDC20	AURKA	CDC20A|bA276H19.3|p55CDC	AIK|ARK1|AURA|AURORA2|BTAK|PPP1R47|STK15|STK6|STK7	Affinity Capture-Western	physical	Katayama H (2012)	PUBMED:22340593	9606	9606	Low Throughput	-	-	-	-	BIOGRID	Q12834	-	NP_001246	O14965	-	NP_001310233|NP_940836|NP_940837|NP_003591|NP_001310232|NP_001310234|NP_940835|NP_940838|NP_940839	-	-	-	-	-	-	Homo sapiens	Homo sapiens
829565	6790	7161	112666	113014	RP5-1167H4.6	-	AURKA	TP73	AIK|ARK1|AURA|AURORA2|BTAK|PPP1R47|STK15|STK6|STK7	P73	Biochemical Activity	physical	Katayama H (2012)	PUBMED:22340593	9606	9606	Low Throughput	-	Phosphorylation	-	-	BIOGRID	O14965	-	NP_001310233|NP_940836|NP_940837|NP_003591|NP_001310232|NP_001310234|NP_940835|NP_940838|NP_940839	O15350	A0A024R4C3	NP_005418|NP_001191120|NP_001119714|NP_001119713|NP_001119712|NP_001191118|NP_001191115|NP_001191114|NP_001191117|NP_001191116|NP_001191113|NP_001191119|NP_001191121	-	-	-	-	-	-	Homo sapiens	Homo sapiens
829566	6790	7161	112666	113014	RP5-1167H4.6	-	AURKA	TP73	AIK|ARK1|AURA|AURORA2|BTAK|PPP1R47|STK15|STK6|STK7	P73	Affinity Capture-Western	physical	Katayama H (2012)	PUBMED:22340593	9606	9606	Low Throughput	-	-	-	-	BIOGRID	O14965	-	NP_001310233|NP_940836|NP_940837|NP_003591|NP_001310232|NP_001310234|NP_940835|NP_940838|NP_940839	O15350	A0A024R4C3	NP_005418|NP_001191120|NP_001119714|NP_001119713|NP_001119712|NP_001191118|NP_001191115|NP_001191114|NP_001191117|NP_001191116|NP_001191113|NP_001191119|NP_001191121	-	-	-	-	-	-	Homo sapiens	Homo sapiens
829859	64383	6790	211070	112666	-	RP5-1167H4.6	Sirt2	AURKA	5730427M03Rik|SIR2L2|Sir2l	AIK|ARK1|AURA|AURORA2|BTAK|PPP1R47|STK15|STK6|STK7	Affinity Capture-MS	physical	Kim HS (2011)	PUBMED:22014574	10090	9606	Low Throughput	-	-	-	-	BIOGRID	Q8VDQ8	-	NP_001116238|NP_071877|NP_001116237	O14965	-	NP_001310233|NP_940836|NP_940837|NP_003591|NP_001310232|NP_001310234|NP_940835|NP_940838|NP_940839	-	-	-	-	-	-	Mus musculus	Homo sapiens
829865	64383	6790	211070	112666	-	RP5-1167H4.6	Sirt2	AURKA	5730427M03Rik|SIR2L2|Sir2l	AIK|ARK1|AURA|AURORA2|BTAK|PPP1R47|STK15|STK6|STK7	Affinity Capture-Western	physical	Kim HS (2011)	PUBMED:22014574	10090	9606	Low Throughput	-	-	-	-	BIOGRID	Q8VDQ8	-	NP_001116238|NP_071877|NP_001116237	O14965	-	NP_001310233|NP_940836|NP_940837|NP_003591|NP_001310232|NP_001310234|NP_940835|NP_940838|NP_940839	-	-	-	-	-	-	Mus musculus	Homo sapiens
831362	1601	6790	107971	112666	-	RP5-1167H4.6	DAB2	AURKA	DOC-2|DOC2	AIK|ARK1|AURA|AURORA2|BTAK|PPP1R47|STK15|STK6|STK7	Affinity Capture-MS	physical	Mulkearns EE (2012)	PUBMED:22323290	9606	9606	Low Throughput	-	-	figure 1,	-	BIOGRID	P98082	A0A024R036|B2RAW0	NP_001231800|NP_001334	O14965	-	NP_001310233|NP_940836|NP_940837|NP_003591|NP_001310232|NP_001310234|NP_940835|NP_940838|NP_940839	-	-	-	-	-	-	Homo sapiens	Homo sapiens
838628	6790	6867	112666	112730	RP5-1167H4.6	-	AURKA	TACC1	AIK|ARK1|AURA|AURORA2|BTAK|PPP1R47|STK15|STK6|STK7	Ga55	Two-hybrid	physical	Tien AC (2004)	PUBMED:14602875	9606	9606	Low Throughput	-	-	-	-	BIOGRID	O14965	-	NP_001310233|NP_940836|NP_940837|NP_003591|NP_001310232|NP_001310234|NP_940835|NP_940838|NP_940839	O75410	Q5HYH0	NP_001339717|NP_001339716|NP_001339715|NP_001339714|NP_001339713|NP_001116296|NP_001339711|NP_001339710|NP_001339719|NP_001339718|NP_001339707|NP_006274|NP_001339712|NP_001339722|NP_001339723|NP_001339720|NP_001339721|NP_001339726|NP_001339727|NP_001339724|NP_001339725|NP_001339728|NP_001339708|NP_001339709|NP_001139688|NP_001317450|NP_001339730|NP_001339733|NP_001339732	-	-	-	-	-	-	Homo sapiens	Homo sapiens
838629	6790	10460	112666	115723	RP5-1167H4.6	-	AURKA	TACC3	AIK|ARK1|AURA|AURORA2|BTAK|PPP1R47|STK15|STK6|STK7	ERIC-1|ERIC1	Two-hybrid	physical	Tien AC (2004)	PUBMED:14602875	9606	9606	Low Throughput	-	-	-	-	BIOGRID	O14965	-	NP_001310233|NP_940836|NP_940837|NP_003591|NP_001310232|NP_001310234|NP_940835|NP_940838|NP_940839	Q9Y6A5	-	NP_006333	-	-	-	-	-	-	Homo sapiens	Homo sapiens
838631	6790	10460	112666	115723	RP5-1167H4.6	-	AURKA	TACC3	AIK|ARK1|AURA|AURORA2|BTAK|PPP1R47|STK15|STK6|STK7	ERIC-1|ERIC1	Biochemical Activity	physical	Tien AC (2004)	PUBMED:14602875	9606	9606	Low Throughput	-	Phosphorylation	-	-	BIOGRID	O14965	-	NP_001310233|NP_940836|NP_940837|NP_003591|NP_001310232|NP_001310234|NP_940835|NP_940838|NP_940839	Q9Y6A5	-	NP_006333	-	-	-	-	-	-	Homo sapiens	Homo sapiens
838632	6790	10403	112666	115675	RP5-1167H4.6	-	AURKA	NDC80	AIK|ARK1|AURA|AURORA2|BTAK|PPP1R47|STK15|STK6|STK7	HEC|HEC1|HsHec1|KNTC2|TID3|hsNDC80	Biochemical Activity	physical	Tien AC (2004)	PUBMED:14602875	9606	9606	Low Throughput	-	Phosphorylation	-	-	BIOGRID	O14965	-	NP_001310233|NP_940836|NP_940837|NP_003591|NP_001310232|NP_001310234|NP_940835|NP_940838|NP_940839	O14777	A8K031	NP_006092	-	-	-	-	-	-	Homo sapiens	Homo sapiens
838633	6790	83540	112666	123673	RP5-1167H4.6	-	AURKA	NUF2	AIK|ARK1|AURA|AURORA2|BTAK|PPP1R47|STK15|STK6|STK7	CDCA1|CT106|NUF2R	Biochemical Activity	physical	Tien AC (2004)	PUBMED:14602875	9606	9606	Low Throughput	-	Phosphorylation	-	-	BIOGRID	O14965	-	NP_001310233|NP_940836|NP_940837|NP_003591|NP_001310232|NP_001310234|NP_940835|NP_940838|NP_940839	Q9BZD4	-	NP_663735|NP_113611	-	-	-	-	-	-	Homo sapiens	Homo sapiens
838634	6790	6790	112666	112666	RP5-1167H4.6	RP5-1167H4.6	AURKA	AURKA	AIK|ARK1|AURA|AURORA2|BTAK|PPP1R47|STK15|STK6|STK7	AIK|ARK1|AURA|AURORA2|BTAK|PPP1R47|STK15|STK6|STK7	Biochemical Activity	physical	Tien AC (2004)	PUBMED:14602875	9606	9606	Low Throughput	-	Phosphorylation	-	-	BIOGRID	O14965	-	NP_001310233|NP_940836|NP_940837|NP_003591|NP_001310232|NP_001310234|NP_940835|NP_940838|NP_940839	O14965	-	NP_001310233|NP_940836|NP_940837|NP_003591|NP_001310232|NP_001310234|NP_940835|NP_940838|NP_940839	-	-	-	-	-	-	Homo sapiens	Homo sapiens
858180	6790	3551	112666	109767	RP5-1167H4.6	-	AURKA	IKBKB	AIK|ARK1|AURA|AURORA2|BTAK|PPP1R47|STK15|STK6|STK7	IKK-beta|IKK2|IKKB|IMD15|NFKBIKB	Affinity Capture-Western	physical	Irelan JT (2007)	PUBMED:17939994	9606	9606	Low Throughput	-	-	-	-	BIOGRID	O14965	-	NP_001310233|NP_940836|NP_940837|NP_003591|NP_001310232|NP_001310234|NP_940835|NP_940838|NP_940839	O14920	-	NP_001547|NP_001177649|NP_001229707	-	-	-	-	-	-	Homo sapiens	Homo sapiens
858181	6790	1147	112666	107569	RP5-1167H4.6	-	AURKA	CHUK	AIK|ARK1|AURA|AURORA2|BTAK|PPP1R47|STK15|STK6|STK7	IKBKA|IKK-alpha|IKK1|IKKA|NFKBIKA|TCF16	Affinity Capture-Western	physical	Irelan JT (2007)	PUBMED:17939994	9606	9606	Low Throughput	-	-	-	-	BIOGRID	O14965	-	NP_001310233|NP_940836|NP_940837|NP_003591|NP_001310232|NP_001310234|NP_940835|NP_940838|NP_940839	O15111	-	NP_001269|NP_001307857	-	-	-	-	-	-	Homo sapiens	Homo sapiens
858182	6790	8517	112666	114089	RP5-1167H4.6	-	AURKA	IKBKG	AIK|ARK1|AURA|AURORA2|BTAK|PPP1R47|STK15|STK6|STK7	AMCBX1|FIP-3|FIP3|Fip3p|IKK-gamma|IMD33|IP|IP1|IP2|IPD2|NEMO|ZC2HC9	Affinity Capture-Western	physical	Irelan JT (2007)	PUBMED:17939994	9606	9606	Low Throughput	-	-	-	-	BIOGRID	O14965	-	NP_001310233|NP_940836|NP_940837|NP_003591|NP_001310232|NP_001310234|NP_940835|NP_940838|NP_940839	Q9Y6K9	A0A087X1B1	NP_003630|NP_001138727|NP_001364244|NP_001364243|NP_001364242|NP_001364241|NP_001308326|NP_001308325|NP_001093327|NP_001093326	-	-	-	-	-	-	Homo sapiens	Homo sapiens
858186	3551	6790	109767	112666	-	RP5-1167H4.6	IKBKB	AURKA	IKK-beta|IKK2|IKKB|IMD15|NFKBIKB	AIK|ARK1|AURA|AURORA2|BTAK|PPP1R47|STK15|STK6|STK7	Affinity Capture-Western	physical	Irelan JT (2007)	PUBMED:17939994	9606	9606	Low Throughput	-	-	-	-	BIOGRID	O14920	-	NP_001547|NP_001177649|NP_001229707	O14965	-	NP_001310233|NP_940836|NP_940837|NP_003591|NP_001310232|NP_001310234|NP_940835|NP_940838|NP_940839	-	-	-	-	-	-	Homo sapiens	Homo sapiens
858187	3551	6790	109767	112666	-	RP5-1167H4.6	IKBKB	AURKA	IKK-beta|IKK2|IKKB|IMD15|NFKBIKB	AIK|ARK1|AURA|AURORA2|BTAK|PPP1R47|STK15|STK6|STK7	Biochemical Activity	physical	Irelan JT (2007)	PUBMED:17939994	9606	9606	Low Throughput	-	Phosphorylation	-	-	BIOGRID	O14920	-	NP_001547|NP_001177649|NP_001229707	O14965	-	NP_001310233|NP_940836|NP_940837|NP_003591|NP_001310232|NP_001310234|NP_940835|NP_940838|NP_940839	-	-	-	-	-	-	Homo sapiens	Homo sapiens
858190	6790	8945	112666	114457	RP5-1167H4.6	RP11-529I10.2	AURKA	BTRC	AIK|ARK1|AURA|AURORA2|BTAK|PPP1R47|STK15|STK6|STK7	BETA-TRCP|FBW1A|FBXW1|FBXW1A|FWD1|bTrCP|bTrCP1|betaTrCP	Affinity Capture-Western	physical	Irelan JT (2007)	PUBMED:17939994	9606	9606	Low Throughput	-	-	-	-	BIOGRID	O14965	-	NP_001310233|NP_940836|NP_940837|NP_003591|NP_001310232|NP_001310234|NP_940835|NP_940838|NP_940839	Q9Y297	B2R8L3|B7Z3H4|Q68DS0	NP_003930|NP_378663|NP_001243785	-	-	-	-	-	-	Homo sapiens	Homo sapiens
858481	6790	22974	112666	116624	RP5-1167H4.6	RP11-243J16.10-002	AURKA	TPX2	AIK|ARK1|AURA|AURORA2|BTAK|PPP1R47|STK15|STK6|STK7	C20orf1|C20orf2|DIL-2|DIL2|FLS353|GD:C20orf1|HCA519|HCTP4|REPP86|p100	Affinity Capture-Western	physical	Fu J (2009)	PUBMED:19357306	9606	9606	Low Throughput	-	-	-	-	BIOGRID	O14965	-	NP_001310233|NP_940836|NP_940837|NP_003591|NP_001310232|NP_001310234|NP_940835|NP_940838|NP_940839	Q9ULW0	Q643R0	NP_036244	-	-	-	-	-	-	Homo sapiens	Homo sapiens
858485	6790	8290	112666	113895	RP5-1167H4.6	-	AURKA	HIST3H3	AIK|ARK1|AURA|AURORA2|BTAK|PPP1R47|STK15|STK6|STK7	H3.4|H3/g|H3FT|H3t	Biochemical Activity	physical	Fu J (2009)	PUBMED:19357306	9606	9606	Low Throughput	-	Phosphorylation	-	-	BIOGRID	O14965	-	NP_001310233|NP_940836|NP_940837|NP_003591|NP_001310232|NP_001310234|NP_940835|NP_940838|NP_940839	Q16695	-	NP_003484	-	-	-	-	-	-	Homo sapiens	Homo sapiens
858486	6790	332	112666	106829	RP5-1167H4.6	-	AURKA	BIRC5	AIK|ARK1|AURA|AURORA2|BTAK|PPP1R47|STK15|STK6|STK7	API4|EPR-1	Affinity Capture-Western	physical	Fu J (2009)	PUBMED:19357306	9606	9606	Low Throughput	-	-	-	-	BIOGRID	O14965	-	NP_001310233|NP_940836|NP_940837|NP_003591|NP_001310232|NP_001310234|NP_940835|NP_940838|NP_940839	O15392	H3BLT4	NP_001159|NP_001012270|NP_001012271	-	-	-	-	-	-	Homo sapiens	Homo sapiens
858487	6790	3619	112666	109831	RP5-1167H4.6	-	AURKA	INCENP	AIK|ARK1|AURA|AURORA2|BTAK|PPP1R47|STK15|STK6|STK7	-	Affinity Capture-Western	physical	Fu J (2009)	PUBMED:19357306	9606	9606	Low Throughput	-	-	-	-	BIOGRID	O14965	-	NP_001310233|NP_940836|NP_940837|NP_003591|NP_001310232|NP_001310234|NP_940835|NP_940838|NP_940839	Q9NQS7	-	NP_064623|NP_001035784	-	-	-	-	-	-	Homo sapiens	Homo sapiens
858489	6790	3619	112666	109831	RP5-1167H4.6	-	AURKA	INCENP	AIK|ARK1|AURA|AURORA2|BTAK|PPP1R47|STK15|STK6|STK7	-	Reconstituted Complex	physical	Fu J (2009)	PUBMED:19357306	9606	9606	Low Throughput	-	-	-	-	BIOGRID	O14965	-	NP_001310233|NP_940836|NP_940837|NP_003591|NP_001310232|NP_001310234|NP_940835|NP_940838|NP_940839	Q9NQS7	-	NP_064623|NP_001035784	-	-	-	-	-	-	Homo sapiens	Homo sapiens
858490	6790	3619	112666	109831	RP5-1167H4.6	-	AURKA	INCENP	AIK|ARK1|AURA|AURORA2|BTAK|PPP1R47|STK15|STK6|STK7	-	Biochemical Activity	physical	Fu J (2009)	PUBMED:19357306	9606	9606	Low Throughput	-	Phosphorylation	-	-	BIOGRID	O14965	-	NP_001310233|NP_940836|NP_940837|NP_003591|NP_001310232|NP_001310234|NP_940835|NP_940838|NP_940839	Q9NQS7	-	NP_064623|NP_001035784	-	-	-	-	-	-	Homo sapiens	Homo sapiens
858491	6790	332	112666	106829	RP5-1167H4.6	-	AURKA	BIRC5	AIK|ARK1|AURA|AURORA2|BTAK|PPP1R47|STK15|STK6|STK7	API4|EPR-1	Biochemical Activity	physical	Fu J (2009)	PUBMED:19357306	9606	9606	Low Throughput	-	Phosphorylation	-	-	BIOGRID	O14965	-	NP_001310233|NP_940836|NP_940837|NP_003591|NP_001310232|NP_001310234|NP_940835|NP_940838|NP_940839	O15392	H3BLT4	NP_001159|NP_001012270|NP_001012271	-	-	-	-	-	-	Homo sapiens	Homo sapiens
872482	6790	51053	112666	119246	RP5-1167H4.6	-	AURKA	GMNN	AIK|ARK1|AURA|AURORA2|BTAK|PPP1R47|STK15|STK6|STK7	Gem	Affinity Capture-Western	physical	Tsunematsu T (2013)	PUBMED:23695679	9606	9606	Low Throughput	-	-	figure 3.	-	BIOGRID	O14965	-	NP_001310233|NP_940836|NP_940837|NP_003591|NP_001310232|NP_001310234|NP_940835|NP_940838|NP_940839	O75496	A0A024QZY7	NP_001238920|NP_001238919|NP_001238918|NP_056979	BTO:0002181	HEK-293T cell	cell type	-	-	-	Homo sapiens	Homo sapiens
872483	51053	6790	119246	112666	-	RP5-1167H4.6	GMNN	AURKA	Gem	AIK|ARK1|AURA|AURORA2|BTAK|PPP1R47|STK15|STK6|STK7	Affinity Capture-Western	physical	Tsunematsu T (2013)	PUBMED:23695679	9606	9606	Low Throughput	-	-	figure 3.	-	BIOGRID	O75496	A0A024QZY7	NP_001238920|NP_001238919|NP_001238918|NP_056979	O14965	-	NP_001310233|NP_940836|NP_940837|NP_003591|NP_001310232|NP_001310234|NP_940835|NP_940838|NP_940839	BTO:0002181	HEK-293T cell	cell type	-	-	-	Homo sapiens	Homo sapiens
872484	6790	51053	112666	119246	RP5-1167H4.6	-	AURKA	GMNN	AIK|ARK1|AURA|AURORA2|BTAK|PPP1R47|STK15|STK6|STK7	Gem	Biochemical Activity	physical	Tsunematsu T (2013)	PUBMED:23695679	9606	9606	Low Throughput	-	Phosphorylation	figure 3.	-	BIOGRID	O14965	-	NP_001310233|NP_940836|NP_940837|NP_003591|NP_001310232|NP_001310234|NP_940835|NP_940838|NP_940839	O75496	A0A024QZY7	NP_001238920|NP_001238919|NP_001238918|NP_056979	-	-	-	-	-	-	Homo sapiens	Homo sapiens
879374	6790	11335	112666	116463	RP5-1167H4.6	-	AURKA	CBX3	AIK|ARK1|AURA|AURORA2|BTAK|PPP1R47|STK15|STK6|STK7	HECH|HP1-GAMMA|HP1Hs-gamma	Biochemical Activity	physical	Grzenda A (2013)	PUBMED:23829974	9606	9606	Low Throughput	-	Phosphorylation	-	-	BIOGRID	O14965	-	NP_001310233|NP_940836|NP_940837|NP_003591|NP_001310232|NP_001310234|NP_940835|NP_940838|NP_940839	Q13185	A4D177|B8ZZ43	NP_009207|NP_057671	-	-	-	-	-	-	Homo sapiens	Homo sapiens
886964	10018	6790	115335	112666	-	RP5-1167H4.6	BCL2L11	AURKA	BAM|BIM|BOD	AIK|ARK1|AURA|AURORA2|BTAK|PPP1R47|STK15|STK6|STK7	Affinity Capture-Western	physical	Moustafa-Kamal M (2013)	PUBMED:23912711	9606	9606	Low Throughput	-	-	-	-	BIOGRID	O43521	-	NP_619530|NP_619529|NP_619528|NP_001191038|NP_001191039|NP_001191036|NP_001191037|NP_001191035|NP_006529|NP_619531|NP_619532|NP_619533|NP_996885|NP_001191041|NP_619527|NP_001191042|NP_996886|NP_001191040	O14965	-	NP_001310233|NP_940836|NP_940837|NP_003591|NP_001310232|NP_001310234|NP_940835|NP_940838|NP_940839	BTO:0000567|BTO:0002181	HeLa cell|HEK-293T cell	cell type|cell type	-|-	-|-	-|-	Homo sapiens	Homo sapiens
907191	6733	6790	112611	112666	-	RP5-1167H4.6	SRPK2	AURKA	SFRSK2	AIK|ARK1|AURA|AURORA2|BTAK|PPP1R47|STK15|STK6|STK7	Biochemical Activity	physical	Varjosalo M (2013)	PUBMED:23602568	9606	9606	High Throughput	-	Phosphorylation	Substrate (Hit) was protein microarray; all hits had Z-score greater than 0.25	-	BIOGRID	P78362	A0A024R704	NP_872633|NP_001265202|NP_872634	O14965	-	NP_001310233|NP_940836|NP_940837|NP_003591|NP_001310232|NP_001310234|NP_940835|NP_940838|NP_940839	-	-	-	-	-	-	Homo sapiens	Homo sapiens
907345	6732	6790	112610	112666	RP3-422H11.1	RP5-1167H4.6	SRPK1	AURKA	SFRSK1	AIK|ARK1|AURA|AURORA2|BTAK|PPP1R47|STK15|STK6|STK7	Biochemical Activity	physical	Varjosalo M (2013)	PUBMED:23602568	9606	9606	High Throughput	-	Phosphorylation	Substrate (Hit) was protein microarray; all hits had Z-score greater than 0.25	-	BIOGRID	Q96SB4	B4DS61	NP_003128	O14965	-	NP_001310233|NP_940836|NP_940837|NP_003591|NP_001310232|NP_001310234|NP_940835|NP_940838|NP_940839	-	-	-	-	-	-	Homo sapiens	Homo sapiens
913782	55291	6790	120579	112666	-	RP5-1167H4.6	PPP6R3	AURKA	C11orf23|PP6R3|SAP190|SAPL|SAPLa|SAPS3	AIK|ARK1|AURA|AURORA2|BTAK|PPP1R47|STK15|STK6|STK7	Affinity Capture-MS	physical	Couzens AL (2013)	PUBMED:24255178	9606	9606	High Throughput	1	-	-	-	BIOGRID	Q5H9R7	A0A024R5F3|H7BXH2	NP_001339300|NP_001339301|NP_001339302|NP_060782|NP_001339304|NP_001339305|NP_001339306|NP_001339307|NP_001339308|NP_001339309|NP_001339303|NP_001339297|NP_001339294|NP_001339295|NP_001339292|NP_001339293|NP_001339290|NP_001339291|NP_001339298|NP_001339299|NP_001339279|NP_001339276|NP_001339277|NP_001157632|NP_001157633|NP_001157636|NP_001157634|NP_001157635|NP_001339281|NP_001339280|NP_001339283…	O14965	-	NP_001310233|NP_940836|NP_940837|NP_003591|NP_001310232|NP_001310234|NP_940835|NP_940838|NP_940839	-	-	-	-	-	-	Homo sapiens	Homo sapiens
913783	55291	6790	120579	112666	-	RP5-1167H4.6	PPP6R3	AURKA	C11orf23|PP6R3|SAP190|SAPL|SAPLa|SAPS3	AIK|ARK1|AURA|AURORA2|BTAK|PPP1R47|STK15|STK6|STK7	Proximity Label-MS	physical	Couzens AL (2013)	PUBMED:24255178	9606	9606	High Throughput	1	-	-	-	BIOGRID	Q5H9R7	A0A024R5F3|H7BXH2	NP_001339300|NP_001339301|NP_001339302|NP_060782|NP_001339304|NP_001339305|NP_001339306|NP_001339307|NP_001339308|NP_001339309|NP_001339303|NP_001339297|NP_001339294|NP_001339295|NP_001339292|NP_001339293|NP_001339290|NP_001339291|NP_001339298|NP_001339299|NP_001339279|NP_001339276|NP_001339277|NP_001157632|NP_001157633|NP_001157636|NP_001157634|NP_001157635|NP_001339281|NP_001339280|NP_001339283…	O14965	-	NP_001310233|NP_940836|NP_940837|NP_003591|NP_001310232|NP_001310234|NP_940835|NP_940838|NP_940839	-	-	-	-	-	-	Homo sapiens	Homo sapiens
918049	6790	4193	112666	110358	RP5-1167H4.6	-	AURKA	MDM2	AIK|ARK1|AURA|AURORA2|BTAK|PPP1R47|STK15|STK6|STK7	ACTFS|HDMX|hdm2	Affinity Capture-Western	physical	Sehdev V (2013)	PUBMED:24240108	9606	9606	Low Throughput	-	-	-	-	BIOGRID	O14965	-	NP_001310233|NP_940836|NP_940837|NP_003591|NP_001310232|NP_001310234|NP_940835|NP_940838|NP_940839	Q00987	A7UKX8|Q96DS0|A7UKX9|A7UKX7|G3XA89	NP_001354919|NP_001265391|NP_002383|NP_001138811|NP_001138812|NP_001138809	-	-	-	-	-	-	Homo sapiens	Homo sapiens
918050	6790	4193	112666	110358	RP5-1167H4.6	-	AURKA	MDM2	AIK|ARK1|AURA|AURORA2|BTAK|PPP1R47|STK15|STK6|STK7	ACTFS|HDMX|hdm2	Biochemical Activity	physical	Sehdev V (2013)	PUBMED:24240108	9606	9606	Low Throughput	-	Phosphorylation	-	-	BIOGRID	O14965	-	NP_001310233|NP_940836|NP_940837|NP_003591|NP_001310232|NP_001310234|NP_940835|NP_940838|NP_940839	Q00987	A7UKX8|Q96DS0|A7UKX9|A7UKX7|G3XA89	NP_001354919|NP_001265391|NP_002383|NP_001138811|NP_001138812|NP_001138809	-	-	-	-	-	-	Homo sapiens	Homo sapiens
932304	6790	10982	112666	116178	RP5-1167H4.6	-	AURKA	MAPRE2	AIK|ARK1|AURA|AURORA2|BTAK|PPP1R47|STK15|STK6|STK7	EB1|EB2|RP1	Biochemical Activity	physical	Ban R (2009)	PUBMED:19696028	9606	9606	Low Throughput	-	Phosphorylation	-	-	BIOGRID	O14965	-	NP_001310233|NP_940836|NP_940837|NP_003591|NP_001310232|NP_001310234|NP_940835|NP_940838|NP_940839	Q15555	A0A024RC33	NP_055083|NP_001243349|NP_001137298|NP_001137299	-	-	-	-	-	-	Homo sapiens	Homo sapiens
932305	6790	22924	112666	116584	RP5-1167H4.6	-	AURKA	MAPRE3	AIK|ARK1|AURA|AURORA2|BTAK|PPP1R47|STK15|STK6|STK7	EB3|EBF3|EBF3-S|RP3	Biochemical Activity	physical	Ban R (2009)	PUBMED:19696028	9606	9606	Low Throughput	-	Phosphorylation	-	-	BIOGRID	O14965	-	NP_001310233|NP_940836|NP_940837|NP_003591|NP_001310232|NP_001310234|NP_940835|NP_940838|NP_940839	Q9UPY8	-	NP_001289979|NP_036458	-	-	-	-	-	-	Homo sapiens	Homo sapiens
948508	6790	2932	112666	109187	RP5-1167H4.6	-	AURKA	GSK3B	AIK|ARK1|AURA|AURORA2|BTAK|PPP1R47|STK15|STK6|STK7	-	Affinity Capture-Western	physical	Chou CH (2013)	PUBMED:23204235	9606	9606	Low Throughput	-	-	-	-	BIOGRID	O14965	-	NP_001310233|NP_940836|NP_940837|NP_003591|NP_001310232|NP_001310234|NP_940835|NP_940838|NP_940839	P49841	Q6FI27	NP_001139628|NP_001341525|NP_002084	-	-	-	-	-	-	Homo sapiens	Homo sapiens
948509	2932	6790	109187	112666	-	RP5-1167H4.6	GSK3B	AURKA	-	AIK|ARK1|AURA|AURORA2|BTAK|PPP1R47|STK15|STK6|STK7	Affinity Capture-Western	physical	Chou CH (2013)	PUBMED:23204235	9606	9606	Low Throughput	-	-	-	-	BIOGRID	P49841	Q6FI27	NP_001139628|NP_001341525|NP_002084	O14965	-	NP_001310233|NP_940836|NP_940837|NP_003591|NP_001310232|NP_001310234|NP_940835|NP_940838|NP_940839	-	-	-	-	-	-	Homo sapiens	Homo sapiens
948580	7428	6790	113269	112666	-	RP5-1167H4.6	VHL	AURKA	HRCA1|RCA1|VHL1|pVHL	AIK|ARK1|AURA|AURORA2|BTAK|PPP1R47|STK15|STK6|STK7	Affinity Capture-Western	physical	Martin B (2013)	PUBMED:23785518	9606	9606	Low Throughput	-	-	-	-	BIOGRID	P40337	A0A024R2F2	NP_000542|NP_937799	O14965	-	NP_001310233|NP_940836|NP_940837|NP_003591|NP_001310232|NP_001310234|NP_940835|NP_940838|NP_940839	-	-	-	-	-	-	Homo sapiens	Homo sapiens
948581	6790	7428	112666	113269	RP5-1167H4.6	-	AURKA	VHL	AIK|ARK1|AURA|AURORA2|BTAK|PPP1R47|STK15|STK6|STK7	HRCA1|RCA1|VHL1|pVHL	Biochemical Activity	physical	Martin B (2013)	PUBMED:23785518	9606	9606	Low Throughput	-	Phosphorylation	-	-	BIOGRID	O14965	-	NP_001310233|NP_940836|NP_940837|NP_003591|NP_001310232|NP_001310234|NP_940835|NP_940838|NP_940839	P40337	A0A024R2F2	NP_000542|NP_937799	-	-	-	-	-	-	Homo sapiens	Homo sapiens
950844	6790	7157	112666	113010	RP5-1167H4.6	-	AURKA	TP53	AIK|ARK1|AURA|AURORA2|BTAK|PPP1R47|STK15|STK6|STK7	BCC7|LFS1|P53|TRP53	Biochemical Activity	physical	Hsueh KW (2013)	PUBMED:23201157	9606	9606	Low Throughput	-	Phosphorylation	-	-	BIOGRID	O14965	-	NP_001310233|NP_940836|NP_940837|NP_003591|NP_001310232|NP_001310234|NP_940835|NP_940838|NP_940839	P04637	H2EHT1|A0A087WT22|A0A087WXZ1|Q53GA5|A0A087X1Q1|K7PPA8	NP_001119586|NP_001119590|NP_001119584|NP_000537|NP_001263627|NP_001263626|NP_001263625|NP_001119588|NP_001263628|NP_001119587|NP_001263624|NP_001119585|NP_001263690|NP_001119589|NP_001263689	-	-	-	-	-	-	Homo sapiens	Homo sapiens
954047	6790	55291	112666	120579	RP5-1167H4.6	-	AURKA	PPP6R3	AIK|ARK1|AURA|AURORA2|BTAK|PPP1R47|STK15|STK6|STK7	C11orf23|PP6R3|SAP190|SAPL|SAPLa|SAPS3	Affinity Capture-MS	physical	Fogeron ML (2013)	PUBMED:23443559	9606	9606	High Throughput	-	-	-	-	BIOGRID	O14965	-	NP_001310233|NP_940836|NP_940837|NP_003591|NP_001310232|NP_001310234|NP_940835|NP_940838|NP_940839	Q5H9R7	A0A024R5F3|H7BXH2	NP_001339300|NP_001339301|NP_001339302|NP_060782|NP_001339304|NP_001339305|NP_001339306|NP_001339307|NP_001339308|NP_001339309|NP_001339303|NP_001339297|NP_001339294|NP_001339295|NP_001339292|NP_001339293|NP_001339290|NP_001339291|NP_001339298|NP_001339299|NP_001339279|NP_001339276|NP_001339277|NP_001157632|NP_001157633|NP_001157636|NP_001157634|NP_001157635|NP_001339281|NP_001339280|NP_001339283…	-	-	-	-	-	-	Homo sapiens	Homo sapiens
954048	6790	55125	112666	120432	RP5-1167H4.6	PP8407	AURKA	CEP192	AIK|ARK1|AURA|AURORA2|BTAK|PPP1R47|STK15|STK6|STK7	PPP1R62	Affinity Capture-MS	physical	Fogeron ML (2013)	PUBMED:23443559	9606	9606	High Throughput	-	-	-	-	BIOGRID	O14965	-	NP_001310233|NP_940836|NP_940837|NP_003591|NP_001310232|NP_001310234|NP_940835|NP_940838|NP_940839	-	Q9HCK3|B7ZMF0	NP_115518	-	-	-	-	-	-	Homo sapiens	Homo sapiens
954049	6790	3309	112666	109541	RP5-1167H4.6	-	AURKA	HSPA5	AIK|ARK1|AURA|AURORA2|BTAK|PPP1R47|STK15|STK6|STK7	BIP|GRP78|HEL-S-89n|MIF2	Affinity Capture-MS	physical	Fogeron ML (2013)	PUBMED:23443559	9606	9606	High Throughput	-	-	-	-	BIOGRID	O14965	-	NP_001310233|NP_940836|NP_940837|NP_003591|NP_001310232|NP_001310234|NP_940835|NP_940838|NP_940839	P11021	V9HWB4	NP_005338	-	-	-	-	-	-	Homo sapiens	Homo sapiens
954050	6790	5537	112666	111529	RP5-1167H4.6	RP11-366O20.1	AURKA	PPP6C	AIK|ARK1|AURA|AURORA2|BTAK|PPP1R47|STK15|STK6|STK7	PP6|PP6C	Affinity Capture-MS	physical	Fogeron ML (2013)	PUBMED:23443559	9606	9606	High Throughput	-	-	-	-	BIOGRID	O14965	-	NP_001310233|NP_940836|NP_940837|NP_003591|NP_001310232|NP_001310234|NP_940835|NP_940838|NP_940839	O00743	A0A024R861	NP_001116827|NP_002712|NP_001116841	-	-	-	-	-	-	Homo sapiens	Homo sapiens
954051	6790	79921	112666	122998	RP5-1167H4.6	GHc-857G6.2	AURKA	TCEAL4	AIK|ARK1|AURA|AURORA2|BTAK|PPP1R47|STK15|STK6|STK7	NPD017|WEX7	Affinity Capture-MS	physical	Fogeron ML (2013)	PUBMED:23443559	9606	9606	High Throughput	-	-	-	-	BIOGRID	O14965	-	NP_001310233|NP_940836|NP_940837|NP_003591|NP_001310232|NP_001310234|NP_940835|NP_940838|NP_940839	Q96EI5	-	NP_079139|NP_001006938|NP_001006936|NP_001287830|NP_001292771|NP_001292770|NP_001292769	-	-	-	-	-	-	Homo sapiens	Homo sapiens
954052	6790	3326	112666	109558	RP5-1167H4.6	RP1-302G2.1	AURKA	HSP90AB1	AIK|ARK1|AURA|AURORA2|BTAK|PPP1R47|STK15|STK6|STK7	D6S182|HSP84|HSP90B|HSPC2|HSPCB	Affinity Capture-MS	physical	Fogeron ML (2013)	PUBMED:23443559	9606	9606	High Throughput	-	-	-	-	BIOGRID	O14965	-	NP_001310233|NP_940836|NP_940837|NP_003591|NP_001310232|NP_001310234|NP_940835|NP_940838|NP_940839	P08238	A0A024RD80|Q6PK50|B4DGL0	NP_001258900|NP_001258901|NP_031381|NP_001258898|NP_001258899|NP_001358167	-	-	-	-	-	-	Homo sapiens	Homo sapiens
954053	6790	6653	112666	112536	RP5-1167H4.6	-	AURKA	SORL1	AIK|ARK1|AURA|AURORA2|BTAK|PPP1R47|STK15|STK6|STK7	C11orf32|LR11|LRP9|SORLA|SorLA-1|gp250	Affinity Capture-MS	physical	Fogeron ML (2013)	PUBMED:23443559	9606	9606	High Throughput	-	-	-	-	BIOGRID	O14965	-	NP_001310233|NP_940836|NP_940837|NP_003591|NP_001310232|NP_001310234|NP_940835|NP_940838|NP_940839	Q92673	A0A024R3H2	NP_003096	-	-	-	-	-	-	Homo sapiens	Homo sapiens
954054	6790	203068	112666	128444	RP5-1167H4.6	DAAP-285E11.4	AURKA	TUBB	AIK|ARK1|AURA|AURORA2|BTAK|PPP1R47|STK15|STK6|STK7	CDCBM6|M40|OK/SW-cl.56|TUBB1|TUBB5	Affinity Capture-MS	physical	Fogeron ML (2013)	PUBMED:23443559	9606	9606	High Throughput	-	-	-	-	BIOGRID	O14965	-	NP_001310233|NP_940836|NP_940837|NP_003591|NP_001310232|NP_001310234|NP_940835|NP_940838|NP_940839	P07437	Q5ST81|B4DY90|B4DQN9|B4DMJ5|Q5SU16	NP_001280145|NP_001280144|NP_821133|NP_001280141|NP_001280143|NP_001280142	-	-	-	-	-	-	Homo sapiens	Homo sapiens
954055	6790	6223	112666	112137	RP5-1167H4.6	-	AURKA	RPS19	AIK|ARK1|AURA|AURORA2|BTAK|PPP1R47|STK15|STK6|STK7	DBA|DBA1|S19	Affinity Capture-MS	physical	Fogeron ML (2013)	PUBMED:23443559	9606	9606	High Throughput	-	-	-	-	BIOGRID	O14965	-	NP_001310233|NP_940836|NP_940837|NP_003591|NP_001310232|NP_001310234|NP_940835|NP_940838|NP_940839	P39019	B0ZBD0	NP_001308414|NP_001013|NP_001308412|NP_001308413	-	-	-	-	-	-	Homo sapiens	Homo sapiens
954056	6790	3178	112666	109420	RP5-1167H4.6	-	AURKA	HNRNPA1	AIK|ARK1|AURA|AURORA2|BTAK|PPP1R47|STK15|STK6|STK7	ALS19|ALS20|HNRPA1|HNRPA1L3|IBMPFD3|hnRNP A1|hnRNP-A1	Affinity Capture-MS	physical	Fogeron ML (2013)	PUBMED:23443559	9606	9606	High Throughput	-	-	-	-	BIOGRID	O14965	-	NP_001310233|NP_940836|NP_940837|NP_003591|NP_001310232|NP_001310234|NP_940835|NP_940838|NP_940839	P09651	A0A024RB53|A0A024RAZ7	NP_112420|NP_002127	-	-	-	-	-	-	Homo sapiens	Homo sapiens
954057	6790	6188	112666	112102	RP5-1167H4.6	OK/SW-cl.26	AURKA	RPS3	AIK|ARK1|AURA|AURORA2|BTAK|PPP1R47|STK15|STK6|STK7	S3	Affinity Capture-MS	physical	Fogeron ML (2013)	PUBMED:23443559	9606	9606	High Throughput	-	-	-	-	BIOGRID	O14965	-	NP_001310233|NP_940836|NP_940837|NP_003591|NP_001310232|NP_001310234|NP_940835|NP_940838|NP_940839	P23396	-	NP_001247435|NP_001247436|NP_000996|NP_001243731	-	-	-	-	-	-	Homo sapiens	Homo sapiens
954058	6790	6175	112666	112094	RP5-1167H4.6	-	AURKA	RPLP0	AIK|ARK1|AURA|AURORA2|BTAK|PPP1R47|STK15|STK6|STK7	L10E|LP0|P0|PRLP0|RPP0	Affinity Capture-MS	physical	Fogeron ML (2013)	PUBMED:23443559	9606	9606	High Throughput	-	-	-	-	BIOGRID	O14965	-	NP_001310233|NP_940836|NP_940837|NP_003591|NP_001310232|NP_001310234|NP_940835|NP_940838|NP_940839	P05388	A0A024RBS2	NP_000993|NP_444505	-	-	-	-	-	-	Homo sapiens	Homo sapiens
954059	6790	3329	112666	109561	RP5-1167H4.6	-	AURKA	HSPD1	AIK|ARK1|AURA|AURORA2|BTAK|PPP1R47|STK15|STK6|STK7	CPN60|GROEL|HLD4|HSP-60|HSP60|HSP65|HuCHA60|SPG13	Affinity Capture-MS	physical	Fogeron ML (2013)	PUBMED:23443559	9606	9606	High Throughput	-	-	-	-	BIOGRID	O14965	-	NP_001310233|NP_940836|NP_940837|NP_003591|NP_001310232|NP_001310234|NP_940835|NP_940838|NP_940839	P10809	A0A024R3X4	NP_002147|NP_955472	-	-	-	-	-	-	Homo sapiens	Homo sapiens
954060	6790	23215	112666	116822	RP5-1167H4.6	-	AURKA	PRRC2C	AIK|ARK1|AURA|AURORA2|BTAK|PPP1R47|STK15|STK6|STK7	BAT2-iso|BAT2D1|BAT2L2|XTP2	Affinity Capture-MS	physical	Fogeron ML (2013)	PUBMED:23443559	9606	9606	High Throughput	-	-	-	-	BIOGRID	O14965	-	NP_001310233|NP_940836|NP_940837|NP_003591|NP_001310232|NP_001310234|NP_940835|NP_940838|NP_940839	Q9Y520	E7EPN9	NP_055987	-	-	-	-	-	-	Homo sapiens	Homo sapiens
954061	6790	6208	112666	112122	RP5-1167H4.6	PRO2640	AURKA	RPS14	AIK|ARK1|AURA|AURORA2|BTAK|PPP1R47|STK15|STK6|STK7	EMTB|S14	Affinity Capture-MS	physical	Fogeron ML (2013)	PUBMED:23443559	9606	9606	High Throughput	-	-	-	-	BIOGRID	O14965	-	NP_001310233|NP_940836|NP_940837|NP_003591|NP_001310232|NP_001310234|NP_940835|NP_940838|NP_940839	P62263	-	NP_001020242|NP_001020241|NP_005608	-	-	-	-	-	-	Homo sapiens	Homo sapiens
954062	6790	4869	112666	110929	RP5-1167H4.6	-	AURKA	NPM1	AIK|ARK1|AURA|AURORA2|BTAK|PPP1R47|STK15|STK6|STK7	B23|NPM	Affinity Capture-MS	physical	Fogeron ML (2013)	PUBMED:23443559	9606	9606	High Throughput	-	-	-	-	BIOGRID	O14965	-	NP_001310233|NP_940836|NP_940837|NP_003591|NP_001310232|NP_001310234|NP_940835|NP_940838|NP_940839	P06748	-	NP_001032827|NP_954654|NP_001341938|NP_001341939|NP_001341935|NP_002511|NP_001341936	-	-	-	-	-	-	Homo sapiens	Homo sapiens
954063	6790	6217	112666	112131	RP5-1167H4.6	-	AURKA	RPS16	AIK|ARK1|AURA|AURORA2|BTAK|PPP1R47|STK15|STK6|STK7	S16	Affinity Capture-MS	physical	Fogeron ML (2013)	PUBMED:23443559	9606	9606	High Throughput	-	-	-	-	BIOGRID	O14965	-	NP_001310233|NP_940836|NP_940837|NP_003591|NP_001310232|NP_001310234|NP_940835|NP_940838|NP_940839	P62249	Q6IPX4	NP_001350789|NP_001011|NP_001308040	-	-	-	-	-	-	Homo sapiens	Homo sapiens
954064	6790	84790	112666	124259	RP5-1167H4.6	-	AURKA	TUBA1C	AIK|ARK1|AURA|AURORA2|BTAK|PPP1R47|STK15|STK6|STK7	TUBA6|bcm948	Affinity Capture-MS	physical	Fogeron ML (2013)	PUBMED:23443559	9606	9606	High Throughput	-	-	-	-	BIOGRID	O14965	-	NP_001310233|NP_940836|NP_940837|NP_003591|NP_001310232|NP_001310234|NP_940835|NP_940838|NP_940839	Q9BQE3	F5H5D3	NP_001290045|NP_001290044|NP_001290046|NP_116093|NP_001290043	-	-	-	-	-	-	Homo sapiens	Homo sapiens
954065	6790	3306	112666	109538	RP5-1167H4.6	-	AURKA	HSPA2	AIK|ARK1|AURA|AURORA2|BTAK|PPP1R47|STK15|STK6|STK7	HSP70-2|HSP70-3	Affinity Capture-MS	physical	Fogeron ML (2013)	PUBMED:23443559	9606	9606	High Throughput	-	-	-	-	BIOGRID	O14965	-	NP_001310233|NP_940836|NP_940837|NP_003591|NP_001310232|NP_001310234|NP_940835|NP_940838|NP_940839	P54652	A0A024R6B5	NP_068814	-	-	-	-	-	-	Homo sapiens	Homo sapiens
954066	6790	1660	112666	108025	RP5-1167H4.6	-	AURKA	DHX9	AIK|ARK1|AURA|AURORA2|BTAK|PPP1R47|STK15|STK6|STK7	DDX9|LKP|NDH2|NDHII|RHA	Affinity Capture-MS	physical	Fogeron ML (2013)	PUBMED:23443559	9606	9606	High Throughput	-	-	-	-	BIOGRID	O14965	-	NP_001310233|NP_940836|NP_940837|NP_003591|NP_001310232|NP_001310234|NP_940835|NP_940838|NP_940839	Q08211	B3KU66	NP_001348	-	-	-	-	-	-	Homo sapiens	Homo sapiens
954067	6790	10383	112666	115656	RP5-1167H4.6	RP13-122B23.2	AURKA	TUBB4B	AIK|ARK1|AURA|AURORA2|BTAK|PPP1R47|STK15|STK6|STK7	Beta2|TUBB2|TUBB2C	Affinity Capture-MS	physical	Fogeron ML (2013)	PUBMED:23443559	9606	9606	High Throughput	-	-	-	-	BIOGRID	O14965	-	NP_001310233|NP_940836|NP_940837|NP_003591|NP_001310232|NP_001310234|NP_940835|NP_940838|NP_940839	P68371	-	NP_006079	-	-	-	-	-	-	Homo sapiens	Homo sapiens
954068	6790	2495	112666	108773	RP5-1167H4.6	OK/SW-cl.84	AURKA	FTH1	AIK|ARK1|AURA|AURORA2|BTAK|PPP1R47|STK15|STK6|STK7	FHC|FTH|FTHL6|HFE5|PIG15|PLIF	Affinity Capture-MS	physical	Fogeron ML (2013)	PUBMED:23443559	9606	9606	High Throughput	-	-	-	-	BIOGRID	O14965	-	NP_001310233|NP_940836|NP_940837|NP_003591|NP_001310232|NP_001310234|NP_940835|NP_940838|NP_940839	P02794	A0A024R525	NP_002023	-	-	-	-	-	-	Homo sapiens	Homo sapiens
954069	6790	6191	112666	112105	RP5-1167H4.6	-	AURKA	RPS4X	AIK|ARK1|AURA|AURORA2|BTAK|PPP1R47|STK15|STK6|STK7	CCG2|DXS306|RPS4|S4|SCAR|SCR10	Affinity Capture-MS	physical	Fogeron ML (2013)	PUBMED:23443559	9606	9606	High Throughput	-	-	-	-	BIOGRID	O14965	-	NP_001310233|NP_940836|NP_940837|NP_003591|NP_001310232|NP_001310234|NP_940835|NP_940838|NP_940839	P62701	B2R491	NP_000998	-	-	-	-	-	-	Homo sapiens	Homo sapiens
954070	6790	4239	112666	110397	RP5-1167H4.6	-	AURKA	MFAP4	AIK|ARK1|AURA|AURORA2|BTAK|PPP1R47|STK15|STK6|STK7	-	Affinity Capture-MS	physical	Fogeron ML (2013)	PUBMED:23443559	9606	9606	High Throughput	-	-	-	-	BIOGRID	O14965	-	NP_001310233|NP_940836|NP_940837|NP_003591|NP_001310232|NP_001310234|NP_940835|NP_940838|NP_940839	P55083	A0A024QZ34	NP_001185624|NP_002395	-	-	-	-	-	-	Homo sapiens	Homo sapiens
954071	6790	6156	112666	112075	RP5-1167H4.6	-	AURKA	RPL30	AIK|ARK1|AURA|AURORA2|BTAK|PPP1R47|STK15|STK6|STK7	L30	Affinity Capture-MS	physical	Fogeron ML (2013)	PUBMED:23443559	9606	9606	High Throughput	-	-	-	-	BIOGRID	O14965	-	NP_001310233|NP_940836|NP_940837|NP_003591|NP_001310232|NP_001310234|NP_940835|NP_940838|NP_940839	P62888	A0A024R9D3	NP_000980	-	-	-	-	-	-	Homo sapiens	Homo sapiens
954072	6790	23405	112666	116978	RP5-1167H4.6	-	AURKA	DICER1	AIK|ARK1|AURA|AURORA2|BTAK|PPP1R47|STK15|STK6|STK7	DCR1|Dicer|Dicer1e|HERNA|K12H4.8-LIKE|MNG1|RMSE2	Affinity Capture-MS	physical	Fogeron ML (2013)	PUBMED:23443559	9606	9606	High Throughput	-	-	-	-	BIOGRID	O14965	-	NP_001310233|NP_940836|NP_940837|NP_003591|NP_001310232|NP_001310234|NP_940835|NP_940838|NP_940839	Q9UPY3	-	NP_085124|NP_001182502|NP_001258211|NP_001278557|NP_803187	-	-	-	-	-	-	Homo sapiens	Homo sapiens
954073	6790	2058	112666	108372	RP5-1167H4.6	PIG32	AURKA	EPRS	AIK|ARK1|AURA|AURORA2|BTAK|PPP1R47|STK15|STK6|STK7	EARS|GLUPRORS|PARS|QARS|QPRS	Affinity Capture-MS	physical	Fogeron ML (2013)	PUBMED:23443559	9606	9606	High Throughput	-	-	-	-	BIOGRID	O14965	-	NP_001310233|NP_940836|NP_940837|NP_003591|NP_001310232|NP_001310234|NP_940835|NP_940838|NP_940839	P07814	-	NP_004437	-	-	-	-	-	-	Homo sapiens	Homo sapiens
954074	6790	1917	112666	108238	RP5-1167H4.6	-	AURKA	EEF1A2	AIK|ARK1|AURA|AURORA2|BTAK|PPP1R47|STK15|STK6|STK7	EEF1AL|EF-1-alpha-2|EF1A|HS1|STN|STNL	Affinity Capture-MS	physical	Fogeron ML (2013)	PUBMED:23443559	9606	9606	High Throughput	-	-	-	-	BIOGRID	O14965	-	NP_001310233|NP_940836|NP_940837|NP_003591|NP_001310232|NP_001310234|NP_940835|NP_940838|NP_940839	Q05639	-	NP_001949	-	-	-	-	-	-	Homo sapiens	Homo sapiens
954075	6790	6189	112666	112103	RP5-1167H4.6	-	AURKA	RPS3A	AIK|ARK1|AURA|AURORA2|BTAK|PPP1R47|STK15|STK6|STK7	FTE1|MFTL|S3A	Affinity Capture-MS	physical	Fogeron ML (2013)	PUBMED:23443559	9606	9606	High Throughput	-	-	-	-	BIOGRID	O14965	-	NP_001310233|NP_940836|NP_940837|NP_003591|NP_001310232|NP_001310234|NP_940835|NP_940838|NP_940839	P61247	B7Z3M5	NP_001254628|NP_000997	-	-	-	-	-	-	Homo sapiens	Homo sapiens
954076	6790	8239	112666	113867	RP5-1167H4.6	RP5-1172N10.4	AURKA	USP9X	AIK|ARK1|AURA|AURORA2|BTAK|PPP1R47|STK15|STK6|STK7	DFFRX|FAF|FAM|MRX99	Affinity Capture-MS	physical	Fogeron ML (2013)	PUBMED:23443559	9606	9606	High Throughput	-	-	-	-	BIOGRID	O14965	-	NP_001310233|NP_940836|NP_940837|NP_003591|NP_001310232|NP_001310234|NP_940835|NP_940838|NP_940839	Q93008	Q6P468|Q86X58	NP_001034680|NP_001034679	-	-	-	-	-	-	Homo sapiens	Homo sapiens
954077	6790	3609	112666	109822	RP5-1167H4.6	-	AURKA	ILF3	AIK|ARK1|AURA|AURORA2|BTAK|PPP1R47|STK15|STK6|STK7	CBTF|DRBF|DRBP76|MMP4|MPHOSPH4|MPP4|NF-AT-90|NF110|NF110b|NF90|NF90a|NF90b|NFAR|NFAR-1|NFAR2|TCP110|TCP80	Affinity Capture-MS	physical	Fogeron ML (2013)	PUBMED:23443559	9606	9606	High Throughput	-	-	-	-	BIOGRID	O14965	-	NP_001310233|NP_940836|NP_940837|NP_003591|NP_001310232|NP_001310234|NP_940835|NP_940838|NP_940839	Q12906	A0A024R7C7	NP_036350|NP_703194|NP_001131145|NP_004507|NP_060090	-	-	-	-	-	-	Homo sapiens	Homo sapiens
954078	6790	6146	112666	112066	RP5-1167H4.6	-	AURKA	RPL22	AIK|ARK1|AURA|AURORA2|BTAK|PPP1R47|STK15|STK6|STK7	EAP|HBP15|HBP15/L22|L22	Affinity Capture-MS	physical	Fogeron ML (2013)	PUBMED:23443559	9606	9606	High Throughput	-	-	-	-	BIOGRID	O14965	-	NP_001310233|NP_940836|NP_940837|NP_003591|NP_001310232|NP_001310234|NP_940835|NP_940838|NP_940839	P35268	-	NP_000974	-	-	-	-	-	-	Homo sapiens	Homo sapiens
954079	6790	56945	112666	121269	RP5-1167H4.6	GK002	AURKA	MRPS22	AIK|ARK1|AURA|AURORA2|BTAK|PPP1R47|STK15|STK6|STK7	C3orf5|COXPD5|GIBT|MRP-S22|RPMS22	Affinity Capture-MS	physical	Fogeron ML (2013)	PUBMED:23443559	9606	9606	High Throughput	-	-	-	-	BIOGRID	O14965	-	NP_001310233|NP_940836|NP_940837|NP_003591|NP_001310232|NP_001310234|NP_940835|NP_940838|NP_940839	P82650	G5E9V5	NP_064576	-	-	-	-	-	-	Homo sapiens	Homo sapiens
954080	6790	6193	112666	112107	RP5-1167H4.6	-	AURKA	RPS5	AIK|ARK1|AURA|AURORA2|BTAK|PPP1R47|STK15|STK6|STK7	S5	Affinity Capture-MS	physical	Fogeron ML (2013)	PUBMED:23443559	9606	9606	High Throughput	-	-	-	-	BIOGRID	O14965	-	NP_001310233|NP_940836|NP_940837|NP_003591|NP_001310232|NP_001310234|NP_940835|NP_940838|NP_940839	P46782	A0A024R4Q8	NP_001000	-	-	-	-	-	-	Homo sapiens	Homo sapiens
954081	6790	5682	112666	111655	RP5-1167H4.6	-	AURKA	PSMA1	AIK|ARK1|AURA|AURORA2|BTAK|PPP1R47|STK15|STK6|STK7	HC2|HEL-S-275|NU|PROS30	Affinity Capture-MS	physical	Fogeron ML (2013)	PUBMED:23443559	9606	9606	High Throughput	-	-	-	-	BIOGRID	O14965	-	NP_001310233|NP_940836|NP_940837|NP_003591|NP_001310232|NP_001310234|NP_940835|NP_940838|NP_940839	P25786	B4E0X6	NP_683877|NP_001137409|NP_002777	-	-	-	-	-	-	Homo sapiens	Homo sapiens
954082	6790	3192	112666	109433	RP5-1167H4.6	RP11-11N7.3	AURKA	HNRNPU	AIK|ARK1|AURA|AURORA2|BTAK|PPP1R47|STK15|STK6|STK7	HNRPU|SAF-A|U21.1|hnRNP U	Affinity Capture-MS	physical	Fogeron ML (2013)	PUBMED:23443559	9606	9606	High Throughput	-	-	-	-	BIOGRID	O14965	-	NP_001310233|NP_940836|NP_940837|NP_003591|NP_001310232|NP_001310234|NP_940835|NP_940838|NP_940839	Q00839	Q96BA7	NP_114032|NP_004492	-	-	-	-	-	-	Homo sapiens	Homo sapiens
954083	6790	6169	112666	112088	RP5-1167H4.6	-	AURKA	RPL38	AIK|ARK1|AURA|AURORA2|BTAK|PPP1R47|STK15|STK6|STK7	L38	Affinity Capture-MS	physical	Fogeron ML (2013)	PUBMED:23443559	9606	9606	High Throughput	-	-	-	-	BIOGRID	O14965	-	NP_001310233|NP_940836|NP_940837|NP_003591|NP_001310232|NP_001310234|NP_940835|NP_940838|NP_940839	P63173	A0A024R8P8	NP_000990|NP_001030335	-	-	-	-	-	-	Homo sapiens	Homo sapiens
954084	6790	9349	112666	114752	RP5-1167H4.6	-	AURKA	RPL23	AIK|ARK1|AURA|AURORA2|BTAK|PPP1R47|STK15|STK6|STK7	L23|rpL17	Affinity Capture-MS	physical	Fogeron ML (2013)	PUBMED:23443559	9606	9606	High Throughput	-	-	-	-	BIOGRID	O14965	-	NP_001310233|NP_940836|NP_940837|NP_003591|NP_001310232|NP_001310234|NP_940835|NP_940838|NP_940839	P62829	A0A024R1Q8	NP_000969	-	-	-	-	-	-	Homo sapiens	Homo sapiens
954085	6790	4069	112666	110247	RP5-1167H4.6	-	AURKA	LYZ	AIK|ARK1|AURA|AURORA2|BTAK|PPP1R47|STK15|STK6|STK7	LZM	Affinity Capture-MS	physical	Fogeron ML (2013)	PUBMED:23443559	9606	9606	High Throughput	-	-	-	-	BIOGRID	O14965	-	NP_001310233|NP_940836|NP_940837|NP_003591|NP_001310232|NP_001310234|NP_940835|NP_940838|NP_940839	P61626	B2R4C5	NP_000230	-	-	-	-	-	-	Homo sapiens	Homo sapiens
954086	6790	3312	112666	109544	RP5-1167H4.6	-	AURKA	HSPA8	AIK|ARK1|AURA|AURORA2|BTAK|PPP1R47|STK15|STK6|STK7	HEL-33|HEL-S-72p|HSC54|HSC70|HSC71|HSP71|HSP73|HSPA10|LAP-1|LAP1|NIP71	Affinity Capture-MS	physical	Fogeron ML (2013)	PUBMED:23443559	9606	9606	High Throughput	-	-	-	-	BIOGRID	O14965	-	NP_001310233|NP_940836|NP_940837|NP_003591|NP_001310232|NP_001310234|NP_940835|NP_940838|NP_940839	P11142	V9HW22|Q53HF2	NP_694881|NP_006588	-	-	-	-	-	-	Homo sapiens	Homo sapiens
954087	6790	55165	112666	120465	RP5-1167H4.6	RP11-30E16.2	AURKA	CEP55	AIK|ARK1|AURA|AURORA2|BTAK|PPP1R47|STK15|STK6|STK7	C10orf3|CT111|URCC6	Affinity Capture-MS	physical	Fogeron ML (2013)	PUBMED:23443559	9606	9606	High Throughput	-	-	-	-	BIOGRID	O14965	-	NP_001310233|NP_940836|NP_940837|NP_003591|NP_001310232|NP_001310234|NP_940835|NP_940838|NP_940839	Q53EZ4	-	NP_060601|NP_001120654	-	-	-	-	-	-	Homo sapiens	Homo sapiens
954088	6790	2512	112666	108789	RP5-1167H4.6	-	AURKA	FTL	AIK|ARK1|AURA|AURORA2|BTAK|PPP1R47|STK15|STK6|STK7	LFTD|NBIA3	Affinity Capture-MS	physical	Fogeron ML (2013)	PUBMED:23443559	9606	9606	High Throughput	-	-	-	-	BIOGRID	O14965	-	NP_001310233|NP_940836|NP_940837|NP_003591|NP_001310232|NP_001310234|NP_940835|NP_940838|NP_940839	P02792	-	NP_000137	-	-	-	-	-	-	Homo sapiens	Homo sapiens
954089	6790	7314	112666	113162	RP5-1167H4.6	-	AURKA	UBB	AIK|ARK1|AURA|AURORA2|BTAK|PPP1R47|STK15|STK6|STK7	-	Affinity Capture-MS	physical	Fogeron ML (2013)	PUBMED:23443559	9606	9606	High Throughput	-	-	#LPPI|Likely protein-protein interaction	-	BIOGRID	O14965	-	NP_001310233|NP_940836|NP_940837|NP_003591|NP_001310232|NP_001310234|NP_940835|NP_940838|NP_940839	P0CG47	Q5U5U6	NP_061828|NP_001268648|NP_001268649|NP_001268645|NP_001268646|NP_001268647	-	-	-	-	-	-	Homo sapiens	Homo sapiens
954090	6790	4691	112666	110771	RP5-1167H4.6	-	AURKA	NCL	AIK|ARK1|AURA|AURORA2|BTAK|PPP1R47|STK15|STK6|STK7	C23	Affinity Capture-MS	physical	Fogeron ML (2013)	PUBMED:23443559	9606	9606	High Throughput	-	-	-	-	BIOGRID	O14965	-	NP_001310233|NP_940836|NP_940837|NP_003591|NP_001310232|NP_001310234|NP_940835|NP_940838|NP_940839	P19338	B3KM80|A0A024R4A0	NP_005372	-	-	-	-	-	-	Homo sapiens	Homo sapiens
954091	6790	1457	112666	107841	RP5-1167H4.6	-	AURKA	CSNK2A1	AIK|ARK1|AURA|AURORA2|BTAK|PPP1R47|STK15|STK6|STK7	CK2A1|CKII|CSNK2A3	Affinity Capture-MS	physical	Fogeron ML (2013)	PUBMED:23443559	9606	9606	High Throughput	-	-	-	-	BIOGRID	O14965	-	NP_001310233|NP_940836|NP_940837|NP_003591|NP_001310232|NP_001310234|NP_940835|NP_940838|NP_940839	P68400	-	NP_808228|NP_001886|NP_001349700|NP_001349699|NP_808227	-	-	-	-	-	-	Homo sapiens	Homo sapiens
954092	6790	10155	112666	115457	RP5-1167H4.6	-	AURKA	TRIM28	AIK|ARK1|AURA|AURORA2|BTAK|PPP1R47|STK15|STK6|STK7	KAP1|PPP1R157|RNF96|TF1B|TIF1B	Affinity Capture-MS	physical	Fogeron ML (2013)	PUBMED:23443559	9606	9606	High Throughput	-	-	-	-	BIOGRID	O14965	-	NP_001310233|NP_940836|NP_940837|NP_003591|NP_001310232|NP_001310234|NP_940835|NP_940838|NP_940839	Q13263	-	NP_005753	-	-	-	-	-	-	Homo sapiens	Homo sapiens
954093	6790	3313	112666	109545	RP5-1167H4.6	-	AURKA	HSPA9	AIK|ARK1|AURA|AURORA2|BTAK|PPP1R47|STK15|STK6|STK7	CRP40|CSA|GRP-75|GRP75|HEL-S-124m|HSPA9B|MOT|MOT2|MTHSP75|PBP74	Affinity Capture-MS	physical	Fogeron ML (2013)	PUBMED:23443559	9606	9606	High Throughput	-	-	-	-	BIOGRID	O14965	-	NP_001310233|NP_940836|NP_940837|NP_003591|NP_001310232|NP_001310234|NP_940835|NP_940838|NP_940839	P38646	-	NP_004125	-	-	-	-	-	-	Homo sapiens	Homo sapiens
954094	6790	10128	112666	115432	RP5-1167H4.6	-	AURKA	LRPPRC	AIK|ARK1|AURA|AURORA2|BTAK|PPP1R47|STK15|STK6|STK7	CLONE-23970|GP130|LRP130|LSFC	Affinity Capture-MS	physical	Fogeron ML (2013)	PUBMED:23443559	9606	9606	High Throughput	-	-	-	-	BIOGRID	O14965	-	NP_001310233|NP_940836|NP_940837|NP_003591|NP_001310232|NP_001310234|NP_940835|NP_940838|NP_940839	P42704	E5KNY5	NP_573566	-	-	-	-	-	-	Homo sapiens	Homo sapiens
954095	6790	8220	112666	113855	RP5-1167H4.6	-	AURKA	DGCR14	AIK|ARK1|AURA|AURORA2|BTAK|PPP1R47|STK15|STK6|STK7	DGCR13|DGS-H|DGS-I|DGSH|DGSI|ES2|Es2el	Affinity Capture-MS	physical	Fogeron ML (2013)	PUBMED:23443559	9606	9606	High Throughput	-	-	-	-	BIOGRID	O14965	-	NP_001310233|NP_940836|NP_940837|NP_003591|NP_001310232|NP_001310234|NP_940835|NP_940838|NP_940839	Q96DF8	-	NP_073210	-	-	-	-	-	-	Homo sapiens	Homo sapiens
954096	6790	5693	112666	111666	RP5-1167H4.6	-	AURKA	PSMB5	AIK|ARK1|AURA|AURORA2|BTAK|PPP1R47|STK15|STK6|STK7	LMPX|MB1|X	Affinity Capture-MS	physical	Fogeron ML (2013)	PUBMED:23443559	9606	9606	High Throughput	-	-	-	-	BIOGRID	O14965	-	NP_001310233|NP_940836|NP_940837|NP_003591|NP_001310232|NP_001310234|NP_940835|NP_940838|NP_940839	P28074	-	NP_001138404|NP_002788|NP_001124197	-	-	-	-	-	-	Homo sapiens	Homo sapiens
954097	6790	9701	112666	115053	RP5-1167H4.6	RP4-579N16.5	AURKA	PPP6R2	AIK|ARK1|AURA|AURORA2|BTAK|PPP1R47|STK15|STK6|STK7	KIAA0685|PP6R2|SAP190|SAPS2	Affinity Capture-MS	physical	Fogeron ML (2013)	PUBMED:23443559	9606	9606	High Throughput	-	-	-	-	BIOGRID	O14965	-	NP_001310233|NP_940836|NP_940837|NP_003591|NP_001310232|NP_001310234|NP_940835|NP_940838|NP_940839	O75170	-	NP_001229827|NP_001229829|NP_055493|NP_001229828	-	-	-	-	-	-	Homo sapiens	Homo sapiens
954098	6790	3376	112666	109605	RP5-1167H4.6	RP11-62C3.1	AURKA	IARS	AIK|ARK1|AURA|AURORA2|BTAK|PPP1R47|STK15|STK6|STK7	IARS1|ILERS|ILRS|IRS|PRO0785	Affinity Capture-MS	physical	Fogeron ML (2013)	PUBMED:23443559	9606	9606	High Throughput	-	-	-	-	BIOGRID	O14965	-	NP_001310233|NP_940836|NP_940837|NP_003591|NP_001310232|NP_001310234|NP_940835|NP_940838|NP_940839	P41252	Q6P0M4|Q7L4K8	NP_001365503|NP_001365511|NP_001365501|NP_001365513|NP_001365514|NP_001365506|NP_001365505|NP_001365504|NP_002152|NP_001365508|NP_001365512|NP_001361228|NP_001361229|NP_001361230|NP_001365500|NP_001365498|NP_001365502|NP_001365507|NP_038203|NP_001365509|NP_001365515	-	-	-	-	-	-	Homo sapiens	Homo sapiens
954099	6790	23367	112666	116947	RP5-1167H4.6	-	AURKA	LARP1	AIK|ARK1|AURA|AURORA2|BTAK|PPP1R47|STK15|STK6|STK7	LARP	Affinity Capture-MS	physical	Fogeron ML (2013)	PUBMED:23443559	9606	9606	High Throughput	-	-	-	-	BIOGRID	O14965	-	NP_001310233|NP_940836|NP_940837|NP_003591|NP_001310232|NP_001310234|NP_940835|NP_940838|NP_940839	Q6PKG0	-	NP_001354642|NP_001354643|NP_001354644|NP_001354645|NP_001354646|NP_001354647|NP_001354648|NP_291029|NP_056130	-	-	-	-	-	-	Homo sapiens	Homo sapiens
954100	6790	6204	112666	112118	RP5-1167H4.6	RP11-375E1__A.4	AURKA	RPS10	AIK|ARK1|AURA|AURORA2|BTAK|PPP1R47|STK15|STK6|STK7	DBA9|S10	Affinity Capture-MS	physical	Fogeron ML (2013)	PUBMED:23443559	9606	9606	High Throughput	-	-	-	-	BIOGRID	O14965	-	NP_001310233|NP_940836|NP_940837|NP_003591|NP_001310232|NP_001310234|NP_940835|NP_940838|NP_940839	P46783	-	NP_001190174|NP_001191020|NP_001005	-	-	-	-	-	-	Homo sapiens	Homo sapiens
954101	6790	6726	112666	112604	RP5-1167H4.6	-	AURKA	SRP9	AIK|ARK1|AURA|AURORA2|BTAK|PPP1R47|STK15|STK6|STK7	ALURBP	Affinity Capture-MS	physical	Fogeron ML (2013)	PUBMED:23443559	9606	9606	High Throughput	-	-	-	-	BIOGRID	O14965	-	NP_001310233|NP_940836|NP_940837|NP_003591|NP_001310232|NP_001310234|NP_940835|NP_940838|NP_940839	P49458	A0A024R3P3	NP_003124|NP_001123912	-	-	-	-	-	-	Homo sapiens	Homo sapiens
954102	6790	1655	112666	108021	RP5-1167H4.6	-	AURKA	DDX5	AIK|ARK1|AURA|AURORA2|BTAK|PPP1R47|STK15|STK6|STK7	G17P1|HLR1|HUMP68|p68	Affinity Capture-MS	physical	Fogeron ML (2013)	PUBMED:23443559	9606	9606	High Throughput	-	-	-	-	BIOGRID	O14965	-	NP_001310233|NP_940836|NP_940837|NP_003591|NP_001310232|NP_001310234|NP_940835|NP_940838|NP_940839	P17844	-	NP_004387|NP_001307524|NP_001307526|NP_001307525	-	-	-	-	-	-	Homo sapiens	Homo sapiens
954103	6790	3181	112666	109422	RP5-1167H4.6	-	AURKA	HNRNPA2B1	AIK|ARK1|AURA|AURORA2|BTAK|PPP1R47|STK15|STK6|STK7	HNRNPA2|HNRNPB1|HNRPA2|HNRPA2B1|HNRPB1|IBMPFD2|RNPA2|SNRPB1	Affinity Capture-MS	physical	Fogeron ML (2013)	PUBMED:23443559	9606	9606	High Throughput	-	-	-	-	BIOGRID	O14965	-	NP_001310233|NP_940836|NP_940837|NP_003591|NP_001310232|NP_001310234|NP_940835|NP_940838|NP_940839	P22626	A0A024RA27|A0A024RA61	NP_112533|NP_002128	-	-	-	-	-	-	Homo sapiens	Homo sapiens
954104	6790	6500	112666	112391	RP5-1167H4.6	-	AURKA	SKP1	AIK|ARK1|AURA|AURORA2|BTAK|PPP1R47|STK15|STK6|STK7	EMC19|OCP-II|OCP2|SKP1A|TCEB1L|p19A	Affinity Capture-MS	physical	Fogeron ML (2013)	PUBMED:23443559	9606	9606	High Throughput	-	-	-	-	BIOGRID	O14965	-	NP_001310233|NP_940836|NP_940837|NP_003591|NP_001310232|NP_001310234|NP_940835|NP_940838|NP_940839	P63208	-	NP_733779|NP_008861	-	-	-	-	-	-	Homo sapiens	Homo sapiens
954105	6790	6136	112666	112056	RP5-1167H4.6	-	AURKA	RPL12	AIK|ARK1|AURA|AURORA2|BTAK|PPP1R47|STK15|STK6|STK7	L12	Affinity Capture-MS	physical	Fogeron ML (2013)	PUBMED:23443559	9606	9606	High Throughput	-	-	-	-	BIOGRID	O14965	-	NP_001310233|NP_940836|NP_940837|NP_003591|NP_001310232|NP_001310234|NP_940835|NP_940838|NP_940839	P30050	-	NP_000967	-	-	-	-	-	-	Homo sapiens	Homo sapiens
954106	6790	6155	112666	112074	RP5-1167H4.6	-	AURKA	RPL27	AIK|ARK1|AURA|AURORA2|BTAK|PPP1R47|STK15|STK6|STK7	L27	Affinity Capture-MS	physical	Fogeron ML (2013)	PUBMED:23443559	9606	9606	High Throughput	-	-	-	-	BIOGRID	O14965	-	NP_001310233|NP_940836|NP_940837|NP_003591|NP_001310232|NP_001310234|NP_940835|NP_940838|NP_940839	P61353	A0A024R1V4	NP_001336851|NP_001336850|NP_000979	-	-	-	-	-	-	Homo sapiens	Homo sapiens
954107	6790	5686	112666	111659	RP5-1167H4.6	-	AURKA	PSMA5	AIK|ARK1|AURA|AURORA2|BTAK|PPP1R47|STK15|STK6|STK7	PSC5|ZETA	Affinity Capture-MS	physical	Fogeron ML (2013)	PUBMED:23443559	9606	9606	High Throughput	-	-	-	-	BIOGRID	O14965	-	NP_001310233|NP_940836|NP_940837|NP_003591|NP_001310232|NP_001310234|NP_940835|NP_940838|NP_940839	P28066	-	NP_001186701|NP_001186702|NP_001186703|NP_002781	-	-	-	-	-	-	Homo sapiens	Homo sapiens
954108	6790	5687	112666	111660	RP5-1167H4.6	-	AURKA	PSMA6	AIK|ARK1|AURA|AURORA2|BTAK|PPP1R47|STK15|STK6|STK7	IOTA|PROS27|p27K	Affinity Capture-MS	physical	Fogeron ML (2013)	PUBMED:23443559	9606	9606	High Throughput	-	-	-	-	BIOGRID	O14965	-	NP_001310233|NP_940836|NP_940837|NP_003591|NP_001310232|NP_001310234|NP_940835|NP_940838|NP_940839	P60900	-	NP_001269162|NP_001269163|NP_001269161|NP_002782	-	-	-	-	-	-	Homo sapiens	Homo sapiens
954109	6790	1503	112666	107883	RP5-1167H4.6	-	AURKA	CTPS1	AIK|ARK1|AURA|AURORA2|BTAK|PPP1R47|STK15|STK6|STK7	CTPS|IMD24	Affinity Capture-MS	physical	Fogeron ML (2013)	PUBMED:23443559	9606	9606	High Throughput	-	-	-	-	BIOGRID	O14965	-	NP_001310233|NP_940836|NP_940837|NP_003591|NP_001310232|NP_001310234|NP_940835|NP_940838|NP_940839	P17812	B4E1E0	NP_001288166|NP_001896	-	-	-	-	-	-	Homo sapiens	Homo sapiens
954110	6790	10642	112666	115886	RP5-1167H4.6	-	AURKA	IGF2BP1	AIK|ARK1|AURA|AURORA2|BTAK|PPP1R47|STK15|STK6|STK7	CRD-BP|CRDBP|IMP-1|IMP1|VICKZ1|ZBP1	Affinity Capture-MS	physical	Fogeron ML (2013)	PUBMED:23443559	9606	9606	High Throughput	-	-	-	-	BIOGRID	O14965	-	NP_001310233|NP_940836|NP_940837|NP_003591|NP_001310232|NP_001310234|NP_940835|NP_940838|NP_940839	Q9NZI8	-	NP_006537|NP_001153895	-	-	-	-	-	-	Homo sapiens	Homo sapiens
954111	6790	10643	112666	115887	RP5-1167H4.6	-	AURKA	IGF2BP3	AIK|ARK1|AURA|AURORA2|BTAK|PPP1R47|STK15|STK6|STK7	CT98|IMP-3|IMP3|KOC|KOC1|VICKZ3	Affinity Capture-MS	physical	Fogeron ML (2013)	PUBMED:23443559	9606	9606	High Throughput	-	-	-	-	BIOGRID	O14965	-	NP_001310233|NP_940836|NP_940837|NP_003591|NP_001310232|NP_001310234|NP_940835|NP_940838|NP_940839	O00425	-	NP_006538	-	-	-	-	-	-	Homo sapiens	Homo sapiens
954112	6790	4904	112666	110959	RP5-1167H4.6	-	AURKA	YBX1	AIK|ARK1|AURA|AURORA2|BTAK|PPP1R47|STK15|STK6|STK7	BP-8|CSDA2|CSDB|DBPB|MDR-NF1|NSEP-1|NSEP1|YB-1|YB1	Affinity Capture-MS	physical	Fogeron ML (2013)	PUBMED:23443559	9606	9606	High Throughput	-	-	-	-	BIOGRID	O14965	-	NP_001310233|NP_940836|NP_940837|NP_003591|NP_001310232|NP_001310234|NP_940835|NP_940838|NP_940839	P67809	-	NP_004550	-	-	-	-	-	-	Homo sapiens	Homo sapiens
954113	6790	9782	112666	115126	RP5-1167H4.6	-	AURKA	MATR3	AIK|ARK1|AURA|AURORA2|BTAK|PPP1R47|STK15|STK6|STK7	ALS21|MPD2|VCPDM	Affinity Capture-MS	physical	Fogeron ML (2013)	PUBMED:23443559	9606	9606	High Throughput	-	-	-	-	BIOGRID	O14965	-	NP_001310233|NP_940836|NP_940837|NP_003591|NP_001310232|NP_001310234|NP_940835|NP_940838|NP_940839	P43243	Q9H4N1|B3KM87|B4DF66	NP_001181884|NP_001181885|NP_001181883|NP_001269207|NP_954659|NP_061322	-	-	-	-	-	-	Homo sapiens	Homo sapiens
954114	6790	1915	112666	108237	RP5-1167H4.6	RP11-505P4.2	AURKA	EEF1A1	AIK|ARK1|AURA|AURORA2|BTAK|PPP1R47|STK15|STK6|STK7	CCS-3|CCS3|EE1A1|EEF-1|EEF1A|EF-Tu|EF1A|GRAF-1EF|HNGC:16303|LENG7|PTI1|eEF1A-1	Affinity Capture-MS	physical	Fogeron ML (2013)	PUBMED:23443559	9606	9606	High Throughput	-	-	-	-	BIOGRID	O14965	-	NP_001310233|NP_940836|NP_940837|NP_003591|NP_001310232|NP_001310234|NP_940835|NP_940838|NP_940839	P68104	Q6IPS9	NP_001393	-	-	-	-	-	-	Homo sapiens	Homo sapiens
954115	6790	23053	112666	116690	RP5-1167H4.6	-	AURKA	ZSWIM8	AIK|ARK1|AURA|AURORA2|BTAK|PPP1R47|STK15|STK6|STK7	KIAA0913	Affinity Capture-MS	physical	Fogeron ML (2013)	PUBMED:23443559	9606	9606	High Throughput	-	-	-	-	BIOGRID	O14965	-	NP_001310233|NP_940836|NP_940837|NP_003591|NP_001310232|NP_001310234|NP_940835|NP_940838|NP_940839	A7E2V4	S4R410	NP_001229416|NP_001229417|NP_001354728|NP_055852	-	-	-	-	-	-	Homo sapiens	Homo sapiens
954116	6790	10016	112666	115333	RP5-1167H4.6	-	AURKA	PDCD6	AIK|ARK1|AURA|AURORA2|BTAK|PPP1R47|STK15|STK6|STK7	ALG-2|ALG2|PEF1B	Affinity Capture-MS	physical	Fogeron ML (2013)	PUBMED:23443559	9606	9606	High Throughput	-	-	-	-	BIOGRID	O14965	-	NP_001310233|NP_940836|NP_940837|NP_003591|NP_001310232|NP_001310234|NP_940835|NP_940838|NP_940839	O75340	A0A087WZ38|Q53FC3|A0A024QZ42	NP_001254485|NP_001254487|NP_001254486|NP_001254488|NP_037364	-	-	-	-	-	-	Homo sapiens	Homo sapiens
954117	6790	8471	112666	114048	RP5-1167H4.6	-	AURKA	IRS4	AIK|ARK1|AURA|AURORA2|BTAK|PPP1R47|STK15|STK6|STK7	IRS-4|PY160	Affinity Capture-MS	physical	Fogeron ML (2013)	PUBMED:23443559	9606	9606	High Throughput	-	-	-	-	BIOGRID	O14965	-	NP_001310233|NP_940836|NP_940837|NP_003591|NP_001310232|NP_001310234|NP_940835|NP_940838|NP_940839	O14654	-	NP_001366079|NP_003595	-	-	-	-	-	-	Homo sapiens	Homo sapiens
954118	6790	6232	112666	112146	RP5-1167H4.6	RP11-422P24.3	AURKA	RPS27	AIK|ARK1|AURA|AURORA2|BTAK|PPP1R47|STK15|STK6|STK7	MPS-1|MPS1|S27	Affinity Capture-MS	physical	Fogeron ML (2013)	PUBMED:23443559	9606	9606	High Throughput	-	-	-	-	BIOGRID	O14965	-	NP_001310233|NP_940836|NP_940837|NP_003591|NP_001310232|NP_001310234|NP_940835|NP_940838|NP_940839	P42677	-	NP_001021	-	-	-	-	-	-	Homo sapiens	Homo sapiens
954119	6790	1642	112666	108009	RP5-1167H4.6	-	AURKA	DDB1	AIK|ARK1|AURA|AURORA2|BTAK|PPP1R47|STK15|STK6|STK7	DDBA|UV-DDB1|XAP1|XPCE|XPE|XPE-BF	Affinity Capture-MS	physical	Fogeron ML (2013)	PUBMED:23443559	9606	9606	High Throughput	-	-	-	-	BIOGRID	O14965	-	NP_001310233|NP_940836|NP_940837|NP_003591|NP_001310232|NP_001310234|NP_940835|NP_940838|NP_940839	Q16531	-	NP_001914	-	-	-	-	-	-	Homo sapiens	Homo sapiens
954120	6790	149224	112666	127198	RP5-1167H4.6	-	AURKA	RPS7P4	AIK|ARK1|AURA|AURORA2|BTAK|PPP1R47|STK15|STK6|STK7	RPS7_1_61	Affinity Capture-MS	physical	Fogeron ML (2013)	PUBMED:23443559	9606	9606	High Throughput	-	-	-	-	BIOGRID	O14965	-	NP_001310233|NP_940836|NP_940837|NP_003591|NP_001310232|NP_001310234|NP_940835|NP_940838|NP_940839	-	-	-	-	-	-	-	-	-	Homo sapiens	Homo sapiens
954121	6790	5597	112666	111583	RP5-1167H4.6	-	AURKA	MAPK6	AIK|ARK1|AURA|AURORA2|BTAK|PPP1R47|STK15|STK6|STK7	ERK3|HsT17250|PRKM6|p97MAPK	Affinity Capture-MS	physical	Fogeron ML (2013)	PUBMED:23443559	9606	9606	High Throughput	-	-	-	-	BIOGRID	O14965	-	NP_001310233|NP_940836|NP_940837|NP_003591|NP_001310232|NP_001310234|NP_940835|NP_940838|NP_940839	Q16659	-	NP_002739	-	-	-	-	-	-	Homo sapiens	Homo sapiens
954122	6790	5110	112666	111141	RP5-1167H4.6	-	AURKA	PCMT1	AIK|ARK1|AURA|AURORA2|BTAK|PPP1R47|STK15|STK6|STK7	PIMT	Affinity Capture-MS	physical	Fogeron ML (2013)	PUBMED:23443559	9606	9606	High Throughput	-	-	-	-	BIOGRID	O14965	-	NP_001310233|NP_940836|NP_940837|NP_003591|NP_001310232|NP_001310234|NP_940835|NP_940838|NP_940839	P22061	F6S8N6|B7Z972|H7BY58	NP_001347385|NP_005380|NP_001238979|NP_001238978|NP_001347381|NP_001238982|NP_001238980|NP_001238981	-	-	-	-	-	-	Homo sapiens	Homo sapiens
954123	6790	6135	112666	112055	RP5-1167H4.6	RP11-223J15.3	AURKA	RPL11	AIK|ARK1|AURA|AURORA2|BTAK|PPP1R47|STK15|STK6|STK7	DBA7|GIG34|L11	Affinity Capture-MS	physical	Fogeron ML (2013)	PUBMED:23443559	9606	9606	High Throughput	-	-	-	-	BIOGRID	O14965	-	NP_001310233|NP_940836|NP_940837|NP_003591|NP_001310232|NP_001310234|NP_940835|NP_940838|NP_940839	P62913	Q5VVD0	NP_001186731|NP_000966	-	-	-	-	-	-	Homo sapiens	Homo sapiens
954124	6790	3303	112666	109535	RP5-1167H4.6	DAQB-147D11.1	AURKA	HSPA1A	AIK|ARK1|AURA|AURORA2|BTAK|PPP1R47|STK15|STK6|STK7	HEL-S-103|HSP70-1|HSP70-1A|HSP70I|HSP72|HSPA1	Affinity Capture-MS	physical	Fogeron ML (2013)	PUBMED:23443559	9606	9606	High Throughput	-	-	-	-	BIOGRID	O14965	-	NP_001310233|NP_940836|NP_940837|NP_003591|NP_001310232|NP_001310234|NP_940835|NP_940838|NP_940839	P08107	A8K5I0|B3KTT5	NP_005336	-	-	-	-	-	-	Homo sapiens	Homo sapiens
954125	6790	5695	112666	111668	RP5-1167H4.6	RP11-101K10.7	AURKA	PSMB7	AIK|ARK1|AURA|AURORA2|BTAK|PPP1R47|STK15|STK6|STK7	Z	Affinity Capture-MS	physical	Fogeron ML (2013)	PUBMED:23443559	9606	9606	High Throughput	-	-	-	-	BIOGRID	O14965	-	NP_001310233|NP_940836|NP_940837|NP_003591|NP_001310232|NP_001310234|NP_940835|NP_940838|NP_940839	Q99436	E9KL30	NP_002790	-	-	-	-	-	-	Homo sapiens	Homo sapiens
954126	6790	84300	112666	124026	RP5-1167H4.6	RP11-6B20.2	AURKA	UQCC2	AIK|ARK1|AURA|AURORA2|BTAK|PPP1R47|STK15|STK6|STK7	C6orf125|Cbp6|M19|MNF1|bA6B20.2	Affinity Capture-MS	physical	Fogeron ML (2013)	PUBMED:23443559	9606	9606	High Throughput	-	-	-	-	BIOGRID	O14965	-	NP_001310233|NP_940836|NP_940837|NP_003591|NP_001310232|NP_001310234|NP_940835|NP_940838|NP_940839	Q9BRT2	-	NP_115716	-	-	-	-	-	-	Homo sapiens	Homo sapiens
954127	6790	11140	112666	116312	RP5-1167H4.6	-	AURKA	CDC37	AIK|ARK1|AURA|AURORA2|BTAK|PPP1R47|STK15|STK6|STK7	P50CDC37	Affinity Capture-MS	physical	Fogeron ML (2013)	PUBMED:23443559	9606	9606	High Throughput	-	-	-	-	BIOGRID	O14965	-	NP_001310233|NP_940836|NP_940837|NP_003591|NP_001310232|NP_001310234|NP_940835|NP_940838|NP_940839	Q16543	A0A024R7B7	NP_008996	-	-	-	-	-	-	Homo sapiens	Homo sapiens
954128	6790	3608	112666	109821	RP5-1167H4.6	RP11-354A16.1	AURKA	ILF2	AIK|ARK1|AURA|AURORA2|BTAK|PPP1R47|STK15|STK6|STK7	NF45|PRO3063	Affinity Capture-MS	physical	Fogeron ML (2013)	PUBMED:23443559	9606	9606	High Throughput	-	-	-	-	BIOGRID	O14965	-	NP_001310233|NP_940836|NP_940837|NP_003591|NP_001310232|NP_001310234|NP_940835|NP_940838|NP_940839	Q12905	Q53FG3|F4ZW62|B4DY09	NP_001254738|NP_004506	-	-	-	-	-	-	Homo sapiens	Homo sapiens
954129	6790	79590	112666	122732	RP5-1167H4.6	-	AURKA	MRPL24	AIK|ARK1|AURA|AURORA2|BTAK|PPP1R47|STK15|STK6|STK7	L24mt|MRP-L18|MRP-L24	Affinity Capture-MS	physical	Fogeron ML (2013)	PUBMED:23443559	9606	9606	High Throughput	-	-	-	-	BIOGRID	O14965	-	NP_001310233|NP_940836|NP_940837|NP_003591|NP_001310232|NP_001310234|NP_940835|NP_940838|NP_940839	Q96A35	-	NP_078816|NP_663781	-	-	-	-	-	-	Homo sapiens	Homo sapiens
954130	6790	3320	112666	109552	RP5-1167H4.6	-	AURKA	HSP90AA1	AIK|ARK1|AURA|AURORA2|BTAK|PPP1R47|STK15|STK6|STK7	EL52|HSP86|HSP89A|HSP90A|HSP90N|HSPC1|HSPCA|HSPCAL1|HSPCAL4|HSPN|Hsp89|Hsp90|LAP-2|LAP2	Affinity Capture-MS	physical	Fogeron ML (2013)	PUBMED:23443559	9606	9606	High Throughput	-	-	-	-	BIOGRID	O14965	-	NP_001310233|NP_940836|NP_940837|NP_003591|NP_001310232|NP_001310234|NP_940835|NP_940838|NP_940839	P07900	Q86SX1|K9JA46	NP_005339|NP_001017963	-	-	-	-	-	-	Homo sapiens	Homo sapiens
954131	6790	1500	112666	107881	RP5-1167H4.6	-	AURKA	CTNND1	AIK|ARK1|AURA|AURORA2|BTAK|PPP1R47|STK15|STK6|STK7	CAS|CTNND|P120CAS|P120CTN|p120|p120(CAS)|p120(CTN)	Affinity Capture-MS	physical	Fogeron ML (2013)	PUBMED:23443559	9606	9606	High Throughput	-	-	-	-	BIOGRID	O14965	-	NP_001310233|NP_940836|NP_940837|NP_003591|NP_001310232|NP_001310234|NP_940835|NP_940838|NP_940839	O60716	-	NP_001078931|NP_001078930|NP_001078933|NP_001078932|NP_001078935|NP_001078934|NP_001078937|NP_001078936|NP_001078938|NP_001322|NP_001193816|NP_001193817|NP_001193814|NP_001193815|NP_001193812|NP_001193813|NP_001193818|NP_001193819|NP_001078927|NP_001078928|NP_001078929|NP_001193820	-	-	-	-	-	-	Homo sapiens	Homo sapiens
954132	6790	10238	112666	115532	RP5-1167H4.6	-	AURKA	DCAF7	AIK|ARK1|AURA|AURORA2|BTAK|PPP1R47|STK15|STK6|STK7	AN11|HAN11|SWAN-1|WDR68	Affinity Capture-MS	physical	Fogeron ML (2013)	PUBMED:23443559	9606	9606	High Throughput	-	-	-	-	BIOGRID	O14965	-	NP_001310233|NP_940836|NP_940837|NP_003591|NP_001310232|NP_001310234|NP_940835|NP_940838|NP_940839	P61962	-	NP_005819	-	-	-	-	-	-	Homo sapiens	Homo sapiens
954133	6790	83858	112666	123774	RP5-1167H4.6	RP4-628J24.3	AURKA	ATAD3B	AIK|ARK1|AURA|AURORA2|BTAK|PPP1R47|STK15|STK6|STK7	AAA-TOB3|TOB3	Affinity Capture-MS	physical	Fogeron ML (2013)	PUBMED:23443559	9606	9606	High Throughput	-	-	-	-	BIOGRID	O14965	-	NP_001310233|NP_940836|NP_940837|NP_003591|NP_001310232|NP_001310234|NP_940835|NP_940838|NP_940839	Q5T9A4	-	NP_114127|NP_001304167	-	-	-	-	-	-	Homo sapiens	Homo sapiens
954134	6790	9612	112666	114974	RP5-1167H4.6	-	AURKA	NCOR2	AIK|ARK1|AURA|AURORA2|BTAK|PPP1R47|STK15|STK6|STK7	CTG26|N-CoR2|SMAP270|SMRT|SMRTE|SMRTE-tau|TNRC14|TRAC|TRAC-1|TRAC1	Affinity Capture-MS	physical	Fogeron ML (2013)	PUBMED:23443559	9606	9606	High Throughput	-	-	-	-	BIOGRID	O14965	-	NP_001310233|NP_940836|NP_940837|NP_003591|NP_001310232|NP_001310234|NP_940835|NP_940838|NP_940839	Q9Y618	C9JFD3|C9J0Q5|C9JE98	NP_001070729|NP_006303|NP_001193583	-	-	-	-	-	-	Homo sapiens	Homo sapiens
954135	6790	140597	112666	126630	RP5-1167H4.6	My048	AURKA	TCEAL2	AIK|ARK1|AURA|AURORA2|BTAK|PPP1R47|STK15|STK6|STK7	MY0876G05|WEX1	Affinity Capture-MS	physical	Fogeron ML (2013)	PUBMED:23443559	9606	9606	High Throughput	-	-	-	-	BIOGRID	O14965	-	NP_001310233|NP_940836|NP_940837|NP_003591|NP_001310232|NP_001310234|NP_940835|NP_940838|NP_940839	Q9H3H9	-	NP_525129	-	-	-	-	-	-	Homo sapiens	Homo sapiens
954136	6790	6205	112666	112119	RP5-1167H4.6	-	AURKA	RPS11	AIK|ARK1|AURA|AURORA2|BTAK|PPP1R47|STK15|STK6|STK7	S11	Affinity Capture-MS	physical	Fogeron ML (2013)	PUBMED:23443559	9606	9606	High Throughput	-	-	-	-	BIOGRID	O14965	-	NP_001310233|NP_940836|NP_940837|NP_003591|NP_001310232|NP_001310234|NP_940835|NP_940838|NP_940839	P62280	-	NP_001006	-	-	-	-	-	-	Homo sapiens	Homo sapiens
954137	6790	23480	112666	117039	RP5-1167H4.6	-	AURKA	SEC61G	AIK|ARK1|AURA|AURORA2|BTAK|PPP1R47|STK15|STK6|STK7	SSS1	Affinity Capture-MS	physical	Fogeron ML (2013)	PUBMED:23443559	9606	9606	High Throughput	-	-	-	-	BIOGRID	O14965	-	NP_001310233|NP_940836|NP_940837|NP_003591|NP_001310232|NP_001310234|NP_940835|NP_940838|NP_940839	P60059	A0A024QYZ0	NP_001012474|NP_055117	-	-	-	-	-	-	Homo sapiens	Homo sapiens
954138	6790	6181	112666	112096	RP5-1167H4.6	-	AURKA	RPLP2	AIK|ARK1|AURA|AURORA2|BTAK|PPP1R47|STK15|STK6|STK7	D11S2243E|LP2|P2|RPP2	Affinity Capture-MS	physical	Fogeron ML (2013)	PUBMED:23443559	9606	9606	High Throughput	-	-	-	-	BIOGRID	O14965	-	NP_001310233|NP_940836|NP_940837|NP_003591|NP_001310232|NP_001310234|NP_940835|NP_940838|NP_940839	P05387	A0A024RCA7	NP_000995	-	-	-	-	-	-	Homo sapiens	Homo sapiens
954157	9212	6790	114646	112666	-	RP5-1167H4.6	AURKB	AURKA	AIK2|AIM-1|AIM1|ARK2|AurB|IPL1|PPP1R48|STK12|STK5|aurkb-sv1|aurkb-sv2	AIK|ARK1|AURA|AURORA2|BTAK|PPP1R47|STK15|STK6|STK7	Affinity Capture-MS	physical	Fogeron ML (2013)	PUBMED:23443559	9606	9606	High Throughput	-	-	-	-	BIOGRID	Q96GD4	-	NP_001300879|NP_001243763|NP_004208|NP_001300883|NP_001300882|NP_001300881|NP_001300880|NP_001300884|NP_001271455	O14965	-	NP_001310233|NP_940836|NP_940837|NP_003591|NP_001310232|NP_001310234|NP_940835|NP_940838|NP_940839	-	-	-	-	-	-	Homo sapiens	Homo sapiens
1033520	1647	6790	108014	112666	RP5-975D15.1	RP5-1167H4.6	GADD45A	AURKA	DDIT1|GADD45	AIK|ARK1|AURA|AURORA2|BTAK|PPP1R47|STK15|STK6|STK7	Reconstituted Complex	physical	Sanchez R (2010)	PUBMED:20460379	9606	9606	Low Throughput	-	-	-	-	BIOGRID	P24522	A5JUZ3	NP_001915|NP_001186670|NP_001186671	O14965	-	NP_001310233|NP_940836|NP_940837|NP_003591|NP_001310232|NP_001310234|NP_940835|NP_940838|NP_940839	-	-	-	-	-	-	Homo sapiens	Homo sapiens
1035400	55743	6790	120861	112666	-	RP5-1167H4.6	CHFR	AURKA	RNF116|RNF196	AIK|ARK1|AURA|AURORA2|BTAK|PPP1R47|STK15|STK6|STK7	Affinity Capture-MS	physical	Oh YM (2009)	PUBMED:19182791	9606	9606	High Throughput	-	-	-	-	BIOGRID	Q96EP1	-	NP_001154817|NP_001154819|NP_001154818|NP_060693|NP_001154816	O14965	-	NP_001310233|NP_940836|NP_940837|NP_003591|NP_001310232|NP_001310234|NP_940835|NP_940838|NP_940839	-	-	-	-	-	-	Homo sapiens	Homo sapiens
1035492	55743	6790	120861	112666	-	RP5-1167H4.6	CHFR	AURKA	RNF116|RNF196	AIK|ARK1|AURA|AURORA2|BTAK|PPP1R47|STK15|STK6|STK7	Affinity Capture-Western	physical	Oh YM (2009)	PUBMED:19182791	9606	9606	Low Throughput	-	-	-	-	BIOGRID	Q96EP1	-	NP_001154817|NP_001154819|NP_001154818|NP_060693|NP_001154816	O14965	-	NP_001310233|NP_940836|NP_940837|NP_003591|NP_001310232|NP_001310234|NP_940835|NP_940838|NP_940839	-	-	-	-	-	-	Homo sapiens	Homo sapiens
1067538	7329	6790	113177	112666	LA16c-358B7.1	RP5-1167H4.6	UBE2I	AURKA	C358B7.1|P18|UBC9	AIK|ARK1|AURA|AURORA2|BTAK|PPP1R47|STK15|STK6|STK7	Biochemical Activity	physical	Ban R (2011)	PUBMED:21554500	9606	9606	Low Throughput	-	Sumoylation	-	-	BIOGRID	P63279	B0QYN7|A8K503	NP_003336|NP_919236|NP_919237|NP_919235	O14965	-	NP_001310233|NP_940836|NP_940837|NP_003591|NP_001310232|NP_001310234|NP_940835|NP_940838|NP_940839	-	-	-	-	-	-	Homo sapiens	Homo sapiens
1101372	4739	6790	110816	112666	RP1-49G10.1	RP5-1167H4.6	NEDD9	AURKA	CAS-L|CAS2|CASL|CASS2|HEF1	AIK|ARK1|AURA|AURORA2|BTAK|PPP1R47|STK15|STK6|STK7	Reconstituted Complex	physical	Ice RJ (2013)	PUBMED:23539442	9606	9606	Low Throughput	-	-	Figure 3G	-	BIOGRID	Q14511	A0A024QZV9|A0A087WUD2	NP_892011|NP_001135865|NP_001257962|NP_006394	O14965	-	NP_001310233|NP_940836|NP_940837|NP_003591|NP_001310232|NP_001310234|NP_940835|NP_940838|NP_940839	-	-	-	-	-	-	Homo sapiens	Homo sapiens
1105333	6790	1660	112666	108025	RP5-1167H4.6	-	AURKA	DHX9	AIK|ARK1|AURA|AURORA2|BTAK|PPP1R47|STK15|STK6|STK7	DDX9|LKP|NDH2|NDHII|RHA	Affinity Capture-MS	physical	So J (2015)	PUBMED:25852190	9606	9606	High Throughput	-	-	-	-	BIOGRID	O14965	-	NP_001310233|NP_940836|NP_940837|NP_003591|NP_001310232|NP_001310234|NP_940835|NP_940838|NP_940839	Q08211	B3KU66	NP_001348	-	-	-	-	-	-	Homo sapiens	Homo sapiens
1175461	79608	6790	122743	112666	UNQ720/PRO1385	RP5-1167H4.6	RIC3	AURKA	AYST720|PRO1385	AIK|ARK1|AURA|AURORA2|BTAK|PPP1R47|STK15|STK6|STK7	Affinity Capture-MS	physical	Huttlin EL (2015)	PUBMED:26186194	9606	9606	High Throughput	0.837197	-	BioPlex 1.0 HEK 293T cells CompPASS score = 0.837197264, threshold = 0.75. Quantitative scores calculated by CompPASS-Plus (Huttlin et al. Cell, 2015, PMID: 26186194).|See BioPlex Interactome for details (https://bioplex.hms.harvard.edu/index.php).|This data has also been reanalyzed as part of BioPlex 2.0 (PMID: 28514442) and BioPlex 3.0 (PMID: 33961781). Only scores from within BioPlex 1.0 (PMID…	-	BIOGRID	Q7Z5B4	D3DQU6|B7Z3Z0	NP_078833|NP_001333621|NP_001333619|NP_001333623|NP_001333622|NP_001193601|NP_001128581|NP_001193600	O14965	-	NP_001310233|NP_940836|NP_940837|NP_003591|NP_001310232|NP_001310234|NP_940835|NP_940838|NP_940839	-	-	-	-	-	-	Homo sapiens	Homo sapiens
1179304	51032	6790	119238	112666	RP11-265F14.2	RP5-1167H4.6	CELA2B	AURKA	ELA2B	AIK|ARK1|AURA|AURORA2|BTAK|PPP1R47|STK15|STK6|STK7	Affinity Capture-MS	physical	Huttlin EL (2015)	PUBMED:26186194	9606	9606	High Throughput	0.997404	-	BioPlex 1.0 HEK 293T cells CompPASS score = 0.997403898, threshold = 0.75. Quantitative scores calculated by CompPASS-Plus (Huttlin et al. Cell, 2015, PMID: 26186194).|See BioPlex Interactome for details (https://bioplex.hms.harvard.edu/index.php).|This data has also been reanalyzed as part of BioPlex 2.0 (PMID: 28514442) and BioPlex 3.0 (PMID: 33961781). Only scores from within BioPlex 1.0 (PMID…	-	BIOGRID	P08218	Q6ISP9	NP_056933	O14965	-	NP_001310233|NP_940836|NP_940837|NP_003591|NP_001310232|NP_001310234|NP_940835|NP_940838|NP_940839	-	-	-	-	-	-	Homo sapiens	Homo sapiens
1183096	84063	6790	123858	112666	UNQ5827/PRO19646	RP5-1167H4.6	KIRREL2	AURKA	FILTRIN|NEPH3|NLG1	AIK|ARK1|AURA|AURORA2|BTAK|PPP1R47|STK15|STK6|STK7	Affinity Capture-MS	physical	Huttlin EL (2015)	PUBMED:26186194	9606	9606	High Throughput	0.930363	-	BioPlex 1.0 HEK 293T cells CompPASS score = 0.930363493, threshold = 0.75. Quantitative scores calculated by CompPASS-Plus (Huttlin et al. Cell, 2015, PMID: 26186194).|See BioPlex Interactome for details (https://bioplex.hms.harvard.edu/index.php).|This data has also been reanalyzed as part of BioPlex 2.0 (PMID: 28514442) and BioPlex 3.0 (PMID: 33961781). Only scores from within BioPlex 1.0 (PMID…	-	BIOGRID	Q6UWL6	-	NP_954648|NP_954649|NP_115499	O14965	-	NP_001310233|NP_940836|NP_940837|NP_003591|NP_001310232|NP_001310234|NP_940835|NP_940838|NP_940839	-	-	-	-	-	-	Homo sapiens	Homo sapiens
1191111	5589	6790	111575	112666	-	RP5-1167H4.6	PRKCSH	AURKA	AGE-R2|G19P1|PCLD|PKCSH|PLD1	AIK|ARK1|AURA|AURORA2|BTAK|PPP1R47|STK15|STK6|STK7	Affinity Capture-MS	physical	Huttlin EL (2015)	PUBMED:26186194	9606	9606	High Throughput	0.91998	-	BioPlex 1.0 HEK 293T cells CompPASS score = 0.919979971, threshold = 0.75. Quantitative scores calculated by CompPASS-Plus (Huttlin et al. Cell, 2015, PMID: 26186194).|See BioPlex Interactome for details (https://bioplex.hms.harvard.edu/index.php).|This data has also been reanalyzed as part of BioPlex 2.0 (PMID: 28514442) and BioPlex 3.0 (PMID: 33961781). Only scores from within BioPlex 1.0 (PMID…	-	BIOGRID	P14314	K7ELL7|B4DJQ5	NP_002734|NP_001276031|NP_001276032|NP_001276033|NP_001001329	O14965	-	NP_001310233|NP_940836|NP_940837|NP_003591|NP_001310232|NP_001310234|NP_940835|NP_940838|NP_940839	-	-	-	-	-	-	Homo sapiens	Homo sapiens
1198107	6790	55125	112666	120432	RP5-1167H4.6	PP8407	AURKA	CEP192	AIK|ARK1|AURA|AURORA2|BTAK|PPP1R47|STK15|STK6|STK7	PPP1R62	Affinity Capture-MS	physical	Huttlin EL (2015)	PUBMED:26186194	9606	9606	High Throughput	0.999999	-	BioPlex 1.0 HEK 293T cells CompPASS score = 0.999999263, threshold = 0.75. Quantitative scores calculated by CompPASS-Plus (Huttlin et al. Cell, 2015, PMID: 26186194).|See BioPlex Interactome for details (https://bioplex.hms.harvard.edu/index.php).|This data has also been reanalyzed as part of BioPlex 2.0 (PMID: 28514442) and BioPlex 3.0 (PMID: 33961781). Only scores from within BioPlex 1.0 (PMID…	-	BIOGRID	O14965	-	NP_001310233|NP_940836|NP_940837|NP_003591|NP_001310232|NP_001310234|NP_940835|NP_940838|NP_940839	-	Q9HCK3|B7ZMF0	NP_115518	-	-	-	-	-	-	Homo sapiens	Homo sapiens
1198108	6790	9701	112666	115053	RP5-1167H4.6	RP4-579N16.5	AURKA	PPP6R2	AIK|ARK1|AURA|AURORA2|BTAK|PPP1R47|STK15|STK6|STK7	KIAA0685|PP6R2|SAP190|SAPS2	Affinity Capture-MS	physical	Huttlin EL (2015)	PUBMED:26186194	9606	9606	High Throughput	0.999988	-	BioPlex 1.0 HEK 293T cells CompPASS score = 0.999987997, threshold = 0.75. Quantitative scores calculated by CompPASS-Plus (Huttlin et al. Cell, 2015, PMID: 26186194).|See BioPlex Interactome for details (https://bioplex.hms.harvard.edu/index.php).|This data has also been reanalyzed as part of BioPlex 2.0 (PMID: 28514442) and BioPlex 3.0 (PMID: 33961781). Only scores from within BioPlex 1.0 (PMID…	-	BIOGRID	O14965	-	NP_001310233|NP_940836|NP_940837|NP_003591|NP_001310232|NP_001310234|NP_940835|NP_940838|NP_940839	O75170	-	NP_001229827|NP_001229829|NP_055493|NP_001229828	-	-	-	-	-	-	Homo sapiens	Homo sapiens
1198109	6790	139285	112666	126556	RP5-1167H4.6	RP11-403E24.2	AURKA	AMER1	AIK|ARK1|AURA|AURORA2|BTAK|PPP1R47|STK15|STK6|STK7	FAM123B|OSCS|WTX	Affinity Capture-MS	physical	Huttlin EL (2015)	PUBMED:26186194	9606	9606	High Throughput	0.997688	-	BioPlex 1.0 HEK 293T cells CompPASS score = 0.997687611, threshold = 0.75. Quantitative scores calculated by CompPASS-Plus (Huttlin et al. Cell, 2015, PMID: 26186194).|See BioPlex Interactome for details (https://bioplex.hms.harvard.edu/index.php).|This data has also been reanalyzed as part of BioPlex 2.0 (PMID: 28514442) and BioPlex 3.0 (PMID: 33961781). Only scores from within BioPlex 1.0 (PMID…	-	BIOGRID	O14965	-	NP_001310233|NP_940836|NP_940837|NP_003591|NP_001310232|NP_001310234|NP_940835|NP_940838|NP_940839	Q5JTC6	-	NP_689637	-	-	-	-	-	-	Homo sapiens	Homo sapiens
1198110	6790	5966	112666	111898	RP5-1167H4.6	-	AURKA	REL	AIK|ARK1|AURA|AURORA2|BTAK|PPP1R47|STK15|STK6|STK7	C-Rel	Affinity Capture-MS	physical	Huttlin EL (2015)	PUBMED:26186194	9606	9606	High Throughput	0.97812	-	BioPlex 1.0 HEK 293T cells CompPASS score = 0.978120434, threshold = 0.75. Quantitative scores calculated by CompPASS-Plus (Huttlin et al. Cell, 2015, PMID: 26186194).|See BioPlex Interactome for details (https://bioplex.hms.harvard.edu/index.php).|This data has also been reanalyzed as part of BioPlex 2.0 (PMID: 28514442) and BioPlex 3.0 (PMID: 33961781). Only scores from within BioPlex 1.0 (PMID…	-	BIOGRID	O14965	-	NP_001310233|NP_940836|NP_940837|NP_003591|NP_001310232|NP_001310234|NP_940835|NP_940838|NP_940839	Q04864	-	NP_002899|NP_001278675	-	-	-	-	-	-	Homo sapiens	Homo sapiens
1198111	6790	23405	112666	116978	RP5-1167H4.6	-	AURKA	DICER1	AIK|ARK1|AURA|AURORA2|BTAK|PPP1R47|STK15|STK6|STK7	DCR1|Dicer|Dicer1e|HERNA|K12H4.8-LIKE|MNG1|RMSE2	Affinity Capture-MS	physical	Huttlin EL (2015)	PUBMED:26186194	9606	9606	High Throughput	0.998002	-	BioPlex 1.0 HEK 293T cells CompPASS score = 0.998002241, threshold = 0.75. Quantitative scores calculated by CompPASS-Plus (Huttlin et al. Cell, 2015, PMID: 26186194).|See BioPlex Interactome for details (https://bioplex.hms.harvard.edu/index.php).|This data has also been reanalyzed as part of BioPlex 2.0 (PMID: 28514442) and BioPlex 3.0 (PMID: 33961781). Only scores from within BioPlex 1.0 (PMID…	-	BIOGRID	O14965	-	NP_001310233|NP_940836|NP_940837|NP_003591|NP_001310232|NP_001310234|NP_940835|NP_940838|NP_940839	Q9UPY3	-	NP_085124|NP_001182502|NP_001258211|NP_001278557|NP_803187	-	-	-	-	-	-	Homo sapiens	Homo sapiens
1198112	6790	51429	112666	119535	RP5-1167H4.6	RP11-266C7.10-001	AURKA	SNX9	AIK|ARK1|AURA|AURORA2|BTAK|PPP1R47|STK15|STK6|STK7	SDP1|SH3PX1|SH3PXD3A|WISP	Affinity Capture-MS	physical	Huttlin EL (2015)	PUBMED:26186194	9606	9606	High Throughput	0.970478	-	BioPlex 1.0 HEK 293T cells CompPASS score = 0.970478165, threshold = 0.75. Quantitative scores calculated by CompPASS-Plus (Huttlin et al. Cell, 2015, PMID: 26186194).|See BioPlex Interactome for details (https://bioplex.hms.harvard.edu/index.php).|This data has also been reanalyzed as part of BioPlex 2.0 (PMID: 28514442) and BioPlex 3.0 (PMID: 33961781). Only scores from within BioPlex 1.0 (PMID…	-	BIOGRID	O14965	-	NP_001310233|NP_940836|NP_940837|NP_003591|NP_001310232|NP_001310234|NP_940835|NP_940838|NP_940839	Q9Y5X1	-	NP_057308	-	-	-	-	-	-	Homo sapiens	Homo sapiens
1198113	6790	22974	112666	116624	RP5-1167H4.6	RP11-243J16.10-002	AURKA	TPX2	AIK|ARK1|AURA|AURORA2|BTAK|PPP1R47|STK15|STK6|STK7	C20orf1|C20orf2|DIL-2|DIL2|FLS353|GD:C20orf1|HCA519|HCTP4|REPP86|p100	Affinity Capture-MS	physical	Huttlin EL (2015)	PUBMED:26186194	9606	9606	High Throughput	0.999992	-	BioPlex 1.0 HEK 293T cells CompPASS score = 0.999992464, threshold = 0.75. Quantitative scores calculated by CompPASS-Plus (Huttlin et al. Cell, 2015, PMID: 26186194).|See BioPlex Interactome for details (https://bioplex.hms.harvard.edu/index.php).|This data has also been reanalyzed as part of BioPlex 2.0 (PMID: 28514442) and BioPlex 3.0 (PMID: 33961781). Only scores from within BioPlex 1.0 (PMID…	-	BIOGRID	O14965	-	NP_001310233|NP_940836|NP_940837|NP_003591|NP_001310232|NP_001310234|NP_940835|NP_940838|NP_940839	Q9ULW0	Q643R0	NP_036244	-	-	-	-	-	-	Homo sapiens	Homo sapiens
1198114	6790	57690	112666	121716	RP5-1167H4.6	-	AURKA	TNRC6C	AIK|ARK1|AURA|AURORA2|BTAK|PPP1R47|STK15|STK6|STK7	-	Affinity Capture-MS	physical	Huttlin EL (2015)	PUBMED:26186194	9606	9606	High Throughput	0.845295	-	BioPlex 1.0 HEK 293T cells CompPASS score = 0.845295327, threshold = 0.75. Quantitative scores calculated by CompPASS-Plus (Huttlin et al. Cell, 2015, PMID: 26186194).|See BioPlex Interactome for details (https://bioplex.hms.harvard.edu/index.php).|This data has also been reanalyzed as part of BioPlex 2.0 (PMID: 28514442) and BioPlex 3.0 (PMID: 33961781). Only scores from within BioPlex 1.0 (PMID…	-	BIOGRID	O14965	-	NP_001310233|NP_940836|NP_940837|NP_003591|NP_001310232|NP_001310234|NP_940835|NP_940838|NP_940839	Q9HCJ0	-	NP_001136112|NP_061869	-	-	-	-	-	-	Homo sapiens	Homo sapiens
1198115	6790	10460	112666	115723	RP5-1167H4.6	-	AURKA	TACC3	AIK|ARK1|AURA|AURORA2|BTAK|PPP1R47|STK15|STK6|STK7	ERIC-1|ERIC1	Affinity Capture-MS	physical	Huttlin EL (2015)	PUBMED:26186194	9606	9606	High Throughput	0.997944	-	BioPlex 1.0 HEK 293T cells CompPASS score = 0.997943957, threshold = 0.75. Quantitative scores calculated by CompPASS-Plus (Huttlin et al. Cell, 2015, PMID: 26186194).|See BioPlex Interactome for details (https://bioplex.hms.harvard.edu/index.php).|This data has also been reanalyzed as part of BioPlex 2.0 (PMID: 28514442) and BioPlex 3.0 (PMID: 33961781). Only scores from within BioPlex 1.0 (PMID…	-	BIOGRID	O14965	-	NP_001310233|NP_940836|NP_940837|NP_003591|NP_001310232|NP_001310234|NP_940835|NP_940838|NP_940839	Q9Y6A5	-	NP_006333	-	-	-	-	-	-	Homo sapiens	Homo sapiens
1198116	6790	6653	112666	112536	RP5-1167H4.6	-	AURKA	SORL1	AIK|ARK1|AURA|AURORA2|BTAK|PPP1R47|STK15|STK6|STK7	C11orf32|LR11|LRP9|SORLA|SorLA-1|gp250	Affinity Capture-MS	physical	Huttlin EL (2015)	PUBMED:26186194	9606	9606	High Throughput	0.999014	-	BioPlex 1.0 HEK 293T cells CompPASS score = 0.999014125, threshold = 0.75. Quantitative scores calculated by CompPASS-Plus (Huttlin et al. Cell, 2015, PMID: 26186194).|See BioPlex Interactome for details (https://bioplex.hms.harvard.edu/index.php).|This data has also been reanalyzed as part of BioPlex 2.0 (PMID: 28514442) and BioPlex 3.0 (PMID: 33961781). Only scores from within BioPlex 1.0 (PMID…	-	BIOGRID	O14965	-	NP_001310233|NP_940836|NP_940837|NP_003591|NP_001310232|NP_001310234|NP_940835|NP_940838|NP_940839	Q92673	A0A024R3H2	NP_003096	-	-	-	-	-	-	Homo sapiens	Homo sapiens
1198117	6790	57410	112666	121512	RP5-1167H4.6	HT019	AURKA	SCYL1	AIK|ARK1|AURA|AURORA2|BTAK|PPP1R47|STK15|STK6|STK7	GKLP|NKTL|NTKL|P105|TAPK|TEIF|TRAP	Affinity Capture-MS	physical	Huttlin EL (2015)	PUBMED:26186194	9606	9606	High Throughput	0.999974	-	BioPlex 1.0 HEK 293T cells CompPASS score = 0.9999741, threshold = 0.75. Quantitative scores calculated by CompPASS-Plus (Huttlin et al. Cell, 2015, PMID: 26186194).|See BioPlex Interactome for details (https://bioplex.hms.harvard.edu/index.php).|This data has also been reanalyzed as part of BioPlex 2.0 (PMID: 28514442) and BioPlex 3.0 (PMID: 33961781). Only scores from within BioPlex 1.0 (PMID: …	-	BIOGRID	O14965	-	NP_001310233|NP_940836|NP_940837|NP_003591|NP_001310232|NP_001310234|NP_940835|NP_940838|NP_940839	Q96KG9	E9PK59	NP_001041683|NP_065731	-	-	-	-	-	-	Homo sapiens	Homo sapiens
1198118	6790	57658	112666	121692	RP5-1167H4.6	PP13275	AURKA	CALCOCO1	AIK|ARK1|AURA|AURORA2|BTAK|PPP1R47|STK15|STK6|STK7	Cocoa|calphoglin	Affinity Capture-MS	physical	Huttlin EL (2015)	PUBMED:26186194	9606	9606	High Throughput	0.999873	-	BioPlex 1.0 HEK 293T cells CompPASS score = 0.999873193, threshold = 0.75. Quantitative scores calculated by CompPASS-Plus (Huttlin et al. Cell, 2015, PMID: 26186194).|See BioPlex Interactome for details (https://bioplex.hms.harvard.edu/index.php).|This data has also been reanalyzed as part of BioPlex 2.0 (PMID: 28514442) and BioPlex 3.0 (PMID: 33961781). Only scores from within BioPlex 1.0 (PMID…	-	BIOGRID	O14965	-	NP_001310233|NP_940836|NP_940837|NP_003591|NP_001310232|NP_001310234|NP_940835|NP_940838|NP_940839	Q9P1Z2	A0A024RAZ1	NP_065949|NP_001137154	-	-	-	-	-	-	Homo sapiens	Homo sapiens
1198119	6790	54497	112666	119993	RP5-1167H4.6	-	AURKA	HEATR5B	AIK|ARK1|AURA|AURORA2|BTAK|PPP1R47|STK15|STK6|STK7	-	Affinity Capture-MS	physical	Huttlin EL (2015)	PUBMED:26186194	9606	9606	High Throughput	0.999976	-	BioPlex 1.0 HEK 293T cells CompPASS score = 0.999975736, threshold = 0.75. Quantitative scores calculated by CompPASS-Plus (Huttlin et al. Cell, 2015, PMID: 26186194).|See BioPlex Interactome for details (https://bioplex.hms.harvard.edu/index.php).|This data has also been reanalyzed as part of BioPlex 2.0 (PMID: 28514442) and BioPlex 3.0 (PMID: 33961781). Only scores from within BioPlex 1.0 (PMID…	-	BIOGRID	O14965	-	NP_001310233|NP_940836|NP_940837|NP_003591|NP_001310232|NP_001310234|NP_940835|NP_940838|NP_940839	Q9P2D3	-	NP_061897	-	-	-	-	-	-	Homo sapiens	Homo sapiens
1198120	6790	7268	112666	113119	RP5-1167H4.6	RP5-1043G4.2	AURKA	TTC4	AIK|ARK1|AURA|AURORA2|BTAK|PPP1R47|STK15|STK6|STK7	-	Affinity Capture-MS	physical	Huttlin EL (2015)	PUBMED:26186194	9606	9606	High Throughput	0.831891	-	BioPlex 1.0 HEK 293T cells CompPASS score = 0.83189146, threshold = 0.75. Quantitative scores calculated by CompPASS-Plus (Huttlin et al. Cell, 2015, PMID: 26186194).|See BioPlex Interactome for details (https://bioplex.hms.harvard.edu/index.php).|This data has also been reanalyzed as part of BioPlex 2.0 (PMID: 28514442) and BioPlex 3.0 (PMID: 33961781). Only scores from within BioPlex 1.0 (PMID:…	-	BIOGRID	O14965	-	NP_001310233|NP_940836|NP_940837|NP_003591|NP_001310232|NP_001310234|NP_940835|NP_940838|NP_940839	O95801	-	NP_001278262|NP_004614	-	-	-	-	-	-	Homo sapiens	Homo sapiens
1198121	6790	6455	112666	112352	RP5-1167H4.6	-	AURKA	SH3GL1	AIK|ARK1|AURA|AURORA2|BTAK|PPP1R47|STK15|STK6|STK7	CNSA1|EEN|SH3D2B|SH3P8	Affinity Capture-MS	physical	Huttlin EL (2015)	PUBMED:26186194	9606	9606	High Throughput	0.998119	-	BioPlex 1.0 HEK 293T cells CompPASS score = 0.998119224, threshold = 0.75. Quantitative scores calculated by CompPASS-Plus (Huttlin et al. Cell, 2015, PMID: 26186194).|See BioPlex Interactome for details (https://bioplex.hms.harvard.edu/index.php).|This data has also been reanalyzed as part of BioPlex 2.0 (PMID: 28514442) and BioPlex 3.0 (PMID: 33961781). Only scores from within BioPlex 1.0 (PMID…	-	BIOGRID	O14965	-	NP_001310233|NP_940836|NP_940837|NP_003591|NP_001310232|NP_001310234|NP_940835|NP_940838|NP_940839	Q99961	Q6FGM0	NP_001186872|NP_003016|NP_001186873	-	-	-	-	-	-	Homo sapiens	Homo sapiens
1198122	6790	284403	112666	129863	RP5-1167H4.6	-	AURKA	WDR62	AIK|ARK1|AURA|AURORA2|BTAK|PPP1R47|STK15|STK6|STK7	C19orf14|MCPH2	Affinity Capture-MS	physical	Huttlin EL (2015)	PUBMED:26186194	9606	9606	High Throughput	0.989805	-	BioPlex 1.0 HEK 293T cells CompPASS score = 0.989804611, threshold = 0.75. Quantitative scores calculated by CompPASS-Plus (Huttlin et al. Cell, 2015, PMID: 26186194).|See BioPlex Interactome for details (https://bioplex.hms.harvard.edu/index.php).|This data has also been reanalyzed as part of BioPlex 2.0 (PMID: 28514442) and BioPlex 3.0 (PMID: 33961781). Only scores from within BioPlex 1.0 (PMID…	-	BIOGRID	O14965	-	NP_001310233|NP_940836|NP_940837|NP_003591|NP_001310232|NP_001310234|NP_940835|NP_940838|NP_940839	O43379	-	NP_001077430|NP_775907	-	-	-	-	-	-	Homo sapiens	Homo sapiens
1198123	6790	29072	112666	118845	RP5-1167H4.6	HSPC069	AURKA	SETD2	AIK|ARK1|AURA|AURORA2|BTAK|PPP1R47|STK15|STK6|STK7	HBP231|HIF-1|HIP-1|HYPB|KMT3A|SET2|p231HBP	Affinity Capture-MS	physical	Huttlin EL (2015)	PUBMED:26186194	9606	9606	High Throughput	0.999943	-	BioPlex 1.0 HEK 293T cells CompPASS score = 0.999943469, threshold = 0.75. Quantitative scores calculated by CompPASS-Plus (Huttlin et al. Cell, 2015, PMID: 26186194).|See BioPlex Interactome for details (https://bioplex.hms.harvard.edu/index.php).|This data has also been reanalyzed as part of BioPlex 2.0 (PMID: 28514442) and BioPlex 3.0 (PMID: 33961781). Only scores from within BioPlex 1.0 (PMID…	-	BIOGRID	O14965	-	NP_001310233|NP_940836|NP_940837|NP_003591|NP_001310232|NP_001310234|NP_940835|NP_940838|NP_940839	Q9BYW2	-	NP_001336299|NP_054878	-	-	-	-	-	-	Homo sapiens	Homo sapiens
1198124	6790	85456	112666	124540	RP5-1167H4.6	-	AURKA	TNKS1BP1	AIK|ARK1|AURA|AURORA2|BTAK|PPP1R47|STK15|STK6|STK7	TAB182	Affinity Capture-MS	physical	Huttlin EL (2015)	PUBMED:26186194	9606	9606	High Throughput	0.998245	-	BioPlex 1.0 HEK 293T cells CompPASS score = 0.998244569, threshold = 0.75. Quantitative scores calculated by CompPASS-Plus (Huttlin et al. Cell, 2015, PMID: 26186194).|See BioPlex Interactome for details (https://bioplex.hms.harvard.edu/index.php).|This data has also been reanalyzed as part of BioPlex 2.0 (PMID: 28514442) and BioPlex 3.0 (PMID: 33961781). Only scores from within BioPlex 1.0 (PMID…	-	BIOGRID	O14965	-	NP_001310233|NP_940836|NP_940837|NP_003591|NP_001310232|NP_001310234|NP_940835|NP_940838|NP_940839	Q9C0C2	A0A024R542	NP_203754	-	-	-	-	-	-	Homo sapiens	Homo sapiens
1198125	6790	55291	112666	120579	RP5-1167H4.6	-	AURKA	PPP6R3	AIK|ARK1|AURA|AURORA2|BTAK|PPP1R47|STK15|STK6|STK7	C11orf23|PP6R3|SAP190|SAPL|SAPLa|SAPS3	Affinity Capture-MS	physical	Huttlin EL (2015)	PUBMED:26186194	9606	9606	High Throughput	0.910293	-	BioPlex 1.0 HEK 293T cells CompPASS score = 0.910292772, threshold = 0.75. Quantitative scores calculated by CompPASS-Plus (Huttlin et al. Cell, 2015, PMID: 26186194).|See BioPlex Interactome for details (https://bioplex.hms.harvard.edu/index.php).|This data has also been reanalyzed as part of BioPlex 2.0 (PMID: 28514442) and BioPlex 3.0 (PMID: 33961781). Only scores from within BioPlex 1.0 (PMID…	-	BIOGRID	O14965	-	NP_001310233|NP_940836|NP_940837|NP_003591|NP_001310232|NP_001310234|NP_940835|NP_940838|NP_940839	Q5H9R7	A0A024R5F3|H7BXH2	NP_001339300|NP_001339301|NP_001339302|NP_060782|NP_001339304|NP_001339305|NP_001339306|NP_001339307|NP_001339308|NP_001339309|NP_001339303|NP_001339297|NP_001339294|NP_001339295|NP_001339292|NP_001339293|NP_001339290|NP_001339291|NP_001339298|NP_001339299|NP_001339279|NP_001339276|NP_001339277|NP_001157632|NP_001157633|NP_001157636|NP_001157634|NP_001157635|NP_001339281|NP_001339280|NP_001339283…	-	-	-	-	-	-	Homo sapiens	Homo sapiens
1198126	6790	23178	112666	116790	RP5-1167H4.6	-	AURKA	PASK	AIK|ARK1|AURA|AURORA2|BTAK|PPP1R47|STK15|STK6|STK7	PASKIN|STK37	Affinity Capture-MS	physical	Huttlin EL (2015)	PUBMED:26186194	9606	9606	High Throughput	0.834371	-	BioPlex 1.0 HEK 293T cells CompPASS score = 0.834370678, threshold = 0.75. Quantitative scores calculated by CompPASS-Plus (Huttlin et al. Cell, 2015, PMID: 26186194).|See BioPlex Interactome for details (https://bioplex.hms.harvard.edu/index.php).|This data has also been reanalyzed as part of BioPlex 2.0 (PMID: 28514442) and BioPlex 3.0 (PMID: 33961781). Only scores from within BioPlex 1.0 (PMID…	-	BIOGRID	O14965	-	NP_001310233|NP_940836|NP_940837|NP_003591|NP_001310232|NP_001310234|NP_940835|NP_940838|NP_940839	Q96RG2	B7Z7R6|B7Z7V7	NP_001239048|NP_055963|NP_001239053|NP_001239049|NP_001239051	-	-	-	-	-	-	Homo sapiens	Homo sapiens
1198127	6790	23063	112666	116698	RP5-1167H4.6	RP11-396M20.1	AURKA	WAPAL	AIK|ARK1|AURA|AURORA2|BTAK|PPP1R47|STK15|STK6|STK7	FOE|KIAA0261|WAPL	Affinity Capture-MS	physical	Huttlin EL (2015)	PUBMED:26186194	9606	9606	High Throughput	0.995336	-	BioPlex 1.0 HEK 293T cells CompPASS score = 0.995335969, threshold = 0.75. Quantitative scores calculated by CompPASS-Plus (Huttlin et al. Cell, 2015, PMID: 26186194).|See BioPlex Interactome for details (https://bioplex.hms.harvard.edu/index.php).|This data has also been reanalyzed as part of BioPlex 2.0 (PMID: 28514442) and BioPlex 3.0 (PMID: 33961781). Only scores from within BioPlex 1.0 (PMID…	-	BIOGRID	O14965	-	NP_001310233|NP_940836|NP_940837|NP_003591|NP_001310232|NP_001310234|NP_940835|NP_940838|NP_940839	Q7Z5K2	B2RTX8	NP_001305257|NP_055860	-	-	-	-	-	-	Homo sapiens	Homo sapiens
1198128	6790	4790	112666	110857	RP5-1167H4.6	-	AURKA	NFKB1	AIK|ARK1|AURA|AURORA2|BTAK|PPP1R47|STK15|STK6|STK7	EBP-1|KBF1|NF-kB1|NF-kappa-B|NF-kappaB|NFKB-p105|NFKB-p50|NFkappaB|p105|p50	Affinity Capture-MS	physical	Huttlin EL (2015)	PUBMED:26186194	9606	9606	High Throughput	0.982586	-	BioPlex 1.0 HEK 293T cells CompPASS score = 0.982586243, threshold = 0.75. Quantitative scores calculated by CompPASS-Plus (Huttlin et al. Cell, 2015, PMID: 26186194).|See BioPlex Interactome for details (https://bioplex.hms.harvard.edu/index.php).|This data has also been reanalyzed as part of BioPlex 2.0 (PMID: 28514442) and BioPlex 3.0 (PMID: 33961781). Only scores from within BioPlex 1.0 (PMID…	-	BIOGRID	O14965	-	NP_001310233|NP_940836|NP_940837|NP_003591|NP_001310232|NP_001310234|NP_940835|NP_940838|NP_940839	P19838	A0A024RDJ4	NP_001158884|NP_003989|NP_001306155	-	-	-	-	-	-	Homo sapiens	Homo sapiens
1198129	6790	8994	112666	114475	RP5-1167H4.6	-	AURKA	LIMD1	AIK|ARK1|AURA|AURORA2|BTAK|PPP1R47|STK15|STK6|STK7	-	Affinity Capture-MS	physical	Huttlin EL (2015)	PUBMED:26186194	9606	9606	High Throughput	0.998919	-	BioPlex 1.0 HEK 293T cells CompPASS score = 0.998919161, threshold = 0.75. Quantitative scores calculated by CompPASS-Plus (Huttlin et al. Cell, 2015, PMID: 26186194).|See BioPlex Interactome for details (https://bioplex.hms.harvard.edu/index.php).|This data has also been reanalyzed as part of BioPlex 2.0 (PMID: 28514442) and BioPlex 3.0 (PMID: 33961781). Only scores from within BioPlex 1.0 (PMID…	-	BIOGRID	O14965	-	NP_001310233|NP_940836|NP_940837|NP_003591|NP_001310232|NP_001310234|NP_940835|NP_940838|NP_940839	Q9UGP4	-	NP_055055	-	-	-	-	-	-	Homo sapiens	Homo sapiens
1198130	6790	9110	112666	114560	RP5-1167H4.6	-	AURKA	MTMR4	AIK|ARK1|AURA|AURORA2|BTAK|PPP1R47|STK15|STK6|STK7	FYVE-DSP2|ZFYVE11	Affinity Capture-MS	physical	Huttlin EL (2015)	PUBMED:26186194	9606	9606	High Throughput	0.999997	-	BioPlex 1.0 HEK 293T cells CompPASS score = 0.999997298, threshold = 0.75. Quantitative scores calculated by CompPASS-Plus (Huttlin et al. Cell, 2015, PMID: 26186194).|See BioPlex Interactome for details (https://bioplex.hms.harvard.edu/index.php).|This data has also been reanalyzed as part of BioPlex 2.0 (PMID: 28514442) and BioPlex 3.0 (PMID: 33961781). Only scores from within BioPlex 1.0 (PMID…	-	BIOGRID	O14965	-	NP_001310233|NP_940836|NP_940837|NP_003591|NP_001310232|NP_001310234|NP_940835|NP_940838|NP_940839	Q9NYA4	-	NP_004678	-	-	-	-	-	-	Homo sapiens	Homo sapiens
1198131	6790	8897	112666	114414	RP5-1167H4.6	hCG_2011013	AURKA	MTMR3	AIK|ARK1|AURA|AURORA2|BTAK|PPP1R47|STK15|STK6|STK7	FYVE-DSP1|ZFYVE10	Affinity Capture-MS	physical	Huttlin EL (2015)	PUBMED:26186194	9606	9606	High Throughput	0.999363	-	BioPlex 1.0 HEK 293T cells CompPASS score = 0.999362962, threshold = 0.75. Quantitative scores calculated by CompPASS-Plus (Huttlin et al. Cell, 2015, PMID: 26186194).|See BioPlex Interactome for details (https://bioplex.hms.harvard.edu/index.php).|This data has also been reanalyzed as part of BioPlex 2.0 (PMID: 28514442) and BioPlex 3.0 (PMID: 33961781). Only scores from within BioPlex 1.0 (PMID…	-	BIOGRID	O14965	-	NP_001310233|NP_940836|NP_940837|NP_003591|NP_001310232|NP_001310234|NP_940835|NP_940838|NP_940839	Q13615	A0A024R1I2	NP_694690|NP_066576|NP_694691	-	-	-	-	-	-	Homo sapiens	Homo sapiens
1198132	6790	22934	112666	116594	RP5-1167H4.6	-	AURKA	RPIA	AIK|ARK1|AURA|AURORA2|BTAK|PPP1R47|STK15|STK6|STK7	RPI	Affinity Capture-MS	physical	Huttlin EL (2015)	PUBMED:26186194	9606	9606	High Throughput	0.949191	-	BioPlex 1.0 HEK 293T cells CompPASS score = 0.949190652, threshold = 0.75. Quantitative scores calculated by CompPASS-Plus (Huttlin et al. Cell, 2015, PMID: 26186194).|See BioPlex Interactome for details (https://bioplex.hms.harvard.edu/index.php).|This data has also been reanalyzed as part of BioPlex 2.0 (PMID: 28514442) and BioPlex 3.0 (PMID: 33961781). Only scores from within BioPlex 1.0 (PMID…	-	BIOGRID	O14965	-	NP_001310233|NP_940836|NP_940837|NP_003591|NP_001310232|NP_001310234|NP_940835|NP_940838|NP_940839	P49247	-	NP_653164	-	-	-	-	-	-	Homo sapiens	Homo sapiens
1198133	6790	112574	112666	125193	RP5-1167H4.6	-	AURKA	SNX18	AIK|ARK1|AURA|AURORA2|BTAK|PPP1R47|STK15|STK6|STK7	SH3PX2|SH3PXD3B|SNAG1	Affinity Capture-MS	physical	Huttlin EL (2015)	PUBMED:26186194	9606	9606	High Throughput	0.999999	-	BioPlex 1.0 HEK 293T cells CompPASS score = 0.999998923, threshold = 0.75. Quantitative scores calculated by CompPASS-Plus (Huttlin et al. Cell, 2015, PMID: 26186194).|See BioPlex Interactome for details (https://bioplex.hms.harvard.edu/index.php).|This data has also been reanalyzed as part of BioPlex 2.0 (PMID: 28514442) and BioPlex 3.0 (PMID: 33961781). Only scores from within BioPlex 1.0 (PMID…	-	BIOGRID	O14965	-	NP_001310233|NP_940836|NP_940837|NP_003591|NP_001310232|NP_001310234|NP_940835|NP_940838|NP_940839	Q96RF0	-	NP_001096045|NP_443102|NP_001138899	-	-	-	-	-	-	Homo sapiens	Homo sapiens
1198134	6790	9337	112666	114744	RP5-1167H4.6	-	AURKA	CNOT8	AIK|ARK1|AURA|AURORA2|BTAK|PPP1R47|STK15|STK6|STK7	CAF1|CALIF|Caf1b|POP2|hCAF1	Affinity Capture-MS	physical	Huttlin EL (2015)	PUBMED:26186194	9606	9606	High Throughput	0.924678	-	BioPlex 1.0 HEK 293T cells CompPASS score = 0.924677808, threshold = 0.75. Quantitative scores calculated by CompPASS-Plus (Huttlin et al. Cell, 2015, PMID: 26186194).|See BioPlex Interactome for details (https://bioplex.hms.harvard.edu/index.php).|This data has also been reanalyzed as part of BioPlex 2.0 (PMID: 28514442) and BioPlex 3.0 (PMID: 33961781). Only scores from within BioPlex 1.0 (PMID…	-	BIOGRID	O14965	-	NP_001310233|NP_940836|NP_940837|NP_003591|NP_001310232|NP_001310234|NP_940835|NP_940838|NP_940839	Q9UFF9	B7Z9U0	NP_001288009|NP_004770|NP_001288012|NP_001288011|NP_001288003|NP_001288004|NP_001288015|NP_001288006|NP_001288002	-	-	-	-	-	-	Homo sapiens	Homo sapiens
1198135	6790	29883	112666	118938	RP5-1167H4.6	-	AURKA	CNOT7	AIK|ARK1|AURA|AURORA2|BTAK|PPP1R47|STK15|STK6|STK7	CAF1|Caf1a|hCAF-1	Affinity Capture-MS	physical	Huttlin EL (2015)	PUBMED:26186194	9606	9606	High Throughput	0.829807	-	BioPlex 1.0 HEK 293T cells CompPASS score = 0.829807462, threshold = 0.75. Quantitative scores calculated by CompPASS-Plus (Huttlin et al. Cell, 2015, PMID: 26186194).|See BioPlex Interactome for details (https://bioplex.hms.harvard.edu/index.php).|This data has also been reanalyzed as part of BioPlex 2.0 (PMID: 28514442) and BioPlex 3.0 (PMID: 33961781). Only scores from within BioPlex 1.0 (PMID…	-	BIOGRID	O14965	-	NP_001310233|NP_940836|NP_940837|NP_003591|NP_001310232|NP_001310234|NP_940835|NP_940838|NP_940839	Q9UIV1	-	NP_001309026|NP_473367|NP_001309019|NP_037486|NP_001309027|NP_001309024|NP_001309018|NP_001309022|NP_001309023|NP_001309020|NP_001309021|NP_001309025|NP_001309017|NP_001309016|NP_001309028|NP_001309029	-	-	-	-	-	-	Homo sapiens	Homo sapiens
1198136	6790	4848	112666	110910	RP5-1167H4.6	HSPC131	AURKA	CNOT2	AIK|ARK1|AURA|AURORA2|BTAK|PPP1R47|STK15|STK6|STK7	CDC36|NOT2|NOT2H	Affinity Capture-MS	physical	Huttlin EL (2015)	PUBMED:26186194	9606	9606	High Throughput	0.835468	-	BioPlex 1.0 HEK 293T cells CompPASS score = 0.835468103, threshold = 0.75. Quantitative scores calculated by CompPASS-Plus (Huttlin et al. Cell, 2015, PMID: 26186194).|See BioPlex Interactome for details (https://bioplex.hms.harvard.edu/index.php).|This data has also been reanalyzed as part of BioPlex 2.0 (PMID: 28514442) and BioPlex 3.0 (PMID: 33961781). Only scores from within BioPlex 1.0 (PMID…	-	BIOGRID	O14965	-	NP_001310233|NP_940836|NP_940837|NP_003591|NP_001310232|NP_001310234|NP_940835|NP_940838|NP_940839	Q9NZN8	B3KTL6|B2RDX7|A0A024RBD8|F8VV52	NP_055330|NP_001186231|NP_001186232	-	-	-	-	-	-	Homo sapiens	Homo sapiens
1198137	6790	26031	112666	117497	RP5-1167H4.6	-	AURKA	OSBPL3	AIK|ARK1|AURA|AURORA2|BTAK|PPP1R47|STK15|STK6|STK7	ORP-3|ORP3|OSBP3	Affinity Capture-MS	physical	Huttlin EL (2015)	PUBMED:26186194	9606	9606	High Throughput	0.999991	-	BioPlex 1.0 HEK 293T cells CompPASS score = 0.999991477, threshold = 0.75. Quantitative scores calculated by CompPASS-Plus (Huttlin et al. Cell, 2015, PMID: 26186194).|See BioPlex Interactome for details (https://bioplex.hms.harvard.edu/index.php).|This data has also been reanalyzed as part of BioPlex 2.0 (PMID: 28514442) and BioPlex 3.0 (PMID: 33961781). Only scores from within BioPlex 1.0 (PMID…	-	BIOGRID	O14965	-	NP_001310233|NP_940836|NP_940837|NP_003591|NP_001310232|NP_001310234|NP_940835|NP_940838|NP_940839	Q9H4L5	-	NP_056365|NP_663162|NP_663160|NP_663161	-	-	-	-	-	-	Homo sapiens	Homo sapiens
1198138	6790	80271	112666	123209	RP5-1167H4.6	-	AURKA	ITPKC	AIK|ARK1|AURA|AURORA2|BTAK|PPP1R47|STK15|STK6|STK7	IP3-3KC|IP3KC	Affinity Capture-MS	physical	Huttlin EL (2015)	PUBMED:26186194	9606	9606	High Throughput	1	-	BioPlex 1.0 HEK 293T cells CompPASS score = 0.999999922, threshold = 0.75. Quantitative scores calculated by CompPASS-Plus (Huttlin et al. Cell, 2015, PMID: 26186194).|See BioPlex Interactome for details (https://bioplex.hms.harvard.edu/index.php).|This data has also been reanalyzed as part of BioPlex 2.0 (PMID: 28514442) and BioPlex 3.0 (PMID: 33961781). Only scores from within BioPlex 1.0 (PMID…	-	BIOGRID	O14965	-	NP_001310233|NP_940836|NP_940837|NP_003591|NP_001310232|NP_001310234|NP_940835|NP_940838|NP_940839	Q96DU7	A0A024R0N8	NP_079470	-	-	-	-	-	-	Homo sapiens	Homo sapiens
1198139	6790	79834	112666	122926	RP5-1167H4.6	-	AURKA	PEAK1	AIK|ARK1|AURA|AURORA2|BTAK|PPP1R47|STK15|STK6|STK7	SGK269	Affinity Capture-MS	physical	Huttlin EL (2015)	PUBMED:26186194	9606	9606	High Throughput	0.925215	-	BioPlex 1.0 HEK 293T cells CompPASS score = 0.925214744, threshold = 0.75. Quantitative scores calculated by CompPASS-Plus (Huttlin et al. Cell, 2015, PMID: 26186194).|See BioPlex Interactome for details (https://bioplex.hms.harvard.edu/index.php).|This data has also been reanalyzed as part of BioPlex 2.0 (PMID: 28514442) and BioPlex 3.0 (PMID: 33961781). Only scores from within BioPlex 1.0 (PMID…	-	BIOGRID	O14965	-	NP_001310233|NP_940836|NP_940837|NP_003591|NP_001310232|NP_001310234|NP_940835|NP_940838|NP_940839	Q9H792	-	NP_001371955|NP_079052|NP_001371956	-	-	-	-	-	-	Homo sapiens	Homo sapiens
1198140	6790	9125	112666	114573	RP5-1167H4.6	-	AURKA	RQCD1	AIK|ARK1|AURA|AURORA2|BTAK|PPP1R47|STK15|STK6|STK7	CNOT9|CT129|RCD-1|RCD1	Affinity Capture-MS	physical	Huttlin EL (2015)	PUBMED:26186194	9606	9606	High Throughput	0.892779	-	BioPlex 1.0 HEK 293T cells CompPASS score = 0.892779315, threshold = 0.75. Quantitative scores calculated by CompPASS-Plus (Huttlin et al. Cell, 2015, PMID: 26186194).|See BioPlex Interactome for details (https://bioplex.hms.harvard.edu/index.php).|This data has also been reanalyzed as part of BioPlex 2.0 (PMID: 28514442) and BioPlex 3.0 (PMID: 33961781). Only scores from within BioPlex 1.0 (PMID…	-	BIOGRID	O14965	-	NP_001310233|NP_940836|NP_940837|NP_003591|NP_001310232|NP_001310234|NP_940835|NP_940838|NP_940839	Q92600	D5MQE1	NP_001258563|NP_001258564|NP_005435	-	-	-	-	-	-	Homo sapiens	Homo sapiens
1198141	6790	7157	112666	113010	RP5-1167H4.6	-	AURKA	TP53	AIK|ARK1|AURA|AURORA2|BTAK|PPP1R47|STK15|STK6|STK7	BCC7|LFS1|P53|TRP53	Affinity Capture-MS	physical	Huttlin EL (2015)	PUBMED:26186194	9606	9606	High Throughput	0.977145	-	BioPlex 1.0 HEK 293T cells CompPASS score = 0.977144583, threshold = 0.75. Quantitative scores calculated by CompPASS-Plus (Huttlin et al. Cell, 2015, PMID: 26186194).|See BioPlex Interactome for details (https://bioplex.hms.harvard.edu/index.php).|This data has also been reanalyzed as part of BioPlex 2.0 (PMID: 28514442) and BioPlex 3.0 (PMID: 33961781). Only scores from within BioPlex 1.0 (PMID…	-	BIOGRID	O14965	-	NP_001310233|NP_940836|NP_940837|NP_003591|NP_001310232|NP_001310234|NP_940835|NP_940838|NP_940839	P04637	H2EHT1|A0A087WT22|A0A087WXZ1|Q53GA5|A0A087X1Q1|K7PPA8	NP_001119586|NP_001119590|NP_001119584|NP_000537|NP_001263627|NP_001263626|NP_001263625|NP_001119588|NP_001263628|NP_001119587|NP_001263624|NP_001119585|NP_001263690|NP_001119589|NP_001263689	-	-	-	-	-	-	Homo sapiens	Homo sapiens
1198142	6790	2201	112666	108495	RP5-1167H4.6	-	AURKA	FBN2	AIK|ARK1|AURA|AURORA2|BTAK|PPP1R47|STK15|STK6|STK7	CCA|DA9|EOMD	Affinity Capture-MS	physical	Huttlin EL (2015)	PUBMED:26186194	9606	9606	High Throughput	0.871979	-	BioPlex 1.0 HEK 293T cells CompPASS score = 0.871979153, threshold = 0.75. Quantitative scores calculated by CompPASS-Plus (Huttlin et al. Cell, 2015, PMID: 26186194).|See BioPlex Interactome for details (https://bioplex.hms.harvard.edu/index.php).|This data has also been reanalyzed as part of BioPlex 2.0 (PMID: 28514442) and BioPlex 3.0 (PMID: 33961781). Only scores from within BioPlex 1.0 (PMID…	-	BIOGRID	O14965	-	NP_001310233|NP_940836|NP_940837|NP_003591|NP_001310232|NP_001310234|NP_940835|NP_940838|NP_940839	P35556	-	NP_001990	-	-	-	-	-	-	Homo sapiens	Homo sapiens
1198143	6790	6895	112666	112758	RP5-1167H4.6	-	AURKA	TARBP2	AIK|ARK1|AURA|AURORA2|BTAK|PPP1R47|STK15|STK6|STK7	LOQS|TRBP|TRBP1|TRBP2	Affinity Capture-MS	physical	Huttlin EL (2015)	PUBMED:26186194	9606	9606	High Throughput	0.995204	-	BioPlex 1.0 HEK 293T cells CompPASS score = 0.995204268, threshold = 0.75. Quantitative scores calculated by CompPASS-Plus (Huttlin et al. Cell, 2015, PMID: 26186194).|See BioPlex Interactome for details (https://bioplex.hms.harvard.edu/index.php).|This data has also been reanalyzed as part of BioPlex 2.0 (PMID: 28514442) and BioPlex 3.0 (PMID: 33961781). Only scores from within BioPlex 1.0 (PMID…	-	BIOGRID	O14965	-	NP_001310233|NP_940836|NP_940837|NP_003591|NP_001310232|NP_001310234|NP_940835|NP_940838|NP_940839	Q15633	A0A024RB49	NP_599151|NP_599150|NP_004169	-	-	-	-	-	-	Homo sapiens	Homo sapiens
1198144	6790	114880	112666	125381	RP5-1167H4.6	-	AURKA	OSBPL6	AIK|ARK1|AURA|AURORA2|BTAK|PPP1R47|STK15|STK6|STK7	ORP6	Affinity Capture-MS	physical	Huttlin EL (2015)	PUBMED:26186194	9606	9606	High Throughput	0.999861	-	BioPlex 1.0 HEK 293T cells CompPASS score = 0.999860706, threshold = 0.75. Quantitative scores calculated by CompPASS-Plus (Huttlin et al. Cell, 2015, PMID: 26186194).|See BioPlex Interactome for details (https://bioplex.hms.harvard.edu/index.php).|This data has also been reanalyzed as part of BioPlex 2.0 (PMID: 28514442) and BioPlex 3.0 (PMID: 33961781). Only scores from within BioPlex 1.0 (PMID…	-	BIOGRID	O14965	-	NP_001310233|NP_940836|NP_940837|NP_003591|NP_001310232|NP_001310234|NP_940835|NP_940838|NP_940839	Q9BZF3	-	NP_001188410|NP_001188411|NP_001188409|NP_115912|NP_665682	-	-	-	-	-	-	Homo sapiens	Homo sapiens
1198145	6790	79000	112666	122471	RP5-1167H4.6	RP1-317E23.5	AURKA	AUNIP	AIK|ARK1|AURA|AURORA2|BTAK|PPP1R47|STK15|STK6|STK7	AIBP|C1orf135	Affinity Capture-MS	physical	Huttlin EL (2015)	PUBMED:26186194	9606	9606	High Throughput	0.966054	-	BioPlex 1.0 HEK 293T cells CompPASS score = 0.966053704, threshold = 0.75. Quantitative scores calculated by CompPASS-Plus (Huttlin et al. Cell, 2015, PMID: 26186194).|See BioPlex Interactome for details (https://bioplex.hms.harvard.edu/index.php).|This data has also been reanalyzed as part of BioPlex 2.0 (PMID: 28514442) and BioPlex 3.0 (PMID: 33961781). Only scores from within BioPlex 1.0 (PMID…	-	BIOGRID	O14965	-	NP_001310233|NP_940836|NP_940837|NP_003591|NP_001310232|NP_001310234|NP_940835|NP_940838|NP_940839	Q9H7T9	-	NP_076942|NP_001274419	-	-	-	-	-	-	Homo sapiens	Homo sapiens
1198146	6790	10807	112666	116021	RP5-1167H4.6	RP11-413M3.3	AURKA	SDCCAG3	AIK|ARK1|AURA|AURORA2|BTAK|PPP1R47|STK15|STK6|STK7	NY-CO-3	Affinity Capture-MS	physical	Huttlin EL (2015)	PUBMED:26186194	9606	9606	High Throughput	0.999989	-	BioPlex 1.0 HEK 293T cells CompPASS score = 0.999989154, threshold = 0.75. Quantitative scores calculated by CompPASS-Plus (Huttlin et al. Cell, 2015, PMID: 26186194).|See BioPlex Interactome for details (https://bioplex.hms.harvard.edu/index.php).|This data has also been reanalyzed as part of BioPlex 2.0 (PMID: 28514442) and BioPlex 3.0 (PMID: 33961781). Only scores from within BioPlex 1.0 (PMID…	-	BIOGRID	O14965	-	NP_001310233|NP_940836|NP_940837|NP_003591|NP_001310232|NP_001310234|NP_940835|NP_940838|NP_940839	Q96C92	-	NP_006634|NP_001034797|NP_001034796	-	-	-	-	-	-	Homo sapiens	Homo sapiens
1198147	6790	2060	112666	108374	RP5-1167H4.6	-	AURKA	EPS15	AIK|ARK1|AURA|AURORA2|BTAK|PPP1R47|STK15|STK6|STK7	AF-1P|AF1P|MLLT5	Affinity Capture-MS	physical	Huttlin EL (2015)	PUBMED:26186194	9606	9606	High Throughput	0.997998	-	BioPlex 1.0 HEK 293T cells CompPASS score = 0.997997706, threshold = 0.75. Quantitative scores calculated by CompPASS-Plus (Huttlin et al. Cell, 2015, PMID: 26186194).|See BioPlex Interactome for details (https://bioplex.hms.harvard.edu/index.php).|This data has also been reanalyzed as part of BioPlex 2.0 (PMID: 28514442) and BioPlex 3.0 (PMID: 33961781). Only scores from within BioPlex 1.0 (PMID…	-	BIOGRID	O14965	-	NP_001310233|NP_940836|NP_940837|NP_003591|NP_001310232|NP_001310234|NP_940835|NP_940838|NP_940839	P42566	B7Z240	NP_001153441|NP_001972	-	-	-	-	-	-	Homo sapiens	Homo sapiens
1198148	6790	55031	112666	120360	RP5-1167H4.6	-	AURKA	USP47	AIK|ARK1|AURA|AURORA2|BTAK|PPP1R47|STK15|STK6|STK7	TRFP	Affinity Capture-MS	physical	Huttlin EL (2015)	PUBMED:26186194	9606	9606	High Throughput	0.998516	-	BioPlex 1.0 HEK 293T cells CompPASS score = 0.998516311, threshold = 0.75. Quantitative scores calculated by CompPASS-Plus (Huttlin et al. Cell, 2015, PMID: 26186194).|See BioPlex Interactome for details (https://bioplex.hms.harvard.edu/index.php).|This data has also been reanalyzed as part of BioPlex 2.0 (PMID: 28514442) and BioPlex 3.0 (PMID: 33961781). Only scores from within BioPlex 1.0 (PMID…	-	BIOGRID	O14965	-	NP_001310233|NP_940836|NP_940837|NP_003591|NP_001310232|NP_001310234|NP_940835|NP_940838|NP_940839	Q96K76	Q68D97	NP_001317137|NP_001359031|NP_001359032|NP_001359020|NP_001359027|NP_060414|NP_001359025|NP_001359024|NP_001359029|NP_001359028|NP_001359030|NP_001359021|NP_001269588|NP_001359022|NP_001359023|NP_001359026	-	-	-	-	-	-	Homo sapiens	Homo sapiens
1198149	6790	55738	112666	120856	RP5-1167H4.6	RP11-261N11.1	AURKA	ARFGAP1	AIK|ARK1|AURA|AURORA2|BTAK|PPP1R47|STK15|STK6|STK7	ARF1GAP|HRIHFB2281	Affinity Capture-MS	physical	Huttlin EL (2015)	PUBMED:26186194	9606	9606	High Throughput	0.969377	-	BioPlex 1.0 HEK 293T cells CompPASS score = 0.969376512, threshold = 0.75. Quantitative scores calculated by CompPASS-Plus (Huttlin et al. Cell, 2015, PMID: 26186194).|See BioPlex Interactome for details (https://bioplex.hms.harvard.edu/index.php).|This data has also been reanalyzed as part of BioPlex 2.0 (PMID: 28514442) and BioPlex 3.0 (PMID: 33961781). Only scores from within BioPlex 1.0 (PMID…	-	BIOGRID	O14965	-	NP_001310233|NP_940836|NP_940837|NP_003591|NP_001310232|NP_001310234|NP_940835|NP_940838|NP_940839	Q8N6T3	Q53F62	NP_060679|NP_783202|NP_001268411|NP_001268413|NP_001268412	-	-	-	-	-	-	Homo sapiens	Homo sapiens
1198150	6790	26130	112666	117568	RP5-1167H4.6	RP11-184B22.1	AURKA	GAPVD1	AIK|ARK1|AURA|AURORA2|BTAK|PPP1R47|STK15|STK6|STK7	GAPEX5|GAPex-5|RAP6	Affinity Capture-MS	physical	Huttlin EL (2015)	PUBMED:26186194	9606	9606	High Throughput	0.838991	-	BioPlex 1.0 HEK 293T cells CompPASS score = 0.838990563, threshold = 0.75. Quantitative scores calculated by CompPASS-Plus (Huttlin et al. Cell, 2015, PMID: 26186194).|See BioPlex Interactome for details (https://bioplex.hms.harvard.edu/index.php).|This data has also been reanalyzed as part of BioPlex 2.0 (PMID: 28514442) and BioPlex 3.0 (PMID: 33961781). Only scores from within BioPlex 1.0 (PMID…	-	BIOGRID	O14965	-	NP_001310233|NP_940836|NP_940837|NP_003591|NP_001310232|NP_001310234|NP_940835|NP_940838|NP_940839	Q14C86	A0A024R875|B4DGD8|A0A024R862|A0A024R8A2	NP_001341228|NP_001341229|NP_001341223|NP_001269609|NP_001269608|NP_001341224|NP_001341222|NP_001341230|NP_001269610|NP_001341225|NP_001341226|NP_001341227|NP_056450|NP_001317706|NP_001317707	-	-	-	-	-	-	Homo sapiens	Homo sapiens
1198151	6790	84085	112666	123879	RP5-1167H4.6	RP11-545I5.4	AURKA	FBXO30	AIK|ARK1|AURA|AURORA2|BTAK|PPP1R47|STK15|STK6|STK7	Fbx30	Affinity Capture-MS	physical	Huttlin EL (2015)	PUBMED:26186194	9606	9606	High Throughput	0.940087	-	BioPlex 1.0 HEK 293T cells CompPASS score = 0.940086709, threshold = 0.75. Quantitative scores calculated by CompPASS-Plus (Huttlin et al. Cell, 2015, PMID: 26186194).|See BioPlex Interactome for details (https://bioplex.hms.harvard.edu/index.php).|This data has also been reanalyzed as part of BioPlex 2.0 (PMID: 28514442) and BioPlex 3.0 (PMID: 33961781). Only scores from within BioPlex 1.0 (PMID…	-	BIOGRID	O14965	-	NP_001310233|NP_940836|NP_940837|NP_003591|NP_001310232|NP_001310234|NP_940835|NP_940838|NP_940839	Q8TB52	-	NP_115521	-	-	-	-	-	-	Homo sapiens	Homo sapiens
1198152	6790	11276	112666	116432	RP5-1167H4.6	-	AURKA	SYNRG	AIK|ARK1|AURA|AURORA2|BTAK|PPP1R47|STK15|STK6|STK7	AP1GBP1|SYNG	Affinity Capture-MS	physical	Huttlin EL (2015)	PUBMED:26186194	9606	9606	High Throughput	0.999996	-	BioPlex 1.0 HEK 293T cells CompPASS score = 0.999996424, threshold = 0.75. Quantitative scores calculated by CompPASS-Plus (Huttlin et al. Cell, 2015, PMID: 26186194).|See BioPlex Interactome for details (https://bioplex.hms.harvard.edu/index.php).|This data has also been reanalyzed as part of BioPlex 2.0 (PMID: 28514442) and BioPlex 3.0 (PMID: 33961781). Only scores from within BioPlex 1.0 (PMID…	-	BIOGRID	O14965	-	NP_001310233|NP_940836|NP_940837|NP_003591|NP_001310232|NP_001310234|NP_940835|NP_940838|NP_940839	Q9UMZ2	-	NP_001157018|NP_001157019|NP_001157016|NP_001157017|NP_009178|NP_542117|NP_942583	-	-	-	-	-	-	Homo sapiens	Homo sapiens
1261406	6790	1938	112666	108258	RP5-1167H4.6	-	AURKA	EEF2	AIK|ARK1|AURA|AURORA2|BTAK|PPP1R47|STK15|STK6|STK7	EEF-2|EF-2|EF2|SCA26	Co-fractionation	physical	Wan C (2015)	PUBMED:26344197	9606	9606	High Throughput	0.0959384	-	Fractionation was combined with mass spectrometry from five diverse animal species to predict co-complex protein interactions conserved across metazoa using an integrative computational scoring procedure along with an SVM approach. The significant data set of 16655 PPI, was derived from a set of more than 1M interactions by examining a ROC curve of predicted interactions against reference annotat…	-	BIOGRID	O14965	-	NP_001310233|NP_940836|NP_940837|NP_003591|NP_001310232|NP_001310234|NP_940835|NP_940838|NP_940839	P13639	-	NP_001952	-	-	-	-	-	-	Homo sapiens	Homo sapiens
1262019	6790	7430	112666	113271	RP5-1167H4.6	-	AURKA	EZR	AIK|ARK1|AURA|AURORA2|BTAK|PPP1R47|STK15|STK6|STK7	CVIL|CVL|HEL-S-105|VIL2	Co-fractionation	physical	Wan C (2015)	PUBMED:26344197	9606	9606	High Throughput	0.11172	-	Fractionation was combined with mass spectrometry from five diverse animal species to predict co-complex protein interactions conserved across metazoa using an integrative computational scoring procedure along with an SVM approach. The significant data set of 16655 PPI, was derived from a set of more than 1M interactions by examining a ROC curve of predicted interactions against reference annotat…	-	BIOGRID	O14965	-	NP_001310233|NP_940836|NP_940837|NP_003591|NP_001310232|NP_001310234|NP_940835|NP_940838|NP_940839	P15311	-	NP_003370|NP_001104547	-	-	-	-	-	-	Homo sapiens	Homo sapiens
1262317	6790	2521	112666	108797	RP5-1167H4.6	-	AURKA	FUS	AIK|ARK1|AURA|AURORA2|BTAK|PPP1R47|STK15|STK6|STK7	ALS6|ETM4|FUS1|HNRNPP2|POMP75|TLS	Co-fractionation	physical	Wan C (2015)	PUBMED:26344197	9606	9606	High Throughput	0.11419	-	Fractionation was combined with mass spectrometry from five diverse animal species to predict co-complex protein interactions conserved across metazoa using an integrative computational scoring procedure along with an SVM approach. The significant data set of 16655 PPI, was derived from a set of more than 1M interactions by examining a ROC curve of predicted interactions against reference annotat…	-	BIOGRID	O14965	-	NP_001310233|NP_940836|NP_940837|NP_003591|NP_001310232|NP_001310234|NP_940835|NP_940838|NP_940839	P35637	Q6IBQ5|Q13344	NP_004951|NP_001164105|NP_001164408	-	-	-	-	-	-	Homo sapiens	Homo sapiens
1263084	6790	3184	112666	109425	RP5-1167H4.6	-	AURKA	HNRNPD	AIK|ARK1|AURA|AURORA2|BTAK|PPP1R47|STK15|STK6|STK7	AUF1|AUF1A|HNRPD|P37|hnRNPD0	Co-fractionation	physical	Wan C (2015)	PUBMED:26344197	9606	9606	High Throughput	0.152084	-	Fractionation was combined with mass spectrometry from five diverse animal species to predict co-complex protein interactions conserved across metazoa using an integrative computational scoring procedure along with an SVM approach. The significant data set of 16655 PPI, was derived from a set of more than 1M interactions by examining a ROC curve of predicted interactions against reference annotat…	-	BIOGRID	O14965	-	NP_001310233|NP_940836|NP_940837|NP_003591|NP_001310232|NP_001310234|NP_940835|NP_940838|NP_940839	Q14103	A0A024RDF4|A0A024RDB4|A0A024RDF3	NP_001003810|NP_112737|NP_002129|NP_112738	-	-	-	-	-	-	Homo sapiens	Homo sapiens
1266500	6790	5213	112666	111234	RP5-1167H4.6	-	AURKA	PFKM	AIK|ARK1|AURA|AURORA2|BTAK|PPP1R47|STK15|STK6|STK7	ATP-PFK|GSD7|PFK-1|PFK1|PFKA|PFKX|PPP1R122	Co-fractionation	physical	Wan C (2015)	PUBMED:26344197	9606	9606	High Throughput	0.132871	-	Fractionation was combined with mass spectrometry from five diverse animal species to predict co-complex protein interactions conserved across metazoa using an integrative computational scoring procedure along with an SVM approach. The significant data set of 16655 PPI, was derived from a set of more than 1M interactions by examining a ROC curve of predicted interactions against reference annotat…	-	BIOGRID	O14965	-	NP_001310233|NP_940836|NP_940837|NP_003591|NP_001310232|NP_001310234|NP_940835|NP_940838|NP_940839	P08237	A0A024R0Y5	NP_001341667|NP_001350548|NP_001160160|NP_000280|NP_001341664|NP_001160159|NP_001160158|NP_001341676|NP_001341668|NP_001341669|NP_001341675|NP_001341673|NP_001341672|NP_001341671|NP_001341670|NP_001341677|NP_001341665|NP_001341666|NP_001341674	-	-	-	-	-	-	Homo sapiens	Homo sapiens
1272271	6790	10592	112666	115841	RP5-1167H4.6	PRO0324	AURKA	SMC2	AIK|ARK1|AURA|AURORA2|BTAK|PPP1R47|STK15|STK6|STK7	CAP-E|CAPE|SMC-2|SMC2L1	Co-fractionation	physical	Wan C (2015)	PUBMED:26344197	9606	9606	High Throughput	0.206079	-	Fractionation was combined with mass spectrometry from five diverse animal species to predict co-complex protein interactions conserved across metazoa using an integrative computational scoring procedure along with an SVM approach. The significant data set of 16655 PPI, was derived from a set of more than 1M interactions by examining a ROC curve of predicted interactions against reference annotat…	-	BIOGRID	O14965	-	NP_001310233|NP_940836|NP_940837|NP_003591|NP_001310232|NP_001310234|NP_940835|NP_940838|NP_940839	O95347	Q6IPS5|B7ZLZ7|B3KMB1|Q7Z2X1|Q05D74|A0A024R158|Q05BV1|A8K984	NP_006435|NP_001252531|NP_001036015|NP_001036016	-	-	-	-	-	-	Homo sapiens	Homo sapiens
1273128	6790	6897	112666	112760	RP5-1167H4.6	-	AURKA	TARS	AIK|ARK1|AURA|AURORA2|BTAK|PPP1R47|STK15|STK6|STK7	ThrRS	Co-fractionation	physical	Wan C (2015)	PUBMED:26344197	9606	9606	High Throughput	0.151309	-	Fractionation was combined with mass spectrometry from five diverse animal species to predict co-complex protein interactions conserved across metazoa using an integrative computational scoring procedure along with an SVM approach. The significant data set of 16655 PPI, was derived from a set of more than 1M interactions by examining a ROC curve of predicted interactions against reference annotat…	-	BIOGRID	O14965	-	NP_001310233|NP_940836|NP_940837|NP_003591|NP_001310232|NP_001310234|NP_940835|NP_940838|NP_940839	P26639	-	NP_689508|NP_001245366|NP_001245367	-	-	-	-	-	-	Homo sapiens	Homo sapiens
1273876	6790	7317	112666	113165	RP5-1167H4.6	CTD-2522E6.1	AURKA	UBA1	AIK|ARK1|AURA|AURORA2|BTAK|PPP1R47|STK15|STK6|STK7	A1S9|A1S9T|A1ST|AMCX1|CFAP124|GXP1|POC20|SMAX2|UBA1A|UBE1|UBE1X	Co-fractionation	physical	Wan C (2015)	PUBMED:26344197	9606	9606	High Throughput	0.129863	-	Fractionation was combined with mass spectrometry from five diverse animal species to predict co-complex protein interactions conserved across metazoa using an integrative computational scoring procedure along with an SVM approach. The significant data set of 16655 PPI, was derived from a set of more than 1M interactions by examining a ROC curve of predicted interactions against reference annotat…	-	BIOGRID	O14965	-	NP_001310233|NP_940836|NP_940837|NP_003591|NP_001310232|NP_001310234|NP_940835|NP_940838|NP_940839	P22314	A0A024R1A3	NP_695012|NP_003325	-	-	-	-	-	-	Homo sapiens	Homo sapiens
1279149	351	6790	106848	112666	-	RP5-1167H4.6	APP	AURKA	AAA|ABETA|ABPP|AD1|APPI|CTFgamma|CVAP|PN-II|PN2	AIK|ARK1|AURA|AURORA2|BTAK|PPP1R47|STK15|STK6|STK7	Reconstituted Complex	physical	Virok DP (2011)	PUBMED:21244100	9606	9606	High Throughput	-	-	Oligomeric amyloid-beta queried against the ProtoArray Human Protein Microarray	-	BIOGRID	P05067	B4DGD0|E9PG40|B4DJT9	NP_958817|NP_958816|NP_001191230|NP_001191231|NP_001191232|NP_000475|NP_001372182|NP_001129488|NP_001129603|NP_001129601|NP_001129602	O14965	-	NP_001310233|NP_940836|NP_940837|NP_003591|NP_001310232|NP_001310234|NP_940835|NP_940838|NP_940839	-	-	-	-	-	-	Homo sapiens	Homo sapiens
1417588	6790	51129	112666	119316	RP5-1167H4.6	PP1158	AURKA	ANGPTL4	AIK|ARK1|AURA|AURORA2|BTAK|PPP1R47|STK15|STK6|STK7	ANGPTL2|ARP4|FIAF|HARP|HFARP|NL2|PGAR|TGQTL|UNQ171	Two-hybrid	physical	Arroyo R (2015)	PUBMED:25640309	9606	9606	High Throughput	-	-	-	-	BIOGRID	O14965	-	NP_001310233|NP_940836|NP_940837|NP_003591|NP_001310232|NP_001310234|NP_940835|NP_940838|NP_940839	Q9BY76	-	NP_001034756|NP_647475	-	-	-	-	-	-	Homo sapiens	Homo sapiens
1417589	6790	84707	112666	124218	RP5-1167H4.6	RP1-79P11.1	AURKA	BEX2	AIK|ARK1|AURA|AURORA2|BTAK|PPP1R47|STK15|STK6|STK7	BEX1|DJ79P11.1	Two-hybrid	physical	Arroyo R (2015)	PUBMED:25640309	9606	9606	High Throughput	-	-	-	-	BIOGRID	O14965	-	NP_001310233|NP_940836|NP_940837|NP_003591|NP_001310232|NP_001310234|NP_940835|NP_940838|NP_940839	Q9BXY8	-	NP_001161871|NP_001161873|NP_001161872|NP_116010	-	-	-	-	-	-	Homo sapiens	Homo sapiens
1417590	6790	414899	112666	136097	RP5-1167H4.6	-	AURKA	BLID	AIK|ARK1|AURA|AURORA2|BTAK|PPP1R47|STK15|STK6|STK7	BRCC2	Two-hybrid	physical	Arroyo R (2015)	PUBMED:25640309	9606	9606	High Throughput	-	-	-	-	BIOGRID	O14965	-	NP_001310233|NP_940836|NP_940837|NP_003591|NP_001310232|NP_001310234|NP_940835|NP_940838|NP_940839	Q8IZY5	-	NP_001001786	-	-	-	-	-	-	Homo sapiens	Homo sapiens
1417591	6790	1012	112666	107447	RP5-1167H4.6	-	AURKA	CDH13	AIK|ARK1|AURA|AURORA2|BTAK|PPP1R47|STK15|STK6|STK7	CDHH|P105	Two-hybrid	physical	Arroyo R (2015)	PUBMED:25640309	9606	9606	High Throughput	-	-	-	-	BIOGRID	O14965	-	NP_001310233|NP_940836|NP_940837|NP_003591|NP_001310232|NP_001310234|NP_940835|NP_940838|NP_940839	P55290	B7Z3H7|B7Z9B1	NP_001207417|NP_001207421|NP_001207420|NP_001207418|NP_001207419|NP_001248	-	-	-	-	-	-	Homo sapiens	Homo sapiens
1417592	6790	27122	112666	118013	RP5-1167H4.6	UNQ258/PRO295	AURKA	DKK3	AIK|ARK1|AURA|AURORA2|BTAK|PPP1R47|STK15|STK6|STK7	REIC|RIG	Two-hybrid	physical	Arroyo R (2015)	PUBMED:25640309	9606	9606	High Throughput	-	-	-	-	BIOGRID	O14965	-	NP_001310233|NP_940836|NP_940837|NP_003591|NP_001310232|NP_001310234|NP_940835|NP_940838|NP_940839	Q9UBP4	-	NP_037385|NP_056965|NP_001018067	-	-	-	-	-	-	Homo sapiens	Homo sapiens
1417593	6790	94240	112666	125151	RP5-1167H4.6	RP11-145J3.1	AURKA	EPSTI1	AIK|ARK1|AURA|AURORA2|BTAK|PPP1R47|STK15|STK6|STK7	BRESI1	Two-hybrid	physical	Arroyo R (2015)	PUBMED:25640309	9606	9606	High Throughput	-	-	-	-	BIOGRID	O14965	-	NP_001310233|NP_940836|NP_940837|NP_003591|NP_001310232|NP_001310234|NP_940835|NP_940838|NP_940839	Q96J88	-	NP_150280|NP_001002264	-	-	-	-	-	-	Homo sapiens	Homo sapiens
1417594	6790	54206	112666	119923	RP5-1167H4.6	CTA-215D11.2	AURKA	ERRFI1	AIK|ARK1|AURA|AURORA2|BTAK|PPP1R47|STK15|STK6|STK7	GENE-33|MIG-6|MIG6|RALT	Two-hybrid	physical	Arroyo R (2015)	PUBMED:25640309	9606	9606	High Throughput	-	-	-	-	BIOGRID	O14965	-	NP_001310233|NP_940836|NP_940837|NP_003591|NP_001310232|NP_001310234|NP_940835|NP_940838|NP_940839	Q9UJM3	B3KTV8|I6S2Y9	NP_061821	-	-	-	-	-	-	Homo sapiens	Homo sapiens
1417595	6790	25818	112666	117346	RP5-1167H4.6	UNQ570/PRO1132	AURKA	KLK5	AIK|ARK1|AURA|AURORA2|BTAK|PPP1R47|STK15|STK6|STK7	KLK-L2|KLKL2|SCTE	Two-hybrid	physical	Arroyo R (2015)	PUBMED:25640309	9606	9606	High Throughput	-	-	-	-	BIOGRID	O14965	-	NP_001310233|NP_940836|NP_940837|NP_003591|NP_001310232|NP_001310234|NP_940835|NP_940838|NP_940839	Q9Y337	A0A024R4G4	NP_001070960|NP_036559|NP_001070959	-	-	-	-	-	-	Homo sapiens	Homo sapiens
1417596	6790	27076	112666	117985	RP5-1167H4.6	UNQ491/PRO1007	AURKA	LYPD3	AIK|ARK1|AURA|AURORA2|BTAK|PPP1R47|STK15|STK6|STK7	C4.4A	Two-hybrid	physical	Arroyo R (2015)	PUBMED:25640309	9606	9606	High Throughput	-	-	-	-	BIOGRID	O14965	-	NP_001310233|NP_940836|NP_940837|NP_003591|NP_001310232|NP_001310234|NP_940835|NP_940838|NP_940839	O95274	B2RBR3	NP_055215	-	-	-	-	-	-	Homo sapiens	Homo sapiens
1417597	6790	57504	112666	121568	RP5-1167H4.6	hCG_1783907	AURKA	MTA3	AIK|ARK1|AURA|AURORA2|BTAK|PPP1R47|STK15|STK6|STK7	-	Two-hybrid	physical	Arroyo R (2015)	PUBMED:25640309	9606	9606	High Throughput	-	-	-	-	BIOGRID	O14965	-	NP_001310233|NP_940836|NP_940837|NP_003591|NP_001310232|NP_001310234|NP_940835|NP_940838|NP_940839	Q9BTC8	D6W5A2	NP_065795|NP_001269685|NP_001269684|NP_001317371|NP_001317373|NP_001317372	-	-	-	-	-	-	Homo sapiens	Homo sapiens
1417598	6790	10	112666	106528	RP5-1167H4.6	-	AURKA	NAT2	AIK|ARK1|AURA|AURORA2|BTAK|PPP1R47|STK15|STK6|STK7	AAC2|NAT-2|PNAT	Two-hybrid	physical	Arroyo R (2015)	PUBMED:25640309	9606	9606	High Throughput	-	-	-	-	BIOGRID	O14965	-	NP_001310233|NP_940836|NP_940837|NP_003591|NP_001310232|NP_001310234|NP_940835|NP_940838|NP_940839	P11245	A4Z6T7	NP_000006	-	-	-	-	-	-	Homo sapiens	Homo sapiens
1417599	6790	64236	112666	122122	RP5-1167H4.6	PP6345	AURKA	PDLIM2	AIK|ARK1|AURA|AURORA2|BTAK|PPP1R47|STK15|STK6|STK7	MYSTIQUE|SLIM	Two-hybrid	physical	Arroyo R (2015)	PUBMED:25640309	9606	9606	High Throughput	-	-	-	-	BIOGRID	O14965	-	NP_001310233|NP_940836|NP_940837|NP_003591|NP_001310232|NP_001310234|NP_940835|NP_940838|NP_940839	Q96JY6	-	NP_001355049|NP_789847|NP_067643|NP_932159	-	-	-	-	-	-	Homo sapiens	Homo sapiens
1417600	6790	29893	112666	118945	RP5-1167H4.6	-	AURKA	PSMC3IP	AIK|ARK1|AURA|AURORA2|BTAK|PPP1R47|STK15|STK6|STK7	GT198|HOP2|HUMGT198A|ODG3|TBPIP	Two-hybrid	physical	Arroyo R (2015)	PUBMED:25640309	9606	9606	High Throughput	-	-	-	-	BIOGRID	O14965	-	NP_001310233|NP_940836|NP_940837|NP_003591|NP_001310232|NP_001310234|NP_940835|NP_940838|NP_940839	Q9P2W1	K7ERB6	NP_057640|NP_001242944|NP_001242943|NP_001242945|NP_037422	-	-	-	-	-	-	Homo sapiens	Homo sapiens
1417601	6790	57402	112666	121504	RP5-1167H4.6	-	AURKA	S100A14	AIK|ARK1|AURA|AURORA2|BTAK|PPP1R47|STK15|STK6|STK7	BCMP84|S100A15	Two-hybrid	physical	Arroyo R (2015)	PUBMED:25640309	9606	9606	High Throughput	-	-	-	-	BIOGRID	O14965	-	NP_001310233|NP_940836|NP_940837|NP_003591|NP_001310232|NP_001310234|NP_940835|NP_940838|NP_940839	Q9HCY8	-	NP_065723	-	-	-	-	-	-	Homo sapiens	Homo sapiens
1417602	6790	92304	112666	124931	RP5-1167H4.6	UNQ629/PRO1245	AURKA	SCGB3A1	AIK|ARK1|AURA|AURORA2|BTAK|PPP1R47|STK15|STK6|STK7	HIN-1|HIN1|LU105|PnSP-2|UGRP2	Two-hybrid	physical	Arroyo R (2015)	PUBMED:25640309	9606	9606	High Throughput	-	-	-	-	BIOGRID	O14965	-	NP_001310233|NP_940836|NP_940837|NP_003591|NP_001310232|NP_001310234|NP_940835|NP_940838|NP_940839	Q96QR1	-	NP_443095	-	-	-	-	-	-	Homo sapiens	Homo sapiens
1417603	6790	7069	112666	112925	RP5-1167H4.6	-	AURKA	THRSP	AIK|ARK1|AURA|AURORA2|BTAK|PPP1R47|STK15|STK6|STK7	LPGP1|Lpgp|S14|SPOT14|THRP	Two-hybrid	physical	Arroyo R (2015)	PUBMED:25640309	9606	9606	High Throughput	-	-	-	-	BIOGRID	O14965	-	NP_001310233|NP_940836|NP_940837|NP_003591|NP_001310232|NP_001310234|NP_940835|NP_940838|NP_940839	Q92748	-	NP_003242	-	-	-	-	-	-	Homo sapiens	Homo sapiens
1417604	6790	11197	112666	116366	RP5-1167H4.6	UNQ191/PRO217	AURKA	WIF1	AIK|ARK1|AURA|AURORA2|BTAK|PPP1R47|STK15|STK6|STK7	WIF-1	Two-hybrid	physical	Arroyo R (2015)	PUBMED:25640309	9606	9606	High Throughput	-	-	-	-	BIOGRID	O14965	-	NP_001310233|NP_940836|NP_940837|NP_003591|NP_001310232|NP_001310234|NP_940835|NP_940838|NP_940839	Q9Y5W5	-	NP_009122	-	-	-	-	-	-	Homo sapiens	Homo sapiens
1426080	55125	6790	120432	112666	PP8407	RP5-1167H4.6	CEP192	AURKA	PPP1R62	AIK|ARK1|AURA|AURORA2|BTAK|PPP1R47|STK15|STK6|STK7	Proximity Label-MS	physical	Firat-Karalar EN (2014)	PUBMED:24613305	9606	9606	High Throughput	-	-	BioID	-	BIOGRID	-	Q9HCK3|B7ZMF0	NP_115518	O14965	-	NP_001310233|NP_940836|NP_940837|NP_003591|NP_001310232|NP_001310234|NP_940835|NP_940838|NP_940839	-	-	-	-	-	-	Homo sapiens	Homo sapiens
1431635	116840	6790	125533	112666	PP1221	RP5-1167H4.6	CNTROB	AURKA	LIP8	AIK|ARK1|AURA|AURORA2|BTAK|PPP1R47|STK15|STK6|STK7	Proximity Label-MS	physical	Gupta GD (2015)	PUBMED:26638075	9606	9606	High Throughput	-	-	BioID	-	BIOGRID	Q8N137	-	NP_001340138|NP_001032221|NP_444279|NP_001317053|NP_001340133|NP_001340132|NP_001340131|NP_001340137|NP_001340136|NP_001340135|NP_001340134	O14965	-	NP_001310233|NP_940836|NP_940837|NP_003591|NP_001310232|NP_001310234|NP_940835|NP_940838|NP_940839	-	-	-	-	-	-	Homo sapiens	Homo sapiens
1431899	145508	6790	126920	112666	-	RP5-1167H4.6	CEP128	AURKA	C14orf145|C14orf61|LEDP/132	AIK|ARK1|AURA|AURORA2|BTAK|PPP1R47|STK15|STK6|STK7	Proximity Label-MS	physical	Gupta GD (2015)	PUBMED:26638075	9606	9606	High Throughput	-	-	BioID	-	BIOGRID	Q6ZU80	Q86TS1	NP_689659	O14965	-	NP_001310233|NP_940836|NP_940837|NP_003591|NP_001310232|NP_001310234|NP_940835|NP_940838|NP_940839	-	-	-	-	-	-	Homo sapiens	Homo sapiens
1439504	7514	6790	113348	112666	-	RP5-1167H4.6	XPO1	AURKA	CRM1|emb|exp1	AIK|ARK1|AURA|AURORA2|BTAK|PPP1R47|STK15|STK6|STK7	Affinity Capture-MS	physical	Kirli K (2015)	PUBMED:26673895	9606	9606	High Throughput	-	-	Cargo A|Intreaction in the presence of RanGTP	-	BIOGRID	O14980	B3KWD0	NP_003391	O14965	-	NP_001310233|NP_940836|NP_940837|NP_003591|NP_001310232|NP_001310234|NP_940835|NP_940838|NP_940839	-	-	-	-	-	-	Homo sapiens	Homo sapiens
1444066	6790	1499	112666	107880	RP5-1167H4.6	OK/SW-cl.35	AURKA	CTNNB1	AIK|ARK1|AURA|AURORA2|BTAK|PPP1R47|STK15|STK6|STK7	CTNNB|MRD19|armadillo	Affinity Capture-MS	physical	Hein MY (2015)	PUBMED:26496610	9606	9606	High Throughput	-	-	interaction detected by quantitative BAC-GFP interactomics (QUBIC)	-	BIOGRID	O14965	-	NP_001310233|NP_940836|NP_940837|NP_003591|NP_001310232|NP_001310234|NP_940835|NP_940838|NP_940839	P35222	B4DGU4|A0A024R2Q3	NP_001091680|NP_001091679|NP_001895|NP_001317658	-	-	-	-	-	-	Homo sapiens	Homo sapiens
1444738	6790	2976	112666	109231	RP5-1167H4.6	-	AURKA	GTF3C2	AIK|ARK1|AURA|AURORA2|BTAK|PPP1R47|STK15|STK6|STK7	TFIIIC-BETA|TFIIIC110	Affinity Capture-MS	physical	Hein MY (2015)	PUBMED:26496610	9606	9606	High Throughput	-	-	interaction detected by quantitative BAC-GFP interactomics (QUBIC)	-	BIOGRID	O14965	-	NP_001310233|NP_940836|NP_940837|NP_003591|NP_001310232|NP_001310234|NP_940835|NP_940838|NP_940839	Q8WUA4	-	NP_001030598|NP_001512|NP_001305838	-	-	-	-	-	-	Homo sapiens	Homo sapiens
1445300	6790	3978	112666	110166	RP5-1167H4.6	-	AURKA	LIG1	AIK|ARK1|AURA|AURORA2|BTAK|PPP1R47|STK15|STK6|STK7	-	Affinity Capture-MS	physical	Hein MY (2015)	PUBMED:26496610	9606	9606	High Throughput	-	-	interaction detected by quantitative BAC-GFP interactomics (QUBIC)	-	BIOGRID	O14965	-	NP_001310233|NP_940836|NP_940837|NP_003591|NP_001310232|NP_001310234|NP_940835|NP_940838|NP_940839	P18858	B4DM52|F5GZ28|B4DTU4	NP_001307899|NP_001307900|NP_001275992|NP_001275993|NP_000225	-	-	-	-	-	-	Homo sapiens	Homo sapiens
1447622	6790	6880	112666	112743	RP5-1167H4.6	AD-004	AURKA	TAF9	AIK|ARK1|AURA|AURORA2|BTAK|PPP1R47|STK15|STK6|STK7	MGC:5067|STAF31/32|TAF2G|TAFII-31|TAFII-32|TAFII31|TAFII32|TAFIID32	Affinity Capture-MS	physical	Hein MY (2015)	PUBMED:26496610	9606	9606	High Throughput	-	-	interaction detected by quantitative BAC-GFP interactomics (QUBIC)	-	BIOGRID	O14965	-	NP_001310233|NP_940836|NP_940837|NP_003591|NP_001310232|NP_001310234|NP_940835|NP_940838|NP_940839	Q16594	-	NP_001015892|NP_003178	-	-	-	-	-	-	Homo sapiens	Homo sapiens
1449285	6790	9314	112666	114726	RP5-1167H4.6	RP11-150J11.1	AURKA	KLF4	AIK|ARK1|AURA|AURORA2|BTAK|PPP1R47|STK15|STK6|STK7	EZF|GKLF	Affinity Capture-MS	physical	Hein MY (2015)	PUBMED:26496610	9606	9606	High Throughput	-	-	interaction detected by quantitative BAC-GFP interactomics (QUBIC)	-	BIOGRID	O14965	-	NP_001310233|NP_940836|NP_940837|NP_003591|NP_001310232|NP_001310234|NP_940835|NP_940838|NP_940839	O43474	-	NP_004226|NP_001300981	-	-	-	-	-	-	Homo sapiens	Homo sapiens
1450061	6790	10025	112666	115342	RP5-1167H4.6	-	AURKA	MED16	AIK|ARK1|AURA|AURORA2|BTAK|PPP1R47|STK15|STK6|STK7	DRIP92|THRAP5|TRAP95	Affinity Capture-MS	physical	Hein MY (2015)	PUBMED:26496610	9606	9606	High Throughput	-	-	interaction detected by quantitative BAC-GFP interactomics (QUBIC)	-	BIOGRID	O14965	-	NP_001310233|NP_940836|NP_940837|NP_003591|NP_001310232|NP_001310234|NP_940835|NP_940838|NP_940839	Q9Y2X0	-	NP_005472	-	-	-	-	-	-	Homo sapiens	Homo sapiens
1450690	6790	10573	112666	115824	RP5-1167H4.6	Z97634.1-001	AURKA	MRPL28	AIK|ARK1|AURA|AURORA2|BTAK|PPP1R47|STK15|STK6|STK7	MAAT1|p15	Affinity Capture-MS	physical	Hein MY (2015)	PUBMED:26496610	9606	9606	High Throughput	-	-	interaction detected by quantitative BAC-GFP interactomics (QUBIC)	-	BIOGRID	O14965	-	NP_001310233|NP_940836|NP_940837|NP_003591|NP_001310232|NP_001310234|NP_940835|NP_940838|NP_940839	Q13084	-	NP_006419	-	-	-	-	-	-	Homo sapiens	Homo sapiens
1452229	6790	23438	112666	117006	RP5-1167H4.6	-	AURKA	HARS2	AIK|ARK1|AURA|AURORA2|BTAK|PPP1R47|STK15|STK6|STK7	HARSL|HARSR|HO3|PRLTS2	Affinity Capture-MS	physical	Hein MY (2015)	PUBMED:26496610	9606	9606	High Throughput	-	-	interaction detected by quantitative BAC-GFP interactomics (QUBIC)	-	BIOGRID	O14965	-	NP_001310233|NP_940836|NP_940837|NP_003591|NP_001310232|NP_001310234|NP_940835|NP_940838|NP_940839	P49590	B4DDN8	NP_001350464|NP_001265661|NP_001265660|NP_036340|NP_001350465	-	-	-	-	-	-	Homo sapiens	Homo sapiens
1453328	6790	51008	112666	119215	RP5-1167H4.6	CGI-18	AURKA	ASCC1	AIK|ARK1|AURA|AURORA2|BTAK|PPP1R47|STK15|STK6|STK7	ASC1p50|p50	Affinity Capture-MS	physical	Hein MY (2015)	PUBMED:26496610	9606	9606	High Throughput	-	-	interaction detected by quantitative BAC-GFP interactomics (QUBIC)	-	BIOGRID	O14965	-	NP_001310233|NP_940836|NP_940837|NP_003591|NP_001310232|NP_001310234|NP_940835|NP_940838|NP_940839	Q8N9N2	B3KU20|A0A024QZM0	NP_001185727|NP_001185729|NP_001185728	-	-	-	-	-	-	Homo sapiens	Homo sapiens
1453394	6790	51102	112666	119291	RP5-1167H4.6	RP11-467D18.1	AURKA	MECR	AIK|ARK1|AURA|AURORA2|BTAK|PPP1R47|STK15|STK6|STK7	CGI-63|FASN2B|NRBF1	Affinity Capture-MS	physical	Hein MY (2015)	PUBMED:26496610	9606	9606	High Throughput	-	-	interaction detected by quantitative BAC-GFP interactomics (QUBIC)	-	BIOGRID	O14965	-	NP_001310233|NP_940836|NP_940837|NP_003591|NP_001310232|NP_001310234|NP_940835|NP_940838|NP_940839	Q9BV79	-	NP_057095|NP_001019903	-	-	-	-	-	-	Homo sapiens	Homo sapiens
1453621	6790	51510	112666	119579	RP5-1167H4.6	CGI-34	AURKA	CHMP5	AIK|ARK1|AURA|AURORA2|BTAK|PPP1R47|STK15|STK6|STK7	C9orf83|HSPC177|PNAS-2|SNF7DC2|Vps60	Affinity Capture-MS	physical	Hein MY (2015)	PUBMED:26496610	9606	9606	High Throughput	-	-	interaction detected by quantitative BAC-GFP interactomics (QUBIC)	-	BIOGRID	O14965	-	NP_001310233|NP_940836|NP_940837|NP_003591|NP_001310232|NP_001310234|NP_940835|NP_940838|NP_940839	Q9NZZ3	-	NP_001182465|NP_057494	-	-	-	-	-	-	Homo sapiens	Homo sapiens
1453674	6790	51547	112666	119602	RP5-1167H4.6	-	AURKA	SIRT7	AIK|ARK1|AURA|AURORA2|BTAK|PPP1R47|STK15|STK6|STK7	SIR2L7	Affinity Capture-MS	physical	Hein MY (2015)	PUBMED:26496610	9606	9606	High Throughput	-	-	interaction detected by quantitative BAC-GFP interactomics (QUBIC)	-	BIOGRID	O14965	-	NP_001310233|NP_940836|NP_940837|NP_003591|NP_001310232|NP_001310234|NP_940835|NP_940838|NP_940839	Q9NRC8	-	NP_057622	-	-	-	-	-	-	Homo sapiens	Homo sapiens
1453696	6790	51574	112666	119619	RP5-1167H4.6	HDCMA18P	AURKA	LARP7	AIK|ARK1|AURA|AURORA2|BTAK|PPP1R47|STK15|STK6|STK7	ALAZS|PIP7S	Affinity Capture-MS	physical	Hein MY (2015)	PUBMED:26496610	9606	9606	High Throughput	-	-	interaction detected by quantitative BAC-GFP interactomics (QUBIC)	-	BIOGRID	O14965	-	NP_001310233|NP_940836|NP_940837|NP_003591|NP_001310232|NP_001310234|NP_940835|NP_940838|NP_940839	Q4G0J3	-	NP_057732|NP_001357906|NP_001357910|NP_056269|NP_001357911|NP_001357907|NP_001357904|NP_001253968|NP_001357903|NP_001357905|NP_001357908|NP_001357909	-	-	-	-	-	-	Homo sapiens	Homo sapiens
1454141	6790	54948	112666	120287	RP5-1167H4.6	PNAS-111	AURKA	MRPL16	AIK|ARK1|AURA|AURORA2|BTAK|PPP1R47|STK15|STK6|STK7	L16mt|MRP-L16	Affinity Capture-MS	physical	Hein MY (2015)	PUBMED:26496610	9606	9606	High Throughput	-	-	interaction detected by quantitative BAC-GFP interactomics (QUBIC)	-	BIOGRID	O14965	-	NP_001310233|NP_940836|NP_940837|NP_003591|NP_001310232|NP_001310234|NP_940835|NP_940838|NP_940839	Q9NX20	-	NP_060310	-	-	-	-	-	-	Homo sapiens	Homo sapiens
1454508	6790	55614	112666	120754	RP5-1167H4.6	RP5-971B4.1	AURKA	KIF16B	AIK|ARK1|AURA|AURORA2|BTAK|PPP1R47|STK15|STK6|STK7	C20orf23|KISC20ORF|SNX23	Affinity Capture-MS	physical	Hein MY (2015)	PUBMED:26496610	9606	9606	High Throughput	-	-	interaction detected by quantitative BAC-GFP interactomics (QUBIC)	-	BIOGRID	O14965	-	NP_001310233|NP_940836|NP_940837|NP_003591|NP_001310232|NP_001310234|NP_940835|NP_940838|NP_940839	Q96L93	-	NP_001186795|NP_078980|NP_001186794	-	-	-	-	-	-	Homo sapiens	Homo sapiens
1455180	6790	57539	112666	121598	RP5-1167H4.6	-	AURKA	WDR35	AIK|ARK1|AURA|AURORA2|BTAK|PPP1R47|STK15|STK6|STK7	CED2|IFT121|IFTA1|SRTD7	Affinity Capture-MS	physical	Hein MY (2015)	PUBMED:26496610	9606	9606	High Throughput	-	-	interaction detected by quantitative BAC-GFP interactomics (QUBIC)	-	BIOGRID	O14965	-	NP_001310233|NP_940836|NP_940837|NP_003591|NP_001310232|NP_001310234|NP_940835|NP_940838|NP_940839	Q9P2L0	-	NP_065830|NP_001006658	-	-	-	-	-	-	Homo sapiens	Homo sapiens
1455421	6790	60488	112666	121919	RP5-1167H4.6	HDCMD11P	AURKA	MRPS35	AIK|ARK1|AURA|AURORA2|BTAK|PPP1R47|STK15|STK6|STK7	MDS023|MRP-S28|MRPS28	Affinity Capture-MS	physical	Hein MY (2015)	PUBMED:26496610	9606	9606	High Throughput	-	-	interaction detected by quantitative BAC-GFP interactomics (QUBIC)	-	BIOGRID	O14965	-	NP_001310233|NP_940836|NP_940837|NP_003591|NP_001310232|NP_001310234|NP_940835|NP_940838|NP_940839	P82673	-	NP_001177793|NP_068593	-	-	-	-	-	-	Homo sapiens	Homo sapiens
1456069	6790	79830	112666	122922	RP5-1167H4.6	RP11-181E22.4	AURKA	ZMYM1	AIK|ARK1|AURA|AURORA2|BTAK|PPP1R47|STK15|STK6|STK7	MYM	Affinity Capture-MS	physical	Hein MY (2015)	PUBMED:26496610	9606	9606	High Throughput	-	-	interaction detected by quantitative BAC-GFP interactomics (QUBIC)	-	BIOGRID	O14965	-	NP_001310233|NP_940836|NP_940837|NP_003591|NP_001310232|NP_001310234|NP_940835|NP_940838|NP_940839	Q5SVZ6	Q5SVZ7|Q5SW02|Q9H5R2|B4DSJ9	NP_001276020|NP_079048|NP_001276017|NP_001276018|NP_001276019|NP_001306884	-	-	-	-	-	-	Homo sapiens	Homo sapiens
1456746	6790	84337	112666	124061	RP5-1167H4.6	-	AURKA	ELOF1	AIK|ARK1|AURA|AURORA2|BTAK|PPP1R47|STK15|STK6|STK7	ELF1	Affinity Capture-MS	physical	Hein MY (2015)	PUBMED:26496610	9606	9606	High Throughput	-	-	interaction detected by quantitative BAC-GFP interactomics (QUBIC)	-	BIOGRID	O14965	-	NP_001310233|NP_940836|NP_940837|NP_003591|NP_001310232|NP_001310234|NP_940835|NP_940838|NP_940839	P60002	-	NP_115753	-	-	-	-	-	-	Homo sapiens	Homo sapiens
1509962	5071	6790	111105	112666	KB-152G3.1	RP5-1167H4.6	PARK2	AURKA	AR-JP|LPRS2|PDJ|PRKN	AIK|ARK1|AURA|AURORA2|BTAK|PPP1R47|STK15|STK6|STK7	Affinity Capture-Western	physical	Lee SB (2015)	PUBMED:26387737	9606	9606	Low Throughput	-	-	-	-	BIOGRID	O60260	X5DR79	NP_054643|NP_054642|NP_004553	O14965	-	NP_001310233|NP_940836|NP_940837|NP_003591|NP_001310232|NP_001310234|NP_940835|NP_940838|NP_940839	-	-	-	-	-	-	Homo sapiens	Homo sapiens
1510657	27005	6790	117950	112666	RP11-297K8.3	RP5-1167H4.6	USP21	AURKA	USP16|USP23	AIK|ARK1|AURA|AURORA2|BTAK|PPP1R47|STK15|STK6|STK7	Biochemical Activity	physical	Min M (2015)	PUBMED:26446837	9606	9606	Low Throughput	-	Deubiquitination	-	-	BIOGRID	Q9UK80	-	NP_001014443|NP_036607|NP_001306777|NP_001306776	O14965	-	NP_001310233|NP_940836|NP_940837|NP_003591|NP_001310232|NP_001310234|NP_940835|NP_940838|NP_940839	-	-	-	-	-	-	Homo sapiens	Homo sapiens
1510658	56957	6790	121281	112666	RP11-212K13.2	RP5-1167H4.6	OTUD7B	AURKA	CEZANNE|ZA20D1	AIK|ARK1|AURA|AURORA2|BTAK|PPP1R47|STK15|STK6|STK7	Biochemical Activity	physical	Min M (2015)	PUBMED:26446837	9606	9606	Low Throughput	-	Deubiquitination	K-11 linkages	-	BIOGRID	Q6GQQ9	-	NP_064590	O14965	-	NP_001310233|NP_940836|NP_940837|NP_003591|NP_001310232|NP_001310234|NP_940835|NP_940838|NP_940839	-	-	-	-	-	-	Homo sapiens	Homo sapiens
1510659	55611	6790	120751	112666	HSPC263	RP5-1167H4.6	OTUB1	AURKA	OTB1|OTU1	AIK|ARK1|AURA|AURORA2|BTAK|PPP1R47|STK15|STK6|STK7	Biochemical Activity	physical	Min M (2015)	PUBMED:26446837	9606	9606	Low Throughput	-	Deubiquitination	K-48 linkages	-	BIOGRID	Q96FW1	B3KUV5	NP_060140	O14965	-	NP_001310233|NP_940836|NP_940837|NP_003591|NP_001310232|NP_001310234|NP_940835|NP_940838|NP_940839	-	-	-	-	-	-	Homo sapiens	Homo sapiens
1514089	22938	6790	116597	112666	-	RP5-1167H4.6	SNW1	AURKA	Bx42|NCOA-62|PRPF45|Prp45|SKIIP|SKIP	AIK|ARK1|AURA|AURORA2|BTAK|PPP1R47|STK15|STK6|STK7	Affinity Capture-MS	physical	Lleres D (2010)	PUBMED:20467437	9606	9606	High Throughput	-	-	-	-	BIOGRID	Q13573	G3V3A4	NP_001305773|NP_036377	O14965	-	NP_001310233|NP_940836|NP_940837|NP_003591|NP_001310232|NP_001310234|NP_940835|NP_940838|NP_940839	-	-	-	-	-	-	Homo sapiens	Homo sapiens
2205706	27086	6790	117989	112666	HSPC215	RP5-1167H4.6	FOXP1	AURKA	12CC4|QRF1|hFKH1B	AIK|ARK1|AURA|AURORA2|BTAK|PPP1R47|STK15|STK6|STK7	Affinity Capture-Western	physical	Kamran M (2017)	PUBMED:28218735	9606	9606	Low Throughput	-	-	-	-	BIOGRID	Q9H334	Q548T7|Q8TEA2|A0A087X299|Q8N2P0|E9PFD3	NP_001231737|NP_001231743|NP_001231742|NP_001231741|NP_001231739|NP_001231745|NP_001231744|NP_116071|NP_001012523	O14965	-	NP_001310233|NP_940836|NP_940837|NP_003591|NP_001310232|NP_001310234|NP_940835|NP_940838|NP_940839	-	-	-	-	-	-	Homo sapiens	Homo sapiens
2205707	6790	27086	112666	117989	RP5-1167H4.6	HSPC215	AURKA	FOXP1	AIK|ARK1|AURA|AURORA2|BTAK|PPP1R47|STK15|STK6|STK7	12CC4|QRF1|hFKH1B	Affinity Capture-Western	physical	Kamran M (2017)	PUBMED:28218735	9606	9606	Low Throughput	-	-	-	-	BIOGRID	O14965	-	NP_001310233|NP_940836|NP_940837|NP_003591|NP_001310232|NP_001310234|NP_940835|NP_940838|NP_940839	Q9H334	Q548T7|Q8TEA2|A0A087X299|Q8N2P0|E9PFD3	NP_001231737|NP_001231743|NP_001231742|NP_001231741|NP_001231739|NP_001231745|NP_001231744|NP_116071|NP_001012523	-	-	-	-	-	-	Homo sapiens	Homo sapiens
2205708	6790	140597	112666	126630	RP5-1167H4.6	My048	AURKA	TCEAL2	AIK|ARK1|AURA|AURORA2|BTAK|PPP1R47|STK15|STK6|STK7	MY0876G05|WEX1	Reconstituted Complex	physical	Kamran M (2017)	PUBMED:28218735	9606	9606	Low Throughput	-	-	-	-	BIOGRID	O14965	-	NP_001310233|NP_940836|NP_940837|NP_003591|NP_001310232|NP_001310234|NP_940835|NP_940838|NP_940839	Q9H3H9	-	NP_525129	-	-	-	-	-	-	Homo sapiens	Homo sapiens
2205709	6790	4661	112666	110744	RP5-1167H4.6	-	AURKA	MYT1	AIK|ARK1|AURA|AURORA2|BTAK|PPP1R47|STK15|STK6|STK7	C20orf36|MTF1|MYTI|NZF2|PLPB1|ZC2HC4A	Reconstituted Complex	physical	Kamran M (2017)	PUBMED:28218735	9606	9606	Low Throughput	-	-	-	-	BIOGRID	O14965	-	NP_001310233|NP_940836|NP_940837|NP_003591|NP_001310232|NP_001310234|NP_940835|NP_940838|NP_940839	Q01538	-	NP_004526	-	-	-	-	-	-	Homo sapiens	Homo sapiens
2205710	6790	11063	112666	116247	RP5-1167H4.6	-	AURKA	SOX30	AIK|ARK1|AURA|AURORA2|BTAK|PPP1R47|STK15|STK6|STK7	-	Reconstituted Complex	physical	Kamran M (2017)	PUBMED:28218735	9606	9606	Low Throughput	-	-	-	-	BIOGRID	O14965	-	NP_001310233|NP_940836|NP_940837|NP_003591|NP_001310232|NP_001310234|NP_940835|NP_940838|NP_940839	O94993	B4DXW7	NP_848511|NP_008948	-	-	-	-	-	-	Homo sapiens	Homo sapiens
2205711	6790	55578	112666	120729	RP5-1167H4.6	FP757	AURKA	SUPT20H	AIK|ARK1|AURA|AURORA2|BTAK|PPP1R47|STK15|STK6|STK7	C13|C13orf19|FAM48A|P38IP|SPT20	Reconstituted Complex	physical	Kamran M (2017)	PUBMED:28218735	9606	9606	Low Throughput	-	-	-	-	BIOGRID	O14965	-	NP_001310233|NP_940836|NP_940837|NP_003591|NP_001310232|NP_001310234|NP_940835|NP_940838|NP_940839	Q8NEM7	A8K8L1|A0A024RDW2	NP_001014308|NP_001265409|NP_060039|NP_001265410|NP_001265411	-	-	-	-	-	-	Homo sapiens	Homo sapiens
2205712	6790	7343	112666	113190	RP5-1167H4.6	-	AURKA	UBTF	AIK|ARK1|AURA|AURORA2|BTAK|PPP1R47|STK15|STK6|STK7	NOR-90|UBF|UBF-1|UBF1|UBF2	Reconstituted Complex	physical	Kamran M (2017)	PUBMED:28218735	9606	9606	Low Throughput	-	-	-	-	BIOGRID	O14965	-	NP_001310233|NP_940836|NP_940837|NP_003591|NP_001310232|NP_001310234|NP_940835|NP_940838|NP_940839	P17480	-	NP_001070151|NP_055048|NP_001070152	-	-	-	-	-	-	Homo sapiens	Homo sapiens
2205713	6790	140690	112666	126653	RP5-1167H4.6	-	AURKA	CTCFL	AIK|ARK1|AURA|AURORA2|BTAK|PPP1R47|STK15|STK6|STK7	BORIS|CT27|CTCF-T|HMGB1L1|dJ579F20.2	Reconstituted Complex	physical	Kamran M (2017)	PUBMED:28218735	9606	9606	Low Throughput	-	-	-	-	BIOGRID	O14965	-	NP_001310233|NP_940836|NP_940837|NP_003591|NP_001310232|NP_001310234|NP_940835|NP_940838|NP_940839	Q8NI51	A6XGM9|A6XGM0|V9GY73|V9GYX4	NP_001255969|NP_001255984|NP_001255983|NP_001255981|NP_001255978|NP_001255980|NP_001255976|NP_001255977|NP_001255974|NP_001255975|NP_001255972|NP_001255973|NP_001255970|NP_001255971|NP_001373922|NP_001373924|NP_001373923|NP_001373926|NP_542185|NP_001255979	-	-	-	-	-	-	Homo sapiens	Homo sapiens
2205714	6790	695	112666	107160	RP5-1167H4.6	RP1-164F3.2	AURKA	BTK	AIK|ARK1|AURA|AURORA2|BTAK|PPP1R47|STK15|STK6|STK7	AGMX1|AT|ATK|BPK|IMD1|PSCTK1|XLA	Reconstituted Complex	physical	Kamran M (2017)	PUBMED:28218735	9606	9606	Low Throughput	-	-	-	-	BIOGRID	O14965	-	NP_001310233|NP_940836|NP_940837|NP_003591|NP_001310232|NP_001310234|NP_940835|NP_940838|NP_940839	Q06187	Q5JY90	NP_001274274|NP_000052|NP_001274273	-	-	-	-	-	-	Homo sapiens	Homo sapiens
2205715	6790	6749	112666	112627	RP5-1167H4.6	-	AURKA	SSRP1	AIK|ARK1|AURA|AURORA2|BTAK|PPP1R47|STK15|STK6|STK7	FACT|FACT80|T160	Reconstituted Complex	physical	Kamran M (2017)	PUBMED:28218735	9606	9606	Low Throughput	-	-	-	-	BIOGRID	O14965	-	NP_001310233|NP_940836|NP_940837|NP_003591|NP_001310232|NP_001310234|NP_940835|NP_940838|NP_940839	Q08945	A0A024R4Z6	NP_003137	-	-	-	-	-	-	Homo sapiens	Homo sapiens
2205716	6790	6773	112666	112650	RP5-1167H4.6	-	AURKA	STAT2	AIK|ARK1|AURA|AURORA2|BTAK|PPP1R47|STK15|STK6|STK7	ISGF-3|P113|STAT113	Reconstituted Complex	physical	Kamran M (2017)	PUBMED:28218735	9606	9606	Low Throughput	-	-	-	-	BIOGRID	O14965	-	NP_001310233|NP_940836|NP_940837|NP_003591|NP_001310232|NP_001310234|NP_940835|NP_940838|NP_940839	P52630	R9QE65	NP_005410|NP_938146	-	-	-	-	-	-	Homo sapiens	Homo sapiens
2205717	6790	5078	112666	111112	RP5-1167H4.6	-	AURKA	PAX4	AIK|ARK1|AURA|AURORA2|BTAK|PPP1R47|STK15|STK6|STK7	KPD|MODY9	Reconstituted Complex	physical	Kamran M (2017)	PUBMED:28218735	9606	9606	Low Throughput	-	-	-	-	BIOGRID	O14965	-	NP_001310233|NP_940836|NP_940837|NP_003591|NP_001310232|NP_001310234|NP_940835|NP_940838|NP_940839	O43316	-	NP_006184	-	-	-	-	-	-	Homo sapiens	Homo sapiens
2205718	6790	54345	112666	119936	RP5-1167H4.6	-	AURKA	SOX18	AIK|ARK1|AURA|AURORA2|BTAK|PPP1R47|STK15|STK6|STK7	HLTS	Reconstituted Complex	physical	Kamran M (2017)	PUBMED:28218735	9606	9606	Low Throughput	-	-	-	-	BIOGRID	O14965	-	NP_001310233|NP_940836|NP_940837|NP_003591|NP_001310232|NP_001310234|NP_940835|NP_940838|NP_940839	P35713	-	NP_060889	-	-	-	-	-	-	Homo sapiens	Homo sapiens
2205719	6790	7528	112666	113360	RP5-1167H4.6	-	AURKA	YY1	AIK|ARK1|AURA|AURORA2|BTAK|PPP1R47|STK15|STK6|STK7	DELTA|INO80S|NF-E1|UCRBP|YIN-YANG-1	Reconstituted Complex	physical	Kamran M (2017)	PUBMED:28218735	9606	9606	Low Throughput	-	-	-	-	BIOGRID	O14965	-	NP_001310233|NP_940836|NP_940837|NP_003591|NP_001310232|NP_001310234|NP_940835|NP_940838|NP_940839	P25490	-	NP_003394	-	-	-	-	-	-	Homo sapiens	Homo sapiens
2205720	6790	347853	112666	131494	RP5-1167H4.6	-	AURKA	TBX10	AIK|ARK1|AURA|AURORA2|BTAK|PPP1R47|STK15|STK6|STK7	TBX13|TBX7	Reconstituted Complex	physical	Kamran M (2017)	PUBMED:28218735	9606	9606	Low Throughput	-	-	-	-	BIOGRID	O14965	-	NP_001310233|NP_940836|NP_940837|NP_003591|NP_001310232|NP_001310234|NP_940835|NP_940838|NP_940839	O75333	-	NP_005986	-	-	-	-	-	-	Homo sapiens	Homo sapiens
2205721	6790	26574	112666	117743	RP5-1167H4.6	HSPC277	AURKA	AATF	AIK|ARK1|AURA|AURORA2|BTAK|PPP1R47|STK15|STK6|STK7	BFR2|CHE-1|CHE1|DED	Reconstituted Complex	physical	Kamran M (2017)	PUBMED:28218735	9606	9606	Low Throughput	-	-	-	-	BIOGRID	O14965	-	NP_001310233|NP_940836|NP_940837|NP_003591|NP_001310232|NP_001310234|NP_940835|NP_940838|NP_940839	Q9NY61	-	NP_036270	-	-	-	-	-	-	Homo sapiens	Homo sapiens
2205722	6790	54823	112666	120178	RP5-1167H4.6	RP4-635A23.1	AURKA	SWT1	AIK|ARK1|AURA|AURORA2|BTAK|PPP1R47|STK15|STK6|STK7	C1orf26|HsSwt1	Reconstituted Complex	physical	Kamran M (2017)	PUBMED:28218735	9606	9606	Low Throughput	-	-	-	-	BIOGRID	O14965	-	NP_001310233|NP_940836|NP_940837|NP_003591|NP_001310232|NP_001310234|NP_940835|NP_940838|NP_940839	Q5T5J6	B3KXU9	NP_060143|NP_001098988	-	-	-	-	-	-	Homo sapiens	Homo sapiens
2205723	6790	3428	112666	109654	RP5-1167H4.6	-	AURKA	IFI16	AIK|ARK1|AURA|AURORA2|BTAK|PPP1R47|STK15|STK6|STK7	IFNGIP1|PYHIN2	Reconstituted Complex	physical	Kamran M (2017)	PUBMED:28218735	9606	9606	Low Throughput	-	-	-	-	BIOGRID	O14965	-	NP_001310233|NP_940836|NP_940837|NP_003591|NP_001310232|NP_001310234|NP_940835|NP_940838|NP_940839	Q16666	-	NP_001363516|NP_001363517|NP_005522|NP_001363521|NP_001363520|NP_001363518|NP_001351796|NP_001193496	-	-	-	-	-	-	Homo sapiens	Homo sapiens
2205724	6790	463	112666	106954	RP5-1167H4.6	-	AURKA	ZFHX3	AIK|ARK1|AURA|AURORA2|BTAK|PPP1R47|STK15|STK6|STK7	ATBF1|ATBT|ZNF927	Reconstituted Complex	physical	Kamran M (2017)	PUBMED:28218735	9606	9606	Low Throughput	-	-	-	-	BIOGRID	O14965	-	NP_001310233|NP_940836|NP_940837|NP_003591|NP_001310232|NP_001310234|NP_940835|NP_940838|NP_940839	Q15911	Q8N2Y6	NP_008816|NP_001158238	-	-	-	-	-	-	Homo sapiens	Homo sapiens
2205725	6790	5978	112666	111910	RP5-1167H4.6	-	AURKA	REST	AIK|ARK1|AURA|AURORA2|BTAK|PPP1R47|STK15|STK6|STK7	NRSF|XBR	Reconstituted Complex	physical	Kamran M (2017)	PUBMED:28218735	9606	9606	Low Throughput	-	-	-	-	BIOGRID	O14965	-	NP_001310233|NP_940836|NP_940837|NP_003591|NP_001310232|NP_001310234|NP_940835|NP_940838|NP_940839	Q13127	-	NP_001180437|NP_005603|NP_001350382	-	-	-	-	-	-	Homo sapiens	Homo sapiens
2205726	6790	546	112666	107028	RP5-1167H4.6	RP5-875J14.1	AURKA	ATRX	AIK|ARK1|AURA|AURORA2|BTAK|PPP1R47|STK15|STK6|STK7	ATR2|JMS|MRXHF1|RAD54|RAD54L|SFM1|SHS|XH2|XNP|ZNF-HX	Reconstituted Complex	physical	Kamran M (2017)	PUBMED:28218735	9606	9606	Low Throughput	-	-	-	-	BIOGRID	O14965	-	NP_001310233|NP_940836|NP_940837|NP_003591|NP_001310232|NP_001310234|NP_940835|NP_940838|NP_940839	P46100	A4LAA3|B4DLW1	NP_612114|NP_000480	-	-	-	-	-	-	Homo sapiens	Homo sapiens
2205727	6790	23040	112666	116679	RP5-1167H4.6	-	AURKA	MYT1L	AIK|ARK1|AURA|AURORA2|BTAK|PPP1R47|STK15|STK6|STK7	NZF1|ZC2HC4B	Reconstituted Complex	physical	Kamran M (2017)	PUBMED:28218735	9606	9606	Low Throughput	-	-	-	-	BIOGRID	O14965	-	NP_001310233|NP_940836|NP_940837|NP_003591|NP_001310232|NP_001310234|NP_940835|NP_940838|NP_940839	Q9UL68	Q49A74	NP_001289981|NP_055840	-	-	-	-	-	-	Homo sapiens	Homo sapiens
2205728	6790	10915	112666	116120	RP5-1167H4.6	-	AURKA	TCERG1	AIK|ARK1|AURA|AURORA2|BTAK|PPP1R47|STK15|STK6|STK7	CA150|TAF2S|Urn1	Reconstituted Complex	physical	Kamran M (2017)	PUBMED:28218735	9606	9606	Low Throughput	-	-	-	-	BIOGRID	O14965	-	NP_001310233|NP_940836|NP_940837|NP_003591|NP_001310232|NP_001310234|NP_940835|NP_940838|NP_940839	O14776	-	NP_006697|NP_001369477|NP_001035095	-	-	-	-	-	-	Homo sapiens	Homo sapiens
2205729	6790	6721	112666	112599	RP5-1167H4.6	CTA-250D10.14-005	AURKA	SREBF2	AIK|ARK1|AURA|AURORA2|BTAK|PPP1R47|STK15|STK6|STK7	SREBP-2|SREBP2|bHLHd2	Reconstituted Complex	physical	Kamran M (2017)	PUBMED:28218735	9606	9606	Low Throughput	-	-	-	-	BIOGRID	O14965	-	NP_001310233|NP_940836|NP_940837|NP_003591|NP_001310232|NP_001310234|NP_940835|NP_940838|NP_940839	Q12772	A0A024R1Q0	NP_004590	-	-	-	-	-	-	Homo sapiens	Homo sapiens
2205730	6790	5459	112666	111455	RP5-1167H4.6	-	AURKA	POU4F3	AIK|ARK1|AURA|AURORA2|BTAK|PPP1R47|STK15|STK6|STK7	BRN3C|DFNA15	Reconstituted Complex	physical	Kamran M (2017)	PUBMED:28218735	9606	9606	Low Throughput	-	-	-	-	BIOGRID	O14965	-	NP_001310233|NP_940836|NP_940837|NP_003591|NP_001310232|NP_001310234|NP_940835|NP_940838|NP_940839	Q15319	-	NP_002691	-	-	-	-	-	-	Homo sapiens	Homo sapiens
2205731	6790	3190	112666	109431	RP5-1167H4.6	RP11-575L7.1	AURKA	HNRNPK	AIK|ARK1|AURA|AURORA2|BTAK|PPP1R47|STK15|STK6|STK7	CSBP|HNRPK|TUNP	Reconstituted Complex	physical	Kamran M (2017)	PUBMED:28218735	9606	9606	Low Throughput	-	-	-	-	BIOGRID	O14965	-	NP_001310233|NP_940836|NP_940837|NP_003591|NP_001310232|NP_001310234|NP_940835|NP_940838|NP_940839	P61978	Q6IBN1|B4DUQ1	NP_002131|NP_112552|NP_112553|NP_001305116|NP_001305117|NP_001305115	-	-	-	-	-	-	Homo sapiens	Homo sapiens
2205732	6790	27086	112666	117989	RP5-1167H4.6	HSPC215	AURKA	FOXP1	AIK|ARK1|AURA|AURORA2|BTAK|PPP1R47|STK15|STK6|STK7	12CC4|QRF1|hFKH1B	Reconstituted Complex	physical	Kamran M (2017)	PUBMED:28218735	9606	9606	Low Throughput	-	-	-	-	BIOGRID	O14965	-	NP_001310233|NP_940836|NP_940837|NP_003591|NP_001310232|NP_001310234|NP_940835|NP_940838|NP_940839	Q9H334	Q548T7|Q8TEA2|A0A087X299|Q8N2P0|E9PFD3	NP_001231737|NP_001231743|NP_001231742|NP_001231741|NP_001231739|NP_001231745|NP_001231744|NP_116071|NP_001012523	-	-	-	-	-	-	Homo sapiens	Homo sapiens
2205733	6790	8295	112666	113900	RP5-1167H4.6	-	AURKA	TRRAP	AIK|ARK1|AURA|AURORA2|BTAK|PPP1R47|STK15|STK6|STK7	PAF350/400|PAF400|STAF40|TR-AP|Tra1	Reconstituted Complex	physical	Kamran M (2017)	PUBMED:28218735	9606	9606	Low Throughput	-	-	-	-	BIOGRID	O14965	-	NP_001310233|NP_940836|NP_940837|NP_003591|NP_001310232|NP_001310234|NP_940835|NP_940838|NP_940839	Q9Y4A5	-	NP_003487|NP_001231509|NP_001362453	-	-	-	-	-	-	Homo sapiens	Homo sapiens
2205734	6790	9441	112666	114831	RP5-1167H4.6	-	AURKA	MED26	AIK|ARK1|AURA|AURORA2|BTAK|PPP1R47|STK15|STK6|STK7	CRSP7|CRSP70	Reconstituted Complex	physical	Kamran M (2017)	PUBMED:28218735	9606	9606	Low Throughput	-	-	-	-	BIOGRID	O14965	-	NP_001310233|NP_940836|NP_940837|NP_003591|NP_001310232|NP_001310234|NP_940835|NP_940838|NP_940839	O95402	-	NP_004822	-	-	-	-	-	-	Homo sapiens	Homo sapiens
2205735	6790	23309	112666	116901	RP5-1167H4.6	-	AURKA	SIN3B	AIK|ARK1|AURA|AURORA2|BTAK|PPP1R47|STK15|STK6|STK7	-	Reconstituted Complex	physical	Kamran M (2017)	PUBMED:28218735	9606	9606	Low Throughput	-	-	-	-	BIOGRID	O14965	-	NP_001310233|NP_940836|NP_940837|NP_003591|NP_001310232|NP_001310234|NP_940835|NP_940838|NP_940839	O75182	B7Z392|M0QYC5	NP_056075|NP_001284526|NP_001284524	-	-	-	-	-	-	Homo sapiens	Homo sapiens
2205736	6790	9329	112666	114738	RP5-1167H4.6	-	AURKA	GTF3C4	AIK|ARK1|AURA|AURORA2|BTAK|PPP1R47|STK15|STK6|STK7	KAT12|TFIII90|TFIIIC290|TFIIIC90|TFIIICDELTA	Reconstituted Complex	physical	Kamran M (2017)	PUBMED:28218735	9606	9606	Low Throughput	-	-	-	-	BIOGRID	O14965	-	NP_001310233|NP_940836|NP_940837|NP_003591|NP_001310232|NP_001310234|NP_940835|NP_940838|NP_940839	Q9UKN8	B3KNH2	NP_036336	-	-	-	-	-	-	Homo sapiens	Homo sapiens
2205737	6790	152518	112666	127449	RP5-1167H4.6	-	AURKA	NFXL1	AIK|ARK1|AURA|AURORA2|BTAK|PPP1R47|STK15|STK6|STK7	CDZFP|HOZFP|OZFP|URCC5	Reconstituted Complex	physical	Kamran M (2017)	PUBMED:28218735	9606	9606	Low Throughput	-	-	-	-	BIOGRID	O14965	-	NP_001310233|NP_940836|NP_940837|NP_003591|NP_001310232|NP_001310234|NP_940835|NP_940838|NP_940839	Q6ZNB6	B1Q2B0	NP_694540|NP_001265553|NP_001265552	-	-	-	-	-	-	Homo sapiens	Homo sapiens
2205738	6790	2294	112666	108583	RP5-1167H4.6	-	AURKA	FOXF1	AIK|ARK1|AURA|AURORA2|BTAK|PPP1R47|STK15|STK6|STK7	ACDMPV|FKHL5|FREAC1	Reconstituted Complex	physical	Kamran M (2017)	PUBMED:28218735	9606	9606	Low Throughput	-	-	-	-	BIOGRID	O14965	-	NP_001310233|NP_940836|NP_940837|NP_003591|NP_001310232|NP_001310234|NP_940835|NP_940838|NP_940839	Q12946	-	NP_001442	-	-	-	-	-	-	Homo sapiens	Homo sapiens
2205739	6790	7021	112666	112879	RP5-1167H4.6	RP4-753D5.1	AURKA	TFAP2B	AIK|ARK1|AURA|AURORA2|BTAK|PPP1R47|STK15|STK6|STK7	AP-2B|AP2-B	Reconstituted Complex	physical	Kamran M (2017)	PUBMED:28218735	9606	9606	Low Throughput	-	-	-	-	BIOGRID	O14965	-	NP_001310233|NP_940836|NP_940837|NP_003591|NP_001310232|NP_001310234|NP_940835|NP_940838|NP_940839	Q92481	-	NP_003212	-	-	-	-	-	-	Homo sapiens	Homo sapiens
2205740	6790	342357	112666	131170	RP5-1167H4.6	-	AURKA	ZKSCAN2	AIK|ARK1|AURA|AURORA2|BTAK|PPP1R47|STK15|STK6|STK7	ZNF694|ZSCAN31|ZSCAN34	Reconstituted Complex	physical	Kamran M (2017)	PUBMED:28218735	9606	9606	Low Throughput	-	-	-	-	BIOGRID	O14965	-	NP_001310233|NP_940836|NP_940837|NP_003591|NP_001310232|NP_001310234|NP_940835|NP_940838|NP_940839	Q63HK3	-	NP_001012999	-	-	-	-	-	-	Homo sapiens	Homo sapiens
2205741	6790	54729	112666	120114	RP5-1167H4.6	-	AURKA	NKX1-1	AIK|ARK1|AURA|AURORA2|BTAK|PPP1R47|STK15|STK6|STK7	HSPX153|NKX-1.1|SAX2	Reconstituted Complex	physical	Kamran M (2017)	PUBMED:28218735	9606	9606	Low Throughput	-	-	-	-	BIOGRID	O14965	-	NP_001310233|NP_940836|NP_940837|NP_003591|NP_001310232|NP_001310234|NP_940835|NP_940838|NP_940839	-	-	NP_001277008	-	-	-	-	-	-	Homo sapiens	Homo sapiens
2205742	6790	3185	112666	109426	RP5-1167H4.6	-	AURKA	HNRNPF	AIK|ARK1|AURA|AURORA2|BTAK|PPP1R47|STK15|STK6|STK7	HNRPF|OK/SW-cl.23|mcs94-1	Reconstituted Complex	physical	Kamran M (2017)	PUBMED:28218735	9606	9606	Low Throughput	-	-	-	-	BIOGRID	O14965	-	NP_001310233|NP_940836|NP_940837|NP_003591|NP_001310232|NP_001310234|NP_940835|NP_940838|NP_940839	P52597	A0A024R7T3	NP_001091678|NP_004957|NP_001091677|NP_001091676|NP_001091675|NP_001091674	-	-	-	-	-	-	Homo sapiens	Homo sapiens
2208246	8452	6790	114030	112666	-	RP5-1167H4.6	CUL3	AURKA	CUL-3|PHA2E	AIK|ARK1|AURA|AURORA2|BTAK|PPP1R47|STK15|STK6|STK7	Affinity Capture-Western	physical	Moghe S (2012)	PUBMED:23213400	9606	9606	Low Throughput	-	-	-	-	BIOGRID	Q13618	B7Z600|A0A024R475	NP_001244127|NP_001244126|NP_003581	O14965	-	NP_001310233|NP_940836|NP_940837|NP_003591|NP_001310232|NP_001310234|NP_940835|NP_940838|NP_940839	-	-	-	-	-	-	Homo sapiens	Homo sapiens
2208247	6790	23276	112666	116877	RP5-1167H4.6	OK/SW-cl.74	AURKA	KLHL18	AIK|ARK1|AURA|AURORA2|BTAK|PPP1R47|STK15|STK6|STK7	-	Affinity Capture-Western	physical	Moghe S (2012)	PUBMED:23213400	9606	9606	Low Throughput	-	-	-	-	BIOGRID	O14965	-	NP_001310233|NP_940836|NP_940837|NP_003591|NP_001310232|NP_001310234|NP_940835|NP_940838|NP_940839	O94889	A0A024R2T4	NP_079286	-	-	-	-	-	-	Homo sapiens	Homo sapiens
2208248	23276	6790	116877	112666	OK/SW-cl.74	RP5-1167H4.6	KLHL18	AURKA	-	AIK|ARK1|AURA|AURORA2|BTAK|PPP1R47|STK15|STK6|STK7	Affinity Capture-Western	physical	Moghe S (2012)	PUBMED:23213400	9606	9606	Low Throughput	-	-	-	-	BIOGRID	O94889	A0A024R2T4	NP_079286	O14965	-	NP_001310233|NP_940836|NP_940837|NP_003591|NP_001310232|NP_001310234|NP_940835|NP_940838|NP_940839	-	-	-	-	-	-	Homo sapiens	Homo sapiens
2208249	23276	6790	116877	112666	OK/SW-cl.74	RP5-1167H4.6	KLHL18	AURKA	-	AIK|ARK1|AURA|AURORA2|BTAK|PPP1R47|STK15|STK6|STK7	Reconstituted Complex	physical	Moghe S (2012)	PUBMED:23213400	9606	9606	Low Throughput	-	-	-	-	BIOGRID	O94889	A0A024R2T4	NP_079286	O14965	-	NP_001310233|NP_940836|NP_940837|NP_003591|NP_001310232|NP_001310234|NP_940835|NP_940838|NP_940839	-	-	-	-	-	-	Homo sapiens	Homo sapiens
2208250	23276	6790	116877	112666	OK/SW-cl.74	RP5-1167H4.6	KLHL18	AURKA	-	AIK|ARK1|AURA|AURORA2|BTAK|PPP1R47|STK15|STK6|STK7	Biochemical Activity	physical	Moghe S (2012)	PUBMED:23213400	9606	9606	Low Throughput	-	Ubiquitination	as part of a Cul3 complex	-	BIOGRID	O94889	A0A024R2T4	NP_079286	O14965	-	NP_001310233|NP_940836|NP_940837|NP_003591|NP_001310232|NP_001310234|NP_940835|NP_940838|NP_940839	-	-	-	-	-	-	Homo sapiens	Homo sapiens
2210526	55294	6790	120581	112666	-	RP5-1167H4.6	FBXW7	AURKA	AGO|CDC4|FBW6|FBW7|FBX30|FBXO30|FBXW6|SEL-10|SEL10|hAgo|hCdc4	AIK|ARK1|AURA|AURORA2|BTAK|PPP1R47|STK15|STK6|STK7	Affinity Capture-Western	physical	Wang Y (2017)	PUBMED:28209614	9606	9606	Low Throughput	-	-	-	-	BIOGRID	Q969H0	S4R3U4|G0Z2K0	NP_001013433|NP_361014|NP_060785|NP_001243998	O14965	-	NP_001310233|NP_940836|NP_940837|NP_003591|NP_001310232|NP_001310234|NP_940835|NP_940838|NP_940839	-	-	-	-	-	-	Homo sapiens	Homo sapiens
2216218	8897	6790	114414	112666	hCG_2011013	RP5-1167H4.6	MTMR3	AURKA	FYVE-DSP1|ZFYVE10	AIK|ARK1|AURA|AURORA2|BTAK|PPP1R47|STK15|STK6|STK7	Affinity Capture-MS	physical	Li X (2016)	PUBMED:27432908	9606	9606	High Throughput	-	-	high-confidence candidate interacting protein	-	BIOGRID	Q13615	A0A024R1I2	NP_694690|NP_066576|NP_694691	O14965	-	NP_001310233|NP_940836|NP_940837|NP_003591|NP_001310232|NP_001310234|NP_940835|NP_940838|NP_940839	-	-	-	-	-	-	Homo sapiens	Homo sapiens
2216281	9108	6790	114559	112666	-	RP5-1167H4.6	MTMR7	AURKA	-	AIK|ARK1|AURA|AURORA2|BTAK|PPP1R47|STK15|STK6|STK7	Affinity Capture-MS	physical	Li X (2016)	PUBMED:27432908	9606	9606	High Throughput	-	-	high-confidence candidate interacting protein	-	BIOGRID	Q9Y216	B7Z9Q7|B7ZAG8	NP_004677	O14965	-	NP_001310233|NP_940836|NP_940837|NP_003591|NP_001310232|NP_001310234|NP_940835|NP_940838|NP_940839	-	-	-	-	-	-	Homo sapiens	Homo sapiens
2218746	6790	80271	112666	123209	RP5-1167H4.6	-	AURKA	ITPKC	AIK|ARK1|AURA|AURORA2|BTAK|PPP1R47|STK15|STK6|STK7	IP3-3KC|IP3KC	Affinity Capture-MS	physical	Huttlin EL (2017)	PUBMED:28514442	9606	9606	High Throughput	1	-	BioPlex 2.0 HEK 293T cells CompPASS score = 0.999999857, threshold = 0.75. Quantitative scores calculated by CompPASS-Plus (Huttlin et al. Cell, 2015, PMID: 26186194).|See BioPlex Interactome for details (https://bioplex.hms.harvard.edu/index.php).|This data has also been reanalyzed as part of BioPlex 3.0 (PMID: 33961781) and may be re-scored from BioPlex 1.0 (PMID: 26186194). Only scores from wi…	-	BIOGRID	O14965	-	NP_001310233|NP_940836|NP_940837|NP_003591|NP_001310232|NP_001310234|NP_940835|NP_940838|NP_940839	Q96DU7	A0A024R0N8	NP_079470	-	-	-	-	-	-	Homo sapiens	Homo sapiens
2219132	6790	55125	112666	120432	RP5-1167H4.6	PP8407	AURKA	CEP192	AIK|ARK1|AURA|AURORA2|BTAK|PPP1R47|STK15|STK6|STK7	PPP1R62	Affinity Capture-MS	physical	Huttlin EL (2017)	PUBMED:28514442	9606	9606	High Throughput	1	-	BioPlex 2.0 HEK 293T cells CompPASS score = 0.999999753, threshold = 0.75. Quantitative scores calculated by CompPASS-Plus (Huttlin et al. Cell, 2015, PMID: 26186194).|See BioPlex Interactome for details (https://bioplex.hms.harvard.edu/index.php).|This data has also been reanalyzed as part of BioPlex 3.0 (PMID: 33961781) and may be re-scored from BioPlex 1.0 (PMID: 26186194). Only scores from wi…	-	BIOGRID	O14965	-	NP_001310233|NP_940836|NP_940837|NP_003591|NP_001310232|NP_001310234|NP_940835|NP_940838|NP_940839	-	Q9HCK3|B7ZMF0	NP_115518	-	-	-	-	-	-	Homo sapiens	Homo sapiens
2220003	6790	112574	112666	125193	RP5-1167H4.6	-	AURKA	SNX18	AIK|ARK1|AURA|AURORA2|BTAK|PPP1R47|STK15|STK6|STK7	SH3PX2|SH3PXD3B|SNAG1	Affinity Capture-MS	physical	Huttlin EL (2017)	PUBMED:28514442	9606	9606	High Throughput	0.999999	-	BioPlex 2.0 HEK 293T cells CompPASS score = 0.99999928, threshold = 0.75. Quantitative scores calculated by CompPASS-Plus (Huttlin et al. Cell, 2015, PMID: 26186194).|See BioPlex Interactome for details (https://bioplex.hms.harvard.edu/index.php).|This data has also been reanalyzed as part of BioPlex 3.0 (PMID: 33961781) and may be re-scored from BioPlex 1.0 (PMID: 26186194). Only scores from wit…	-	BIOGRID	O14965	-	NP_001310233|NP_940836|NP_940837|NP_003591|NP_001310232|NP_001310234|NP_940835|NP_940838|NP_940839	Q96RF0	-	NP_001096045|NP_443102|NP_001138899	-	-	-	-	-	-	Homo sapiens	Homo sapiens
2222246	6790	22974	112666	116624	RP5-1167H4.6	RP11-243J16.10-002	AURKA	TPX2	AIK|ARK1|AURA|AURORA2|BTAK|PPP1R47|STK15|STK6|STK7	C20orf1|C20orf2|DIL-2|DIL2|FLS353|GD:C20orf1|HCA519|HCTP4|REPP86|p100	Affinity Capture-MS	physical	Huttlin EL (2017)	PUBMED:28514442	9606	9606	High Throughput	0.999995	-	BioPlex 2.0 HEK 293T cells CompPASS score = 0.999994627, threshold = 0.75. Quantitative scores calculated by CompPASS-Plus (Huttlin et al. Cell, 2015, PMID: 26186194).|See BioPlex Interactome for details (https://bioplex.hms.harvard.edu/index.php).|This data has also been reanalyzed as part of BioPlex 3.0 (PMID: 33961781) and may be re-scored from BioPlex 1.0 (PMID: 26186194). Only scores from wi…	-	BIOGRID	O14965	-	NP_001310233|NP_940836|NP_940837|NP_003591|NP_001310232|NP_001310234|NP_940835|NP_940838|NP_940839	Q9ULW0	Q643R0	NP_036244	-	-	-	-	-	-	Homo sapiens	Homo sapiens
2222751	8399	6790	113987	112666	-	RP5-1167H4.6	PLA2G10	AURKA	GXPLA2|GXSPLA2|SPLA2	AIK|ARK1|AURA|AURORA2|BTAK|PPP1R47|STK15|STK6|STK7	Affinity Capture-MS	physical	Huttlin EL (2017)	PUBMED:28514442	9606	9606	High Throughput	0.999992	-	BioPlex 2.0 HEK 293T cells CompPASS score = 0.999991925, threshold = 0.75. Quantitative scores calculated by CompPASS-Plus (Huttlin et al. Cell, 2015, PMID: 26186194).|See BioPlex Interactome for details (https://bioplex.hms.harvard.edu/index.php).|This data has also been reanalyzed as part of BioPlex 3.0 (PMID: 33961781) and may be re-scored from BioPlex 1.0 (PMID: 26186194). Only scores from wi…	-	BIOGRID	O15496	-	NP_003552	O14965	-	NP_001310233|NP_940836|NP_940837|NP_003591|NP_001310232|NP_001310234|NP_940835|NP_940838|NP_940839	-	-	-	-	-	-	Homo sapiens	Homo sapiens
2222907	6790	10807	112666	116021	RP5-1167H4.6	RP11-413M3.3	AURKA	SDCCAG3	AIK|ARK1|AURA|AURORA2|BTAK|PPP1R47|STK15|STK6|STK7	NY-CO-3	Affinity Capture-MS	physical	Huttlin EL (2017)	PUBMED:28514442	9606	9606	High Throughput	0.999991	-	BioPlex 2.0 HEK 293T cells CompPASS score = 0.999990997, threshold = 0.75. Quantitative scores calculated by CompPASS-Plus (Huttlin et al. Cell, 2015, PMID: 26186194).|See BioPlex Interactome for details (https://bioplex.hms.harvard.edu/index.php).|This data has also been reanalyzed as part of BioPlex 3.0 (PMID: 33961781) and may be re-scored from BioPlex 1.0 (PMID: 26186194). Only scores from wi…	-	BIOGRID	O14965	-	NP_001310233|NP_940836|NP_940837|NP_003591|NP_001310232|NP_001310234|NP_940835|NP_940838|NP_940839	Q96C92	-	NP_006634|NP_001034797|NP_001034796	-	-	-	-	-	-	Homo sapiens	Homo sapiens
2223506	6790	9110	112666	114560	RP5-1167H4.6	-	AURKA	MTMR4	AIK|ARK1|AURA|AURORA2|BTAK|PPP1R47|STK15|STK6|STK7	FYVE-DSP2|ZFYVE11	Affinity Capture-MS	physical	Huttlin EL (2017)	PUBMED:28514442	9606	9606	High Throughput	0.999986	-	BioPlex 2.0 HEK 293T cells CompPASS score = 0.999986106, threshold = 0.75. Quantitative scores calculated by CompPASS-Plus (Huttlin et al. Cell, 2015, PMID: 26186194).|See BioPlex Interactome for details (https://bioplex.hms.harvard.edu/index.php).|This data has also been reanalyzed as part of BioPlex 3.0 (PMID: 33961781) and may be re-scored from BioPlex 1.0 (PMID: 26186194). Only scores from wi…	-	BIOGRID	O14965	-	NP_001310233|NP_940836|NP_940837|NP_003591|NP_001310232|NP_001310234|NP_940835|NP_940838|NP_940839	Q9NYA4	-	NP_004678	-	-	-	-	-	-	Homo sapiens	Homo sapiens
2224375	6790	29072	112666	118845	RP5-1167H4.6	HSPC069	AURKA	SETD2	AIK|ARK1|AURA|AURORA2|BTAK|PPP1R47|STK15|STK6|STK7	HBP231|HIF-1|HIP-1|HYPB|KMT3A|SET2|p231HBP	Affinity Capture-MS	physical	Huttlin EL (2017)	PUBMED:28514442	9606	9606	High Throughput	0.999975	-	BioPlex 2.0 HEK 293T cells CompPASS score = 0.999974585, threshold = 0.75. Quantitative scores calculated by CompPASS-Plus (Huttlin et al. Cell, 2015, PMID: 26186194).|See BioPlex Interactome for details (https://bioplex.hms.harvard.edu/index.php).|This data has also been reanalyzed as part of BioPlex 3.0 (PMID: 33961781) and may be re-scored from BioPlex 1.0 (PMID: 26186194). Only scores from wi…	-	BIOGRID	O14965	-	NP_001310233|NP_940836|NP_940837|NP_003591|NP_001310232|NP_001310234|NP_940835|NP_940838|NP_940839	Q9BYW2	-	NP_001336299|NP_054878	-	-	-	-	-	-	Homo sapiens	Homo sapiens
2225794	6790	26031	112666	117497	RP5-1167H4.6	-	AURKA	OSBPL3	AIK|ARK1|AURA|AURORA2|BTAK|PPP1R47|STK15|STK6|STK7	ORP-3|ORP3|OSBP3	Affinity Capture-MS	physical	Huttlin EL (2017)	PUBMED:28514442	9606	9606	High Throughput	0.99994	-	BioPlex 2.0 HEK 293T cells CompPASS score = 0.999940439, threshold = 0.75. Quantitative scores calculated by CompPASS-Plus (Huttlin et al. Cell, 2015, PMID: 26186194).|See BioPlex Interactome for details (https://bioplex.hms.harvard.edu/index.php).|This data has also been reanalyzed as part of BioPlex 3.0 (PMID: 33961781) and may be re-scored from BioPlex 1.0 (PMID: 26186194). Only scores from wi…	-	BIOGRID	O14965	-	NP_001310233|NP_940836|NP_940837|NP_003591|NP_001310232|NP_001310234|NP_940835|NP_940838|NP_940839	Q9H4L5	-	NP_056365|NP_663162|NP_663160|NP_663161	-	-	-	-	-	-	Homo sapiens	Homo sapiens
2226159	6790	57410	112666	121512	RP5-1167H4.6	HT019	AURKA	SCYL1	AIK|ARK1|AURA|AURORA2|BTAK|PPP1R47|STK15|STK6|STK7	GKLP|NKTL|NTKL|P105|TAPK|TEIF|TRAP	Affinity Capture-MS	physical	Huttlin EL (2017)	PUBMED:28514442	9606	9606	High Throughput	0.999928	-	BioPlex 2.0 HEK 293T cells CompPASS score = 0.999927883, threshold = 0.75. Quantitative scores calculated by CompPASS-Plus (Huttlin et al. Cell, 2015, PMID: 26186194).|See BioPlex Interactome for details (https://bioplex.hms.harvard.edu/index.php).|This data has also been reanalyzed as part of BioPlex 3.0 (PMID: 33961781) and may be re-scored from BioPlex 1.0 (PMID: 26186194). Only scores from wi…	-	BIOGRID	O14965	-	NP_001310233|NP_940836|NP_940837|NP_003591|NP_001310232|NP_001310234|NP_940835|NP_940838|NP_940839	Q96KG9	E9PK59	NP_001041683|NP_065731	-	-	-	-	-	-	Homo sapiens	Homo sapiens
2226428	6790	57658	112666	121692	RP5-1167H4.6	PP13275	AURKA	CALCOCO1	AIK|ARK1|AURA|AURORA2|BTAK|PPP1R47|STK15|STK6|STK7	Cocoa|calphoglin	Affinity Capture-MS	physical	Huttlin EL (2017)	PUBMED:28514442	9606	9606	High Throughput	0.999917	-	BioPlex 2.0 HEK 293T cells CompPASS score = 0.999916799, threshold = 0.75. Quantitative scores calculated by CompPASS-Plus (Huttlin et al. Cell, 2015, PMID: 26186194).|See BioPlex Interactome for details (https://bioplex.hms.harvard.edu/index.php).|This data has also been reanalyzed as part of BioPlex 3.0 (PMID: 33961781) and may be re-scored from BioPlex 1.0 (PMID: 26186194). Only scores from wi…	-	BIOGRID	O14965	-	NP_001310233|NP_940836|NP_940837|NP_003591|NP_001310232|NP_001310234|NP_940835|NP_940838|NP_940839	Q9P1Z2	A0A024RAZ1	NP_065949|NP_001137154	-	-	-	-	-	-	Homo sapiens	Homo sapiens
2226929	9701	6790	115053	112666	RP4-579N16.5	RP5-1167H4.6	PPP6R2	AURKA	KIAA0685|PP6R2|SAP190|SAPS2	AIK|ARK1|AURA|AURORA2|BTAK|PPP1R47|STK15|STK6|STK7	Affinity Capture-MS	physical	Huttlin EL (2017)	PUBMED:28514442	9606	9606	High Throughput	0.99989	-	BioPlex 2.0 HEK 293T cells CompPASS score = 0.999890167, threshold = 0.75. Quantitative scores calculated by CompPASS-Plus (Huttlin et al. Cell, 2015, PMID: 26186194).|See BioPlex Interactome for details (https://bioplex.hms.harvard.edu/index.php).|This data has also been reanalyzed as part of BioPlex 3.0 (PMID: 33961781) and may be re-scored from BioPlex 1.0 (PMID: 26186194). Only scores from wi…	-	BIOGRID	O75170	-	NP_001229827|NP_001229829|NP_055493|NP_001229828	O14965	-	NP_001310233|NP_940836|NP_940837|NP_003591|NP_001310232|NP_001310234|NP_940835|NP_940838|NP_940839	-	-	-	-	-	-	Homo sapiens	Homo sapiens
2227104	6790	11276	112666	116432	RP5-1167H4.6	-	AURKA	SYNRG	AIK|ARK1|AURA|AURORA2|BTAK|PPP1R47|STK15|STK6|STK7	AP1GBP1|SYNG	Affinity Capture-MS	physical	Huttlin EL (2017)	PUBMED:28514442	9606	9606	High Throughput	0.99988	-	BioPlex 2.0 HEK 293T cells CompPASS score = 0.999880161, threshold = 0.75. Quantitative scores calculated by CompPASS-Plus (Huttlin et al. Cell, 2015, PMID: 26186194).|See BioPlex Interactome for details (https://bioplex.hms.harvard.edu/index.php).|This data has also been reanalyzed as part of BioPlex 3.0 (PMID: 33961781) and may be re-scored from BioPlex 1.0 (PMID: 26186194). Only scores from wi…	-	BIOGRID	O14965	-	NP_001310233|NP_940836|NP_940837|NP_003591|NP_001310232|NP_001310234|NP_940835|NP_940838|NP_940839	Q9UMZ2	-	NP_001157018|NP_001157019|NP_001157016|NP_001157017|NP_009178|NP_542117|NP_942583	-	-	-	-	-	-	Homo sapiens	Homo sapiens
2228459	55738	6790	120856	112666	RP11-261N11.1	RP5-1167H4.6	ARFGAP1	AURKA	ARF1GAP|HRIHFB2281	AIK|ARK1|AURA|AURORA2|BTAK|PPP1R47|STK15|STK6|STK7	Affinity Capture-MS	physical	Huttlin EL (2017)	PUBMED:28514442	9606	9606	High Throughput	0.999772	-	BioPlex 2.0 HEK 293T cells CompPASS score = 0.999771836, threshold = 0.75. Quantitative scores calculated by CompPASS-Plus (Huttlin et al. Cell, 2015, PMID: 26186194).|See BioPlex Interactome for details (https://bioplex.hms.harvard.edu/index.php).|This data has also been reanalyzed as part of BioPlex 3.0 (PMID: 33961781) and may be re-scored from BioPlex 1.0 (PMID: 26186194). Only scores from wi…	-	BIOGRID	Q8N6T3	Q53F62	NP_060679|NP_783202|NP_001268411|NP_001268413|NP_001268412	O14965	-	NP_001310233|NP_940836|NP_940837|NP_003591|NP_001310232|NP_001310234|NP_940835|NP_940838|NP_940839	-	-	-	-	-	-	Homo sapiens	Homo sapiens
2230257	6790	8897	112666	114414	RP5-1167H4.6	hCG_2011013	AURKA	MTMR3	AIK|ARK1|AURA|AURORA2|BTAK|PPP1R47|STK15|STK6|STK7	FYVE-DSP1|ZFYVE10	Affinity Capture-MS	physical	Huttlin EL (2017)	PUBMED:28514442	9606	9606	High Throughput	0.999515	-	BioPlex 2.0 HEK 293T cells CompPASS score = 0.999515137, threshold = 0.75. Quantitative scores calculated by CompPASS-Plus (Huttlin et al. Cell, 2015, PMID: 26186194).|See BioPlex Interactome for details (https://bioplex.hms.harvard.edu/index.php).|This data has also been reanalyzed as part of BioPlex 3.0 (PMID: 33961781) and may be re-scored from BioPlex 1.0 (PMID: 26186194). Only scores from wi…	-	BIOGRID	O14965	-	NP_001310233|NP_940836|NP_940837|NP_003591|NP_001310232|NP_001310234|NP_940835|NP_940838|NP_940839	Q13615	A0A024R1I2	NP_694690|NP_066576|NP_694691	-	-	-	-	-	-	Homo sapiens	Homo sapiens
2230647	6790	6455	112666	112352	RP5-1167H4.6	-	AURKA	SH3GL1	AIK|ARK1|AURA|AURORA2|BTAK|PPP1R47|STK15|STK6|STK7	CNSA1|EEN|SH3D2B|SH3P8	Affinity Capture-MS	physical	Huttlin EL (2017)	PUBMED:28514442	9606	9606	High Throughput	0.999445	-	BioPlex 2.0 HEK 293T cells CompPASS score = 0.999445404, threshold = 0.75. Quantitative scores calculated by CompPASS-Plus (Huttlin et al. Cell, 2015, PMID: 26186194).|See BioPlex Interactome for details (https://bioplex.hms.harvard.edu/index.php).|This data has also been reanalyzed as part of BioPlex 3.0 (PMID: 33961781) and may be re-scored from BioPlex 1.0 (PMID: 26186194). Only scores from wi…	-	BIOGRID	O14965	-	NP_001310233|NP_940836|NP_940837|NP_003591|NP_001310232|NP_001310234|NP_940835|NP_940838|NP_940839	Q99961	Q6FGM0	NP_001186872|NP_003016|NP_001186873	-	-	-	-	-	-	Homo sapiens	Homo sapiens
2231056	6790	54497	112666	119993	RP5-1167H4.6	-	AURKA	HEATR5B	AIK|ARK1|AURA|AURORA2|BTAK|PPP1R47|STK15|STK6|STK7	-	Affinity Capture-MS	physical	Huttlin EL (2017)	PUBMED:28514442	9606	9606	High Throughput	0.999357	-	BioPlex 2.0 HEK 293T cells CompPASS score = 0.999357413, threshold = 0.75. Quantitative scores calculated by CompPASS-Plus (Huttlin et al. Cell, 2015, PMID: 26186194).|See BioPlex Interactome for details (https://bioplex.hms.harvard.edu/index.php).|This data has also been reanalyzed as part of BioPlex 3.0 (PMID: 33961781) and may be re-scored from BioPlex 1.0 (PMID: 26186194). Only scores from wi…	-	BIOGRID	O14965	-	NP_001310233|NP_940836|NP_940837|NP_003591|NP_001310232|NP_001310234|NP_940835|NP_940838|NP_940839	Q9P2D3	-	NP_061897	-	-	-	-	-	-	Homo sapiens	Homo sapiens
2232977	6790	139285	112666	126556	RP5-1167H4.6	RP11-403E24.2	AURKA	AMER1	AIK|ARK1|AURA|AURORA2|BTAK|PPP1R47|STK15|STK6|STK7	FAM123B|OSCS|WTX	Affinity Capture-MS	physical	Huttlin EL (2017)	PUBMED:28514442	9606	9606	High Throughput	0.998737	-	BioPlex 2.0 HEK 293T cells CompPASS score = 0.99873739, threshold = 0.75. Quantitative scores calculated by CompPASS-Plus (Huttlin et al. Cell, 2015, PMID: 26186194).|See BioPlex Interactome for details (https://bioplex.hms.harvard.edu/index.php).|This data has also been reanalyzed as part of BioPlex 3.0 (PMID: 33961781) and may be re-scored from BioPlex 1.0 (PMID: 26186194). Only scores from wit…	-	BIOGRID	O14965	-	NP_001310233|NP_940836|NP_940837|NP_003591|NP_001310232|NP_001310234|NP_940835|NP_940838|NP_940839	Q5JTC6	-	NP_689637	-	-	-	-	-	-	Homo sapiens	Homo sapiens
2233516	6790	79000	112666	122471	RP5-1167H4.6	RP1-317E23.5	AURKA	AUNIP	AIK|ARK1|AURA|AURORA2|BTAK|PPP1R47|STK15|STK6|STK7	AIBP|C1orf135	Affinity Capture-MS	physical	Huttlin EL (2017)	PUBMED:28514442	9606	9606	High Throughput	0.998497	-	BioPlex 2.0 HEK 293T cells CompPASS score = 0.998496924, threshold = 0.75. Quantitative scores calculated by CompPASS-Plus (Huttlin et al. Cell, 2015, PMID: 26186194).|See BioPlex Interactome for details (https://bioplex.hms.harvard.edu/index.php).|This data has also been reanalyzed as part of BioPlex 3.0 (PMID: 33961781) and may be re-scored from BioPlex 1.0 (PMID: 26186194). Only scores from wi…	-	BIOGRID	O14965	-	NP_001310233|NP_940836|NP_940837|NP_003591|NP_001310232|NP_001310234|NP_940835|NP_940838|NP_940839	Q9H7T9	-	NP_076942|NP_001274419	-	-	-	-	-	-	Homo sapiens	Homo sapiens
2233587	6790	2060	112666	108374	RP5-1167H4.6	-	AURKA	EPS15	AIK|ARK1|AURA|AURORA2|BTAK|PPP1R47|STK15|STK6|STK7	AF-1P|AF1P|MLLT5	Affinity Capture-MS	physical	Huttlin EL (2017)	PUBMED:28514442	9606	9606	High Throughput	0.998471	-	BioPlex 2.0 HEK 293T cells CompPASS score = 0.998471055, threshold = 0.75. Quantitative scores calculated by CompPASS-Plus (Huttlin et al. Cell, 2015, PMID: 26186194).|See BioPlex Interactome for details (https://bioplex.hms.harvard.edu/index.php).|This data has also been reanalyzed as part of BioPlex 3.0 (PMID: 33961781) and may be re-scored from BioPlex 1.0 (PMID: 26186194). Only scores from wi…	-	BIOGRID	O14965	-	NP_001310233|NP_940836|NP_940837|NP_003591|NP_001310232|NP_001310234|NP_940835|NP_940838|NP_940839	P42566	B7Z240	NP_001153441|NP_001972	-	-	-	-	-	-	Homo sapiens	Homo sapiens
2234857	6790	114880	112666	125381	RP5-1167H4.6	-	AURKA	OSBPL6	AIK|ARK1|AURA|AURORA2|BTAK|PPP1R47|STK15|STK6|STK7	ORP6	Affinity Capture-MS	physical	Huttlin EL (2017)	PUBMED:28514442	9606	9606	High Throughput	0.99776	-	BioPlex 2.0 HEK 293T cells CompPASS score = 0.997759669, threshold = 0.75. Quantitative scores calculated by CompPASS-Plus (Huttlin et al. Cell, 2015, PMID: 26186194).|See BioPlex Interactome for details (https://bioplex.hms.harvard.edu/index.php).|This data has also been reanalyzed as part of BioPlex 3.0 (PMID: 33961781) and may be re-scored from BioPlex 1.0 (PMID: 26186194). Only scores from wi…	-	BIOGRID	O14965	-	NP_001310233|NP_940836|NP_940837|NP_003591|NP_001310232|NP_001310234|NP_940835|NP_940838|NP_940839	Q9BZF3	-	NP_001188410|NP_001188411|NP_001188409|NP_115912|NP_665682	-	-	-	-	-	-	Homo sapiens	Homo sapiens
2235751	79081	6790	122530	112666	-	RP5-1167H4.6	LBHD1	AURKA	C11orf48	AIK|ARK1|AURA|AURORA2|BTAK|PPP1R47|STK15|STK6|STK7	Affinity Capture-MS	physical	Huttlin EL (2017)	PUBMED:28514442	9606	9606	High Throughput	0.997121	-	BioPlex 2.0 HEK 293T cells CompPASS score = 0.997120973, threshold = 0.75. Quantitative scores calculated by CompPASS-Plus (Huttlin et al. Cell, 2015, PMID: 26186194).|See BioPlex Interactome for details (https://bioplex.hms.harvard.edu/index.php).|This data has also been reanalyzed as part of BioPlex 3.0 (PMID: 33961781) and may be re-scored from BioPlex 1.0 (PMID: 26186194). Only scores from wi…	-	BIOGRID	Q9BQE6	A0A024R584	NP_077004	O14965	-	NP_001310233|NP_940836|NP_940837|NP_003591|NP_001310232|NP_001310234|NP_940835|NP_940838|NP_940839	-	-	-	-	-	-	Homo sapiens	Homo sapiens
2236532	6790	10460	112666	115723	RP5-1167H4.6	-	AURKA	TACC3	AIK|ARK1|AURA|AURORA2|BTAK|PPP1R47|STK15|STK6|STK7	ERIC-1|ERIC1	Affinity Capture-MS	physical	Huttlin EL (2017)	PUBMED:28514442	9606	9606	High Throughput	0.996478	-	BioPlex 2.0 HEK 293T cells CompPASS score = 0.996477703, threshold = 0.75. Quantitative scores calculated by CompPASS-Plus (Huttlin et al. Cell, 2015, PMID: 26186194).|See BioPlex Interactome for details (https://bioplex.hms.harvard.edu/index.php).|This data has also been reanalyzed as part of BioPlex 3.0 (PMID: 33961781) and may be re-scored from BioPlex 1.0 (PMID: 26186194). Only scores from wi…	-	BIOGRID	O14965	-	NP_001310233|NP_940836|NP_940837|NP_003591|NP_001310232|NP_001310234|NP_940835|NP_940838|NP_940839	Q9Y6A5	-	NP_006333	-	-	-	-	-	-	Homo sapiens	Homo sapiens
2237526	51032	6790	119238	112666	RP11-265F14.2	RP5-1167H4.6	CELA2B	AURKA	ELA2B	AIK|ARK1|AURA|AURORA2|BTAK|PPP1R47|STK15|STK6|STK7	Affinity Capture-MS	physical	Huttlin EL (2017)	PUBMED:28514442	9606	9606	High Throughput	0.995518	-	BioPlex 2.0 HEK 293T cells CompPASS score = 0.995517529, threshold = 0.75. Quantitative scores calculated by CompPASS-Plus (Huttlin et al. Cell, 2015, PMID: 26186194).|See BioPlex Interactome for details (https://bioplex.hms.harvard.edu/index.php).|This data has also been reanalyzed as part of BioPlex 3.0 (PMID: 33961781) and may be re-scored from BioPlex 1.0 (PMID: 26186194). Only scores from wi…	-	BIOGRID	P08218	Q6ISP9	NP_056933	O14965	-	NP_001310233|NP_940836|NP_940837|NP_003591|NP_001310232|NP_001310234|NP_940835|NP_940838|NP_940839	-	-	-	-	-	-	Homo sapiens	Homo sapiens
2239592	6790	284403	112666	129863	RP5-1167H4.6	-	AURKA	WDR62	AIK|ARK1|AURA|AURORA2|BTAK|PPP1R47|STK15|STK6|STK7	C19orf14|MCPH2	Affinity Capture-MS	physical	Huttlin EL (2017)	PUBMED:28514442	9606	9606	High Throughput	0.992844	-	BioPlex 2.0 HEK 293T cells CompPASS score = 0.992843709, threshold = 0.75. Quantitative scores calculated by CompPASS-Plus (Huttlin et al. Cell, 2015, PMID: 26186194).|See BioPlex Interactome for details (https://bioplex.hms.harvard.edu/index.php).|This data has also been reanalyzed as part of BioPlex 3.0 (PMID: 33961781) and may be re-scored from BioPlex 1.0 (PMID: 26186194). Only scores from wi…	-	BIOGRID	O14965	-	NP_001310233|NP_940836|NP_940837|NP_003591|NP_001310232|NP_001310234|NP_940835|NP_940838|NP_940839	O43379	-	NP_001077430|NP_775907	-	-	-	-	-	-	Homo sapiens	Homo sapiens
2239856	6790	85456	112666	124540	RP5-1167H4.6	-	AURKA	TNKS1BP1	AIK|ARK1|AURA|AURORA2|BTAK|PPP1R47|STK15|STK6|STK7	TAB182	Affinity Capture-MS	physical	Huttlin EL (2017)	PUBMED:28514442	9606	9606	High Throughput	0.992421	-	BioPlex 2.0 HEK 293T cells CompPASS score = 0.992420782, threshold = 0.75. Quantitative scores calculated by CompPASS-Plus (Huttlin et al. Cell, 2015, PMID: 26186194).|See BioPlex Interactome for details (https://bioplex.hms.harvard.edu/index.php).|This data has also been reanalyzed as part of BioPlex 3.0 (PMID: 33961781) and may be re-scored from BioPlex 1.0 (PMID: 26186194). Only scores from wi…	-	BIOGRID	O14965	-	NP_001310233|NP_940836|NP_940837|NP_003591|NP_001310232|NP_001310234|NP_940835|NP_940838|NP_940839	Q9C0C2	A0A024R542	NP_203754	-	-	-	-	-	-	Homo sapiens	Homo sapiens
2239916	6790	6653	112666	112536	RP5-1167H4.6	-	AURKA	SORL1	AIK|ARK1|AURA|AURORA2|BTAK|PPP1R47|STK15|STK6|STK7	C11orf32|LR11|LRP9|SORLA|SorLA-1|gp250	Affinity Capture-MS	physical	Huttlin EL (2017)	PUBMED:28514442	9606	9606	High Throughput	0.992333	-	BioPlex 2.0 HEK 293T cells CompPASS score = 0.992333486, threshold = 0.75. Quantitative scores calculated by CompPASS-Plus (Huttlin et al. Cell, 2015, PMID: 26186194).|See BioPlex Interactome for details (https://bioplex.hms.harvard.edu/index.php).|This data has also been reanalyzed as part of BioPlex 3.0 (PMID: 33961781) and may be re-scored from BioPlex 1.0 (PMID: 26186194). Only scores from wi…	-	BIOGRID	O14965	-	NP_001310233|NP_940836|NP_940837|NP_003591|NP_001310232|NP_001310234|NP_940835|NP_940838|NP_940839	Q92673	A0A024R3H2	NP_003096	-	-	-	-	-	-	Homo sapiens	Homo sapiens
2239991	6790	55031	112666	120360	RP5-1167H4.6	-	AURKA	USP47	AIK|ARK1|AURA|AURORA2|BTAK|PPP1R47|STK15|STK6|STK7	TRFP	Affinity Capture-MS	physical	Huttlin EL (2017)	PUBMED:28514442	9606	9606	High Throughput	0.992215	-	BioPlex 2.0 HEK 293T cells CompPASS score = 0.992214864, threshold = 0.75. Quantitative scores calculated by CompPASS-Plus (Huttlin et al. Cell, 2015, PMID: 26186194).|See BioPlex Interactome for details (https://bioplex.hms.harvard.edu/index.php).|This data has also been reanalyzed as part of BioPlex 3.0 (PMID: 33961781) and may be re-scored from BioPlex 1.0 (PMID: 26186194). Only scores from wi…	-	BIOGRID	O14965	-	NP_001310233|NP_940836|NP_940837|NP_003591|NP_001310232|NP_001310234|NP_940835|NP_940838|NP_940839	Q96K76	Q68D97	NP_001317137|NP_001359031|NP_001359032|NP_001359020|NP_001359027|NP_060414|NP_001359025|NP_001359024|NP_001359029|NP_001359028|NP_001359030|NP_001359021|NP_001269588|NP_001359022|NP_001359023|NP_001359026	-	-	-	-	-	-	Homo sapiens	Homo sapiens
2240131	6790	5966	112666	111898	RP5-1167H4.6	-	AURKA	REL	AIK|ARK1|AURA|AURORA2|BTAK|PPP1R47|STK15|STK6|STK7	C-Rel	Affinity Capture-MS	physical	Huttlin EL (2017)	PUBMED:28514442	9606	9606	High Throughput	0.991987	-	BioPlex 2.0 HEK 293T cells CompPASS score = 0.991986988, threshold = 0.75. Quantitative scores calculated by CompPASS-Plus (Huttlin et al. Cell, 2015, PMID: 26186194).|See BioPlex Interactome for details (https://bioplex.hms.harvard.edu/index.php).|This data has also been reanalyzed as part of BioPlex 3.0 (PMID: 33961781) and may be re-scored from BioPlex 1.0 (PMID: 26186194). Only scores from wi…	-	BIOGRID	O14965	-	NP_001310233|NP_940836|NP_940837|NP_003591|NP_001310232|NP_001310234|NP_940835|NP_940838|NP_940839	Q04864	-	NP_002899|NP_001278675	-	-	-	-	-	-	Homo sapiens	Homo sapiens
2240202	6790	8994	112666	114475	RP5-1167H4.6	-	AURKA	LIMD1	AIK|ARK1|AURA|AURORA2|BTAK|PPP1R47|STK15|STK6|STK7	-	Affinity Capture-MS	physical	Huttlin EL (2017)	PUBMED:28514442	9606	9606	High Throughput	0.991858	-	BioPlex 2.0 HEK 293T cells CompPASS score = 0.991858109, threshold = 0.75. Quantitative scores calculated by CompPASS-Plus (Huttlin et al. Cell, 2015, PMID: 26186194).|See BioPlex Interactome for details (https://bioplex.hms.harvard.edu/index.php).|This data has also been reanalyzed as part of BioPlex 3.0 (PMID: 33961781) and may be re-scored from BioPlex 1.0 (PMID: 26186194). Only scores from wi…	-	BIOGRID	O14965	-	NP_001310233|NP_940836|NP_940837|NP_003591|NP_001310232|NP_001310234|NP_940835|NP_940838|NP_940839	Q9UGP4	-	NP_055055	-	-	-	-	-	-	Homo sapiens	Homo sapiens
2241026	6790	23405	112666	116978	RP5-1167H4.6	-	AURKA	DICER1	AIK|ARK1|AURA|AURORA2|BTAK|PPP1R47|STK15|STK6|STK7	DCR1|Dicer|Dicer1e|HERNA|K12H4.8-LIKE|MNG1|RMSE2	Affinity Capture-MS	physical	Huttlin EL (2017)	PUBMED:28514442	9606	9606	High Throughput	0.990342	-	BioPlex 2.0 HEK 293T cells CompPASS score = 0.990341936, threshold = 0.75. Quantitative scores calculated by CompPASS-Plus (Huttlin et al. Cell, 2015, PMID: 26186194).|See BioPlex Interactome for details (https://bioplex.hms.harvard.edu/index.php).|This data has also been reanalyzed as part of BioPlex 3.0 (PMID: 33961781) and may be re-scored from BioPlex 1.0 (PMID: 26186194). Only scores from wi…	-	BIOGRID	O14965	-	NP_001310233|NP_940836|NP_940837|NP_003591|NP_001310232|NP_001310234|NP_940835|NP_940838|NP_940839	Q9UPY3	-	NP_085124|NP_001182502|NP_001258211|NP_001278557|NP_803187	-	-	-	-	-	-	Homo sapiens	Homo sapiens
2242855	6790	6895	112666	112758	RP5-1167H4.6	-	AURKA	TARBP2	AIK|ARK1|AURA|AURORA2|BTAK|PPP1R47|STK15|STK6|STK7	LOQS|TRBP|TRBP1|TRBP2	Affinity Capture-MS	physical	Huttlin EL (2017)	PUBMED:28514442	9606	9606	High Throughput	0.986357	-	BioPlex 2.0 HEK 293T cells CompPASS score = 0.986356505, threshold = 0.75. Quantitative scores calculated by CompPASS-Plus (Huttlin et al. Cell, 2015, PMID: 26186194).|See BioPlex Interactome for details (https://bioplex.hms.harvard.edu/index.php).|This data has also been reanalyzed as part of BioPlex 3.0 (PMID: 33961781) and may be re-scored from BioPlex 1.0 (PMID: 26186194). Only scores from wi…	-	BIOGRID	O14965	-	NP_001310233|NP_940836|NP_940837|NP_003591|NP_001310232|NP_001310234|NP_940835|NP_940838|NP_940839	Q15633	A0A024RB49	NP_599151|NP_599150|NP_004169	-	-	-	-	-	-	Homo sapiens	Homo sapiens
2245858	6790	23063	112666	116698	RP5-1167H4.6	RP11-396M20.1	AURKA	WAPAL	AIK|ARK1|AURA|AURORA2|BTAK|PPP1R47|STK15|STK6|STK7	FOE|KIAA0261|WAPL	Affinity Capture-MS	physical	Huttlin EL (2017)	PUBMED:28514442	9606	9606	High Throughput	0.977178	-	BioPlex 2.0 HEK 293T cells CompPASS score = 0.977177848, threshold = 0.75. Quantitative scores calculated by CompPASS-Plus (Huttlin et al. Cell, 2015, PMID: 26186194).|See BioPlex Interactome for details (https://bioplex.hms.harvard.edu/index.php).|This data has also been reanalyzed as part of BioPlex 3.0 (PMID: 33961781) and may be re-scored from BioPlex 1.0 (PMID: 26186194). Only scores from wi…	-	BIOGRID	O14965	-	NP_001310233|NP_940836|NP_940837|NP_003591|NP_001310232|NP_001310234|NP_940835|NP_940838|NP_940839	Q7Z5K2	B2RTX8	NP_001305257|NP_055860	-	-	-	-	-	-	Homo sapiens	Homo sapiens
2246312	9638	6790	114997	112666	-	RP5-1167H4.6	FEZ1	AURKA	-	AIK|ARK1|AURA|AURORA2|BTAK|PPP1R47|STK15|STK6|STK7	Affinity Capture-MS	physical	Huttlin EL (2017)	PUBMED:28514442	9606	9606	High Throughput	0.975541	-	BioPlex 2.0 HEK 293T cells CompPASS score = 0.97554102, threshold = 0.75. Quantitative scores calculated by CompPASS-Plus (Huttlin et al. Cell, 2015, PMID: 26186194).|See BioPlex Interactome for details (https://bioplex.hms.harvard.edu/index.php).|This data has also been reanalyzed as part of BioPlex 3.0 (PMID: 33961781) and may be re-scored from BioPlex 1.0 (PMID: 26186194). Only scores from wit…	-	BIOGRID	Q99689	-	NP_005094|NP_072043	O14965	-	NP_001310233|NP_940836|NP_940837|NP_003591|NP_001310232|NP_001310234|NP_940835|NP_940838|NP_940839	-	-	-	-	-	-	Homo sapiens	Homo sapiens
2246749	6790	57690	112666	121716	RP5-1167H4.6	-	AURKA	TNRC6C	AIK|ARK1|AURA|AURORA2|BTAK|PPP1R47|STK15|STK6|STK7	-	Affinity Capture-MS	physical	Huttlin EL (2017)	PUBMED:28514442	9606	9606	High Throughput	0.973938	-	BioPlex 2.0 HEK 293T cells CompPASS score = 0.973937604, threshold = 0.75. Quantitative scores calculated by CompPASS-Plus (Huttlin et al. Cell, 2015, PMID: 26186194).|See BioPlex Interactome for details (https://bioplex.hms.harvard.edu/index.php).|This data has also been reanalyzed as part of BioPlex 3.0 (PMID: 33961781) and may be re-scored from BioPlex 1.0 (PMID: 26186194). Only scores from wi…	-	BIOGRID	O14965	-	NP_001310233|NP_940836|NP_940837|NP_003591|NP_001310232|NP_001310234|NP_940835|NP_940838|NP_940839	Q9HCJ0	-	NP_001136112|NP_061869	-	-	-	-	-	-	Homo sapiens	Homo sapiens
2248021	6790	4790	112666	110857	RP5-1167H4.6	-	AURKA	NFKB1	AIK|ARK1|AURA|AURORA2|BTAK|PPP1R47|STK15|STK6|STK7	EBP-1|KBF1|NF-kB1|NF-kappa-B|NF-kappaB|NFKB-p105|NFKB-p50|NFkappaB|p105|p50	Affinity Capture-MS	physical	Huttlin EL (2017)	PUBMED:28514442	9606	9606	High Throughput	0.968601	-	BioPlex 2.0 HEK 293T cells CompPASS score = 0.968601355, threshold = 0.75. Quantitative scores calculated by CompPASS-Plus (Huttlin et al. Cell, 2015, PMID: 26186194).|See BioPlex Interactome for details (https://bioplex.hms.harvard.edu/index.php).|This data has also been reanalyzed as part of BioPlex 3.0 (PMID: 33961781) and may be re-scored from BioPlex 1.0 (PMID: 26186194). Only scores from wi…	-	BIOGRID	O14965	-	NP_001310233|NP_940836|NP_940837|NP_003591|NP_001310232|NP_001310234|NP_940835|NP_940838|NP_940839	P19838	A0A024RDJ4	NP_001158884|NP_003989|NP_001306155	-	-	-	-	-	-	Homo sapiens	Homo sapiens
2249050	9715	6790	115064	112666	-	RP5-1167H4.6	FAM131B	AURKA	-	AIK|ARK1|AURA|AURORA2|BTAK|PPP1R47|STK15|STK6|STK7	Affinity Capture-MS	physical	Huttlin EL (2017)	PUBMED:28514442	9606	9606	High Throughput	0.964056	-	BioPlex 2.0 HEK 293T cells CompPASS score = 0.964055744, threshold = 0.75. Quantitative scores calculated by CompPASS-Plus (Huttlin et al. Cell, 2015, PMID: 26186194).|See BioPlex Interactome for details (https://bioplex.hms.harvard.edu/index.php).|This data has also been reanalyzed as part of BioPlex 3.0 (PMID: 33961781) and may be re-scored from BioPlex 1.0 (PMID: 26186194). Only scores from wi…	-	BIOGRID	Q86XD5	D3DXE4	NP_055505|NP_001265226|NP_001026860	O14965	-	NP_001310233|NP_940836|NP_940837|NP_003591|NP_001310232|NP_001310234|NP_940835|NP_940838|NP_940839	-	-	-	-	-	-	Homo sapiens	Homo sapiens
2250070	57144	6790	121402	112666	RP5-1119D9.3	RP5-1167H4.6	PAK7	AURKA	PAK5	AIK|ARK1|AURA|AURORA2|BTAK|PPP1R47|STK15|STK6|STK7	Affinity Capture-MS	physical	Huttlin EL (2017)	PUBMED:28514442	9606	9606	High Throughput	0.959121	-	BioPlex 2.0 HEK 293T cells CompPASS score = 0.959121488, threshold = 0.75. Quantitative scores calculated by CompPASS-Plus (Huttlin et al. Cell, 2015, PMID: 26186194).|See BioPlex Interactome for details (https://bioplex.hms.harvard.edu/index.php).|This data has also been reanalyzed as part of BioPlex 3.0 (PMID: 33961781) and may be re-scored from BioPlex 1.0 (PMID: 26186194). Only scores from wi…	-	BIOGRID	Q9P286	B0AZM9	NP_065074|NP_817127	O14965	-	NP_001310233|NP_940836|NP_940837|NP_003591|NP_001310232|NP_001310234|NP_940835|NP_940838|NP_940839	-	-	-	-	-	-	Homo sapiens	Homo sapiens
2250384	6790	55352	112666	120632	RP5-1167H4.6	-	AURKA	COPRS	AIK|ARK1|AURA|AURORA2|BTAK|PPP1R47|STK15|STK6|STK7	C17orf79|COPR5|HSA272196|TTP1	Affinity Capture-MS	physical	Huttlin EL (2017)	PUBMED:28514442	9606	9606	High Throughput	0.957599	-	BioPlex 2.0 HEK 293T cells CompPASS score = 0.957598882, threshold = 0.75. Quantitative scores calculated by CompPASS-Plus (Huttlin et al. Cell, 2015, PMID: 26186194).|See BioPlex Interactome for details (https://bioplex.hms.harvard.edu/index.php).|This data has also been reanalyzed as part of BioPlex 3.0 (PMID: 33961781) and may be re-scored from BioPlex 1.0 (PMID: 26186194). Only scores from wi…	-	BIOGRID	O14965	-	NP_001310233|NP_940836|NP_940837|NP_003591|NP_001310232|NP_001310234|NP_940835|NP_940838|NP_940839	Q9NQ92	H9KV77	NP_060875	-	-	-	-	-	-	Homo sapiens	Homo sapiens
2251251	6790	79834	112666	122926	RP5-1167H4.6	-	AURKA	PEAK1	AIK|ARK1|AURA|AURORA2|BTAK|PPP1R47|STK15|STK6|STK7	SGK269	Affinity Capture-MS	physical	Huttlin EL (2017)	PUBMED:28514442	9606	9606	High Throughput	0.953189	-	BioPlex 2.0 HEK 293T cells CompPASS score = 0.953189277, threshold = 0.75. Quantitative scores calculated by CompPASS-Plus (Huttlin et al. Cell, 2015, PMID: 26186194).|See BioPlex Interactome for details (https://bioplex.hms.harvard.edu/index.php).|This data has also been reanalyzed as part of BioPlex 3.0 (PMID: 33961781) and may be re-scored from BioPlex 1.0 (PMID: 26186194). Only scores from wi…	-	BIOGRID	O14965	-	NP_001310233|NP_940836|NP_940837|NP_003591|NP_001310232|NP_001310234|NP_940835|NP_940838|NP_940839	Q9H792	-	NP_001371955|NP_079052|NP_001371956	-	-	-	-	-	-	Homo sapiens	Homo sapiens
2252041	6790	51429	112666	119535	RP5-1167H4.6	RP11-266C7.10-001	AURKA	SNX9	AIK|ARK1|AURA|AURORA2|BTAK|PPP1R47|STK15|STK6|STK7	SDP1|SH3PX1|SH3PXD3A|WISP	Affinity Capture-MS	physical	Huttlin EL (2017)	PUBMED:28514442	9606	9606	High Throughput	0.948693	-	BioPlex 2.0 HEK 293T cells CompPASS score = 0.948693068, threshold = 0.75. Quantitative scores calculated by CompPASS-Plus (Huttlin et al. Cell, 2015, PMID: 26186194).|See BioPlex Interactome for details (https://bioplex.hms.harvard.edu/index.php).|This data has also been reanalyzed as part of BioPlex 3.0 (PMID: 33961781) and may be re-scored from BioPlex 1.0 (PMID: 26186194). Only scores from wi…	-	BIOGRID	O14965	-	NP_001310233|NP_940836|NP_940837|NP_003591|NP_001310232|NP_001310234|NP_940835|NP_940838|NP_940839	Q9Y5X1	-	NP_057308	-	-	-	-	-	-	Homo sapiens	Homo sapiens
2253874	6790	51735	112666	119705	RP5-1167H4.6	-	AURKA	RAPGEF6	AIK|ARK1|AURA|AURORA2|BTAK|PPP1R47|STK15|STK6|STK7	KIA001LB|PDZ-GEF2|PDZGEF2|RA-GEF-2|RAGEF2	Affinity Capture-MS	physical	Huttlin EL (2017)	PUBMED:28514442	9606	9606	High Throughput	0.937664	-	BioPlex 2.0 HEK 293T cells CompPASS score = 0.937663593, threshold = 0.75. Quantitative scores calculated by CompPASS-Plus (Huttlin et al. Cell, 2015, PMID: 26186194).|See BioPlex Interactome for details (https://bioplex.hms.harvard.edu/index.php).|This data has also been reanalyzed as part of BioPlex 3.0 (PMID: 33961781) and may be re-scored from BioPlex 1.0 (PMID: 26186194). Only scores from wi…	-	BIOGRID	O14965	-	NP_001310233|NP_940836|NP_940837|NP_003591|NP_001310232|NP_001310234|NP_940835|NP_940838|NP_940839	Q8TEU7	B2RTU6	NP_001157862|NP_001157861|NP_001157860|NP_001157858|NP_001157859|NP_057424	-	-	-	-	-	-	Homo sapiens	Homo sapiens
2256517	6790	58513	112666	121840	RP5-1167H4.6	-	AURKA	EPS15L1	AIK|ARK1|AURA|AURORA2|BTAK|PPP1R47|STK15|STK6|STK7	EPS15R	Affinity Capture-MS	physical	Huttlin EL (2017)	PUBMED:28514442	9606	9606	High Throughput	0.919167	-	BioPlex 2.0 HEK 293T cells CompPASS score = 0.919167105, threshold = 0.75. Quantitative scores calculated by CompPASS-Plus (Huttlin et al. Cell, 2015, PMID: 26186194).|See BioPlex Interactome for details (https://bioplex.hms.harvard.edu/index.php).|This data has also been reanalyzed as part of BioPlex 3.0 (PMID: 33961781) and may be re-scored from BioPlex 1.0 (PMID: 26186194). Only scores from wi…	-	BIOGRID	O14965	-	NP_001310233|NP_940836|NP_940837|NP_003591|NP_001310232|NP_001310234|NP_940835|NP_940838|NP_940839	Q9UBC2	A0A024R7G6	NP_067058|NP_001245303|NP_001245304|NP_001245305	-	-	-	-	-	-	Homo sapiens	Homo sapiens
2256998	346689	6790	131397	112666	-	RP5-1167H4.6	KLRG2	AURKA	CLEC15B	AIK|ARK1|AURA|AURORA2|BTAK|PPP1R47|STK15|STK6|STK7	Affinity Capture-MS	physical	Huttlin EL (2017)	PUBMED:28514442	9606	9606	High Throughput	0.915296	-	BioPlex 2.0 HEK 293T cells CompPASS score = 0.915296024, threshold = 0.75. Quantitative scores calculated by CompPASS-Plus (Huttlin et al. Cell, 2015, PMID: 26186194).|See BioPlex Interactome for details (https://bioplex.hms.harvard.edu/index.php).|This data has also been reanalyzed as part of BioPlex 3.0 (PMID: 33961781) and may be re-scored from BioPlex 1.0 (PMID: 26186194). Only scores from wi…	-	BIOGRID	A4D1S0	-	NP_940910	O14965	-	NP_001310233|NP_940836|NP_940837|NP_003591|NP_001310232|NP_001310234|NP_940835|NP_940838|NP_940839	-	-	-	-	-	-	Homo sapiens	Homo sapiens
2258807	6790	55291	112666	120579	RP5-1167H4.6	-	AURKA	PPP6R3	AIK|ARK1|AURA|AURORA2|BTAK|PPP1R47|STK15|STK6|STK7	C11orf23|PP6R3|SAP190|SAPL|SAPLa|SAPS3	Affinity Capture-MS	physical	Huttlin EL (2017)	PUBMED:28514442	9606	9606	High Throughput	0.900172	-	BioPlex 2.0 HEK 293T cells CompPASS score = 0.900172023, threshold = 0.75. Quantitative scores calculated by CompPASS-Plus (Huttlin et al. Cell, 2015, PMID: 26186194).|See BioPlex Interactome for details (https://bioplex.hms.harvard.edu/index.php).|This data has also been reanalyzed as part of BioPlex 3.0 (PMID: 33961781) and may be re-scored from BioPlex 1.0 (PMID: 26186194). Only scores from wi…	-	BIOGRID	O14965	-	NP_001310233|NP_940836|NP_940837|NP_003591|NP_001310232|NP_001310234|NP_940835|NP_940838|NP_940839	Q5H9R7	A0A024R5F3|H7BXH2	NP_001339300|NP_001339301|NP_001339302|NP_060782|NP_001339304|NP_001339305|NP_001339306|NP_001339307|NP_001339308|NP_001339309|NP_001339303|NP_001339297|NP_001339294|NP_001339295|NP_001339292|NP_001339293|NP_001339290|NP_001339291|NP_001339298|NP_001339299|NP_001339279|NP_001339276|NP_001339277|NP_001157632|NP_001157633|NP_001157636|NP_001157634|NP_001157635|NP_001339281|NP_001339280|NP_001339283…	-	-	-	-	-	-	Homo sapiens	Homo sapiens
2259366	6790	7157	112666	113010	RP5-1167H4.6	-	AURKA	TP53	AIK|ARK1|AURA|AURORA2|BTAK|PPP1R47|STK15|STK6|STK7	BCC7|LFS1|P53|TRP53	Affinity Capture-MS	physical	Huttlin EL (2017)	PUBMED:28514442	9606	9606	High Throughput	0.895482	-	BioPlex 2.0 HEK 293T cells CompPASS score = 0.895481844, threshold = 0.75. Quantitative scores calculated by CompPASS-Plus (Huttlin et al. Cell, 2015, PMID: 26186194).|See BioPlex Interactome for details (https://bioplex.hms.harvard.edu/index.php).|This data has also been reanalyzed as part of BioPlex 3.0 (PMID: 33961781) and may be re-scored from BioPlex 1.0 (PMID: 26186194). Only scores from wi…	-	BIOGRID	O14965	-	NP_001310233|NP_940836|NP_940837|NP_003591|NP_001310232|NP_001310234|NP_940835|NP_940838|NP_940839	P04637	H2EHT1|A0A087WT22|A0A087WXZ1|Q53GA5|A0A087X1Q1|K7PPA8	NP_001119586|NP_001119590|NP_001119584|NP_000537|NP_001263627|NP_001263626|NP_001263625|NP_001119588|NP_001263628|NP_001119587|NP_001263624|NP_001119585|NP_001263690|NP_001119589|NP_001263689	-	-	-	-	-	-	Homo sapiens	Homo sapiens
2260740	5589	6790	111575	112666	-	RP5-1167H4.6	PRKCSH	AURKA	AGE-R2|G19P1|PCLD|PKCSH|PLD1	AIK|ARK1|AURA|AURORA2|BTAK|PPP1R47|STK15|STK6|STK7	Affinity Capture-MS	physical	Huttlin EL (2017)	PUBMED:28514442	9606	9606	High Throughput	0.883279	-	BioPlex 2.0 HEK 293T cells CompPASS score = 0.883279002, threshold = 0.75. Quantitative scores calculated by CompPASS-Plus (Huttlin et al. Cell, 2015, PMID: 26186194).|See BioPlex Interactome for details (https://bioplex.hms.harvard.edu/index.php).|This data has also been reanalyzed as part of BioPlex 3.0 (PMID: 33961781) and may be re-scored from BioPlex 1.0 (PMID: 26186194). Only scores from wi…	-	BIOGRID	P14314	K7ELL7|B4DJQ5	NP_002734|NP_001276031|NP_001276032|NP_001276033|NP_001001329	O14965	-	NP_001310233|NP_940836|NP_940837|NP_003591|NP_001310232|NP_001310234|NP_940835|NP_940838|NP_940839	-	-	-	-	-	-	Homo sapiens	Homo sapiens
2261512	84063	6790	123858	112666	UNQ5827/PRO19646	RP5-1167H4.6	KIRREL2	AURKA	FILTRIN|NEPH3|NLG1	AIK|ARK1|AURA|AURORA2|BTAK|PPP1R47|STK15|STK6|STK7	Affinity Capture-MS	physical	Huttlin EL (2017)	PUBMED:28514442	9606	9606	High Throughput	0.876353	-	BioPlex 2.0 HEK 293T cells CompPASS score = 0.876353372, threshold = 0.75. Quantitative scores calculated by CompPASS-Plus (Huttlin et al. Cell, 2015, PMID: 26186194).|See BioPlex Interactome for details (https://bioplex.hms.harvard.edu/index.php).|This data has also been reanalyzed as part of BioPlex 3.0 (PMID: 33961781) and may be re-scored from BioPlex 1.0 (PMID: 26186194). Only scores from wi…	-	BIOGRID	Q6UWL6	-	NP_954648|NP_954649|NP_115499	O14965	-	NP_001310233|NP_940836|NP_940837|NP_003591|NP_001310232|NP_001310234|NP_940835|NP_940838|NP_940839	-	-	-	-	-	-	Homo sapiens	Homo sapiens
2265692	6790	23178	112666	116790	RP5-1167H4.6	-	AURKA	PASK	AIK|ARK1|AURA|AURORA2|BTAK|PPP1R47|STK15|STK6|STK7	PASKIN|STK37	Affinity Capture-MS	physical	Huttlin EL (2017)	PUBMED:28514442	9606	9606	High Throughput	0.833383	-	BioPlex 2.0 HEK 293T cells CompPASS score = 0.833382664, threshold = 0.75. Quantitative scores calculated by CompPASS-Plus (Huttlin et al. Cell, 2015, PMID: 26186194).|See BioPlex Interactome for details (https://bioplex.hms.harvard.edu/index.php).|This data has also been reanalyzed as part of BioPlex 3.0 (PMID: 33961781) and may be re-scored from BioPlex 1.0 (PMID: 26186194). Only scores from wi…	-	BIOGRID	O14965	-	NP_001310233|NP_940836|NP_940837|NP_003591|NP_001310232|NP_001310234|NP_940835|NP_940838|NP_940839	Q96RG2	B7Z7R6|B7Z7V7	NP_001239048|NP_055963|NP_001239053|NP_001239049|NP_001239051	-	-	-	-	-	-	Homo sapiens	Homo sapiens
2266570	4610	6790	110695	112666	RP1-118J21.4	RP5-1167H4.6	MYCL	AURKA	LMYC|MYCL1|bHLHe38	AIK|ARK1|AURA|AURORA2|BTAK|PPP1R47|STK15|STK6|STK7	Affinity Capture-MS	physical	Huttlin EL (2017)	PUBMED:28514442	9606	9606	High Throughput	0.823874	-	BioPlex 2.0 HEK 293T cells CompPASS score = 0.82387439, threshold = 0.75. Quantitative scores calculated by CompPASS-Plus (Huttlin et al. Cell, 2015, PMID: 26186194).|See BioPlex Interactome for details (https://bioplex.hms.harvard.edu/index.php).|This data has also been reanalyzed as part of BioPlex 3.0 (PMID: 33961781) and may be re-scored from BioPlex 1.0 (PMID: 26186194). Only scores from wit…	-	BIOGRID	P12524	-	NP_005367|NP_001028253|NP_001028254	O14965	-	NP_001310233|NP_940836|NP_940837|NP_003591|NP_001310232|NP_001310234|NP_940835|NP_940838|NP_940839	-	-	-	-	-	-	Homo sapiens	Homo sapiens
2268751	202559	6790	128436	112666	RP1-240B8.3	RP5-1167H4.6	KHDRBS2	AURKA	SLM-1|SLM1|bA535F17.1	AIK|ARK1|AURA|AURORA2|BTAK|PPP1R47|STK15|STK6|STK7	Affinity Capture-MS	physical	Huttlin EL (2017)	PUBMED:28514442	9606	9606	High Throughput	0.798925	-	BioPlex 2.0 HEK 293T cells CompPASS score = 0.798924908, threshold = 0.75. Quantitative scores calculated by CompPASS-Plus (Huttlin et al. Cell, 2015, PMID: 26186194).|See BioPlex Interactome for details (https://bioplex.hms.harvard.edu/index.php).|This data has also been reanalyzed as part of BioPlex 3.0 (PMID: 33961781) and may be re-scored from BioPlex 1.0 (PMID: 26186194). Only scores from wi…	-	BIOGRID	Q5VWX1	-	NP_689901|NP_001337551	O14965	-	NP_001310233|NP_940836|NP_940837|NP_003591|NP_001310232|NP_001310234|NP_940835|NP_940838|NP_940839	-	-	-	-	-	-	Homo sapiens	Homo sapiens
2271577	6790	9337	112666	114744	RP5-1167H4.6	-	AURKA	CNOT8	AIK|ARK1|AURA|AURORA2|BTAK|PPP1R47|STK15|STK6|STK7	CAF1|CALIF|Caf1b|POP2|hCAF1	Affinity Capture-MS	physical	Huttlin EL (2017)	PUBMED:28514442	9606	9606	High Throughput	0.765526	-	BioPlex 2.0 HEK 293T cells CompPASS score = 0.765525905, threshold = 0.75. Quantitative scores calculated by CompPASS-Plus (Huttlin et al. Cell, 2015, PMID: 26186194).|See BioPlex Interactome for details (https://bioplex.hms.harvard.edu/index.php).|This data has also been reanalyzed as part of BioPlex 3.0 (PMID: 33961781) and may be re-scored from BioPlex 1.0 (PMID: 26186194). Only scores from wi…	-	BIOGRID	O14965	-	NP_001310233|NP_940836|NP_940837|NP_003591|NP_001310232|NP_001310234|NP_940835|NP_940838|NP_940839	Q9UFF9	B7Z9U0	NP_001288009|NP_004770|NP_001288012|NP_001288011|NP_001288003|NP_001288004|NP_001288015|NP_001288006|NP_001288002	-	-	-	-	-	-	Homo sapiens	Homo sapiens
2271965	146562	6790	126999	112666	-	RP5-1167H4.6	C16orf71	AURKA	-	AIK|ARK1|AURA|AURORA2|BTAK|PPP1R47|STK15|STK6|STK7	Affinity Capture-MS	physical	Huttlin EL (2017)	PUBMED:28514442	9606	9606	High Throughput	0.760539	-	BioPlex 2.0 HEK 293T cells CompPASS score = 0.760539194, threshold = 0.75. Quantitative scores calculated by CompPASS-Plus (Huttlin et al. Cell, 2015, PMID: 26186194).|See BioPlex Interactome for details (https://bioplex.hms.harvard.edu/index.php).|This data has also been reanalyzed as part of BioPlex 3.0 (PMID: 33961781) and may be re-scored from BioPlex 1.0 (PMID: 26186194). Only scores from wi…	-	BIOGRID	Q8IYS4	-	NP_631909	O14965	-	NP_001310233|NP_940836|NP_940837|NP_003591|NP_001310232|NP_001310234|NP_940835|NP_940838|NP_940839	-	-	-	-	-	-	Homo sapiens	Homo sapiens
2272725	6790	22934	112666	116594	RP5-1167H4.6	-	AURKA	RPIA	AIK|ARK1|AURA|AURORA2|BTAK|PPP1R47|STK15|STK6|STK7	RPI	Affinity Capture-MS	physical	Huttlin EL (2017)	PUBMED:28514442	9606	9606	High Throughput	0.750634	-	BioPlex 2.0 HEK 293T cells CompPASS score = 0.75063442, threshold = 0.75. Quantitative scores calculated by CompPASS-Plus (Huttlin et al. Cell, 2015, PMID: 26186194).|See BioPlex Interactome for details (https://bioplex.hms.harvard.edu/index.php).|This data has also been reanalyzed as part of BioPlex 3.0 (PMID: 33961781) and may be re-scored from BioPlex 1.0 (PMID: 26186194). Only scores from wit…	-	BIOGRID	O14965	-	NP_001310233|NP_940836|NP_940837|NP_003591|NP_001310232|NP_001310234|NP_940835|NP_940838|NP_940839	P49247	-	NP_653164	-	-	-	-	-	-	Homo sapiens	Homo sapiens
2296292	84867	6790	124312	112666	-	RP5-1167H4.6	PTPN5	AURKA	PTPSTEP|STEP	AIK|ARK1|AURA|AURORA2|BTAK|PPP1R47|STK15|STK6|STK7	Affinity Capture-MS	physical	Li X (2016)	PUBMED:27432908	9606	9606	High Throughput	-	-	high-confidence candidate interacting protein	-	BIOGRID	P54829	Q86TL3|B7Z2F8	NP_001035059|NP_008837|NP_001265167|NP_001265165|NP_116170|NP_001265168	O14965	-	NP_001310233|NP_940836|NP_940837|NP_003591|NP_001310232|NP_001310234|NP_940835|NP_940838|NP_940839	-	-	-	-	-	-	Homo sapiens	Homo sapiens
2337826	6790	2175	112666	108472	RP5-1167H4.6	-	AURKA	FANCA	AIK|ARK1|AURA|AURORA2|BTAK|PPP1R47|STK15|STK6|STK7	FA|FA-H|FA1|FAA|FACA|FAH|FANCH	Biochemical Activity	physical	Chun MJ (2016)	PUBMED:27398318	9606	9606	Low Throughput	-	Phosphorylation	-	-	BIOGRID	O14965	-	NP_001310233|NP_940836|NP_940837|NP_003591|NP_001310232|NP_001310234|NP_940835|NP_940838|NP_940839	O15360	Q86U55	NP_000126|NP_001018122|NP_001273096	-	-	-	-	-	-	Homo sapiens	Homo sapiens
2337827	2175	6790	108472	112666	-	RP5-1167H4.6	FANCA	AURKA	FA|FA-H|FA1|FAA|FACA|FAH|FANCH	AIK|ARK1|AURA|AURORA2|BTAK|PPP1R47|STK15|STK6|STK7	Affinity Capture-Western	physical	Chun MJ (2016)	PUBMED:27398318	9606	9606	Low Throughput	-	-	-	-	BIOGRID	O15360	Q86U55	NP_000126|NP_001018122|NP_001273096	O14965	-	NP_001310233|NP_940836|NP_940837|NP_003591|NP_001310232|NP_001310234|NP_940835|NP_940838|NP_940839	-	-	-	-	-	-	Homo sapiens	Homo sapiens
2346525	6790	7428	112666	113269	RP5-1167H4.6	-	AURKA	VHL	AIK|ARK1|AURA|AURORA2|BTAK|PPP1R47|STK15|STK6|STK7	HRCA1|RCA1|VHL1|pVHL	Affinity Capture-Western	physical	Hasanov E (2017)	PUBMED:28114281	9606	9606	Low Throughput	-	-	-	-	BIOGRID	O14965	-	NP_001310233|NP_940836|NP_940837|NP_003591|NP_001310232|NP_001310234|NP_940835|NP_940838|NP_940839	P40337	A0A024R2F2	NP_000542|NP_937799	-	-	-	-	-	-	Homo sapiens	Homo sapiens
2346526	7428	6790	113269	112666	-	RP5-1167H4.6	VHL	AURKA	HRCA1|RCA1|VHL1|pVHL	AIK|ARK1|AURA|AURORA2|BTAK|PPP1R47|STK15|STK6|STK7	Affinity Capture-Western	physical	Hasanov E (2017)	PUBMED:28114281	9606	9606	Low Throughput	-	-	-	-	BIOGRID	P40337	A0A024R2F2	NP_000542|NP_937799	O14965	-	NP_001310233|NP_940836|NP_940837|NP_003591|NP_001310232|NP_001310234|NP_940835|NP_940838|NP_940839	-	-	-	-	-	-	Homo sapiens	Homo sapiens
2346527	7428	6790	113269	112666	-	RP5-1167H4.6	VHL	AURKA	HRCA1|RCA1|VHL1|pVHL	AIK|ARK1|AURA|AURORA2|BTAK|PPP1R47|STK15|STK6|STK7	Biochemical Activity	physical	Hasanov E (2017)	PUBMED:28114281	9606	9606	Low Throughput	-	Ubiquitination	E1: UBA1|E2: UBE2D2	-	BIOGRID	P40337	A0A024R2F2	NP_000542|NP_937799	O14965	-	NP_001310233|NP_940836|NP_940837|NP_003591|NP_001310232|NP_001310234|NP_940835|NP_940838|NP_940839	-	-	-	-	-	-	Homo sapiens	Homo sapiens
2375951	6790	598	112666	107070	RP5-1167H4.6	RP5-857M17.3	AURKA	BCL2L1	AIK|ARK1|AURA|AURORA2|BTAK|PPP1R47|STK15|STK6|STK7	BCL-XL/S|BCL2L|BCLX|BCLXL|BCLXS|Bcl-X|PPP1R52|bcl-xL|bcl-xS	Biochemical Activity	physical	Wang J (2012)	PUBMED:22617334	9606	9606	Low Throughput	-	Phosphorylation	-	-	BIOGRID	O14965	-	NP_001310233|NP_940836|NP_940837|NP_003591|NP_001310232|NP_001310234|NP_940835|NP_940838|NP_940839	Q07817	Q5TE63	NP_612815|NP_001309171|NP_001309169|NP_001309168|NP_001304850|NP_001182|NP_001304849|NP_001304848	-	-	-	-	-	-	Homo sapiens	Homo sapiens
2383546	672	6790	107140	112666	-	RP5-1167H4.6	BRCA1	AURKA	BRCAI|BRCC1|BROVCA1|FANCS|IRIS|PNCA4|PPP1R53|PSCP|RNF53	AIK|ARK1|AURA|AURORA2|BTAK|PPP1R47|STK15|STK6|STK7	Affinity Capture-Western	physical	Ertych N (2016)	PUBMED:26831064	9606	9606	Low Throughput	-	-	-	-	BIOGRID	P38398	E9PFZ0|A0A024R1V0	NP_009229|NP_009228|NP_009230|NP_009231|NP_009225	O14965	-	NP_001310233|NP_940836|NP_940837|NP_003591|NP_001310232|NP_001310234|NP_940835|NP_940838|NP_940839	-	-	-	-	-	-	Homo sapiens	Homo sapiens
2383547	22974	6790	116624	112666	RP11-243J16.10-002	RP5-1167H4.6	TPX2	AURKA	C20orf1|C20orf2|DIL-2|DIL2|FLS353|GD:C20orf1|HCA519|HCTP4|REPP86|p100	AIK|ARK1|AURA|AURORA2|BTAK|PPP1R47|STK15|STK6|STK7	Affinity Capture-Western	physical	Ertych N (2016)	PUBMED:26831064	9606	9606	Low Throughput	-	-	-	-	BIOGRID	Q9ULW0	Q643R0	NP_036244	O14965	-	NP_001310233|NP_940836|NP_940837|NP_003591|NP_001310232|NP_001310234|NP_940835|NP_940838|NP_940839	-	-	-	-	-	-	Homo sapiens	Homo sapiens
2455959	22	6790	106540	112666	-	RP5-1167H4.6	ABCB7	AURKA	ABC7|ASAT|Atm1p|EST140535	AIK|ARK1|AURA|AURORA2|BTAK|PPP1R47|STK15|STK6|STK7	Positive Genetic	genetic	Horlbeck MA (2018)	PUBMED:30033366	9606	9606	High Throughput	3.24591	-	CRISPR GI screen|Cell Line: K562 EFO:0002067/Jurkat EFO:0002796|Experimental Setup: Timecourse|GIST: A-phenotypic negative/positive genetic interaction|Interactions in this CRISPR interference (CRISPRi) analysis were considered to be significant when GI <= -3 (negative genetic interaction) or GI >= 3 (positive genetic interaction).|Jurkat cell line Replicate Average GI score = 3.245908804|Library…	-	BIOGRID	O75027	B4DGL8|Q7Z3K5|A0A087WW65	NP_001258628|NP_001258625|NP_004290|NP_001258627|NP_001258626	O14965	-	NP_001310233|NP_940836|NP_940837|NP_003591|NP_001310232|NP_001310234|NP_940835|NP_940838|NP_940839	HP:0001507|BTO:0000661	Growth abnormality|JURKAT cell	phenotype|cell type	-|-	-|-	-|-	Homo sapiens	Homo sapiens
2456086	402	6790	106895	112666	-	RP5-1167H4.6	ARL2	AURKA	ARFL2	AIK|ARK1|AURA|AURORA2|BTAK|PPP1R47|STK15|STK6|STK7	Negative Genetic	genetic	Horlbeck MA (2018)	PUBMED:30033366	9606	9606	High Throughput	-6.58382	-	CRISPR GI screen|Cell Line: K562 EFO:0002067/Jurkat EFO:0002796|Experimental Setup: Timecourse|GIST: A-phenotypic negative/positive genetic interaction|Interactions in this CRISPR interference (CRISPRi) analysis were considered to be significant when GI <= -3 (negative genetic interaction) or GI >= 3 (positive genetic interaction).|Jurkat cell line Replicate Average GI score = -5.133595174|K562 c…	-	BIOGRID	P36404	Q53YD8	NP_001186674|NP_001658	O14965	-	NP_001310233|NP_940836|NP_940837|NP_003591|NP_001310232|NP_001310234|NP_940835|NP_940838|NP_940839	BTO:0000664|BTO:0000661|HP:0001507	K-562 cell|JURKAT cell|Growth abnormality	cell type|cell type|phenotype	-|-|-	-|-|-	-|-|-	Homo sapiens	Homo sapiens
2456235	25814	6790	117343	112666	RP1-37M3.7	RP5-1167H4.6	ATXN10	AURKA	E46L|HUMEEP|SCA10	AIK|ARK1|AURA|AURORA2|BTAK|PPP1R47|STK15|STK6|STK7	Negative Genetic	genetic	Horlbeck MA (2018)	PUBMED:30033366	9606	9606	High Throughput	-3.37303	-	CRISPR GI screen|Cell Line: K562 EFO:0002067/Jurkat EFO:0002796|Experimental Setup: Timecourse|GIST: A-phenotypic negative/positive genetic interaction|Interactions in this CRISPR interference (CRISPRi) analysis were considered to be significant when GI <= -3 (negative genetic interaction) or GI >= 3 (positive genetic interaction).|K562 cell line Replicate Average GI score = -3.373031649|Library:…	-	BIOGRID	Q9UBB4	-	NP_037368|NP_001161093	O14965	-	NP_001310233|NP_940836|NP_940837|NP_003591|NP_001310232|NP_001310234|NP_940835|NP_940838|NP_940839	HP:0001507|BTO:0000664	Growth abnormality|K-562 cell	phenotype|cell type	-|-	-|-	-|-	Homo sapiens	Homo sapiens
2456241	6790	6790	112666	112666	RP5-1167H4.6	RP5-1167H4.6	AURKA	AURKA	AIK|ARK1|AURA|AURORA2|BTAK|PPP1R47|STK15|STK6|STK7	AIK|ARK1|AURA|AURORA2|BTAK|PPP1R47|STK15|STK6|STK7	Positive Genetic	genetic	Horlbeck MA (2018)	PUBMED:30033366	9606	9606	High Throughput	4.89966	-	CRISPR GI screen|Cell Line: K562 EFO:0002067/Jurkat EFO:0002796|Experimental Setup: Timecourse|GIST: A-phenotypic negative/positive genetic interaction|Interactions in this CRISPR interference (CRISPRi) analysis were considered to be significant when GI <= -3 (negative genetic interaction) or GI >= 3 (positive genetic interaction).|Jurkat cell line Replicate Average GI score = 4.899664701|Library…	-	BIOGRID	O14965	-	NP_001310233|NP_940836|NP_940837|NP_003591|NP_001310232|NP_001310234|NP_940835|NP_940838|NP_940839	O14965	-	NP_001310233|NP_940836|NP_940837|NP_003591|NP_001310232|NP_001310234|NP_940835|NP_940838|NP_940839	HP:0001507|BTO:0000661	Growth abnormality|JURKAT cell	phenotype|cell type	-|-	-|-	-|-	Homo sapiens	Homo sapiens
2456242	6790	283579	112666	129609	RP5-1167H4.6	-	AURKA	C14orf178	AIK|ARK1|AURA|AURORA2|BTAK|PPP1R47|STK15|STK6|STK7	-	Negative Genetic	genetic	Horlbeck MA (2018)	PUBMED:30033366	9606	9606	High Throughput	-3.17796	-	CRISPR GI screen|Cell Line: K562 EFO:0002067/Jurkat EFO:0002796|Experimental Setup: Timecourse|GIST: A-phenotypic negative/positive genetic interaction|Interactions in this CRISPR interference (CRISPRi) analysis were considered to be significant when GI <= -3 (negative genetic interaction) or GI >= 3 (positive genetic interaction).|K562 cell line Replicate Average GI score = -3.177961982|Library:…	-	BIOGRID	O14965	-	NP_001310233|NP_940836|NP_940837|NP_003591|NP_001310232|NP_001310234|NP_940835|NP_940838|NP_940839	Q8N769	F8WAD5	NP_777603|NP_001167449	HP:0001507|BTO:0000664	Growth abnormality|K-562 cell	phenotype|cell type	-|-	-|-	-|-	Homo sapiens	Homo sapiens
2456243	6790	64105	112666	122063	RP5-1167H4.6	FKSG14	AURKA	CENPK	AIK|ARK1|AURA|AURORA2|BTAK|PPP1R47|STK15|STK6|STK7	AF5alpha|CENP-K|P33|Solt	Negative Genetic	genetic	Horlbeck MA (2018)	PUBMED:30033366	9606	9606	High Throughput	-4.01489	-	CRISPR GI screen|Cell Line: K562 EFO:0002067/Jurkat EFO:0002796|Experimental Setup: Timecourse|GIST: A-phenotypic negative/positive genetic interaction|Interactions in this CRISPR interference (CRISPRi) analysis were considered to be significant when GI <= -3 (negative genetic interaction) or GI >= 3 (positive genetic interaction).|Jurkat cell line Replicate Average GI score = -4.014894819|Librar…	-	BIOGRID	O14965	-	NP_001310233|NP_940836|NP_940837|NP_003591|NP_001310232|NP_001310234|NP_940835|NP_940838|NP_940839	Q9BS16	-	NP_001336297|NP_001336298|NP_001253967|NP_001336296|NP_071428	HP:0001507|BTO:0000661	Growth abnormality|JURKAT cell	phenotype|cell type	-|-	-|-	-|-	Homo sapiens	Homo sapiens
2456244	6790	1314	112666	107709	RP5-1167H4.6	-	AURKA	COPA	AIK|ARK1|AURA|AURORA2|BTAK|PPP1R47|STK15|STK6|STK7	HEP-COP	Positive Genetic	genetic	Horlbeck MA (2018)	PUBMED:30033366	9606	9606	High Throughput	3.51184	-	CRISPR GI screen|Cell Line: K562 EFO:0002067/Jurkat EFO:0002796|Experimental Setup: Timecourse|GIST: A-phenotypic negative/positive genetic interaction|Interactions in this CRISPR interference (CRISPRi) analysis were considered to be significant when GI <= -3 (negative genetic interaction) or GI >= 3 (positive genetic interaction).|Jurkat cell line Replicate Average GI score = 3.511843584|Library…	-	BIOGRID	O14965	-	NP_001310233|NP_940836|NP_940837|NP_003591|NP_001310232|NP_001310234|NP_940835|NP_940838|NP_940839	P53621	-	NP_001091868|NP_004362	HP:0001507|BTO:0000661	Growth abnormality|JURKAT cell	phenotype|cell type	-|-	-|-	-|-	Homo sapiens	Homo sapiens
2456245	6790	51138	112666	119324	RP5-1167H4.6	-	AURKA	COPS4	AIK|ARK1|AURA|AURORA2|BTAK|PPP1R47|STK15|STK6|STK7	CSN4	Negative Genetic	genetic	Horlbeck MA (2018)	PUBMED:30033366	9606	9606	High Throughput	-3.38409	-	CRISPR GI screen|Cell Line: K562 EFO:0002067/Jurkat EFO:0002796|Experimental Setup: Timecourse|GIST: A-phenotypic negative/positive genetic interaction|Interactions in this CRISPR interference (CRISPRi) analysis were considered to be significant when GI <= -3 (negative genetic interaction) or GI >= 3 (positive genetic interaction).|Jurkat cell line Replicate Average GI score = -3.384090913|Librar…	-	BIOGRID	O14965	-	NP_001310233|NP_940836|NP_940837|NP_003591|NP_001310232|NP_001310234|NP_940835|NP_940838|NP_940839	Q9BT78	B3KM48	NP_001317656|NP_057213|NP_001244935	HP:0001507|BTO:0000661	Growth abnormality|JURKAT cell	phenotype|cell type	-|-	-|-	-|-	Homo sapiens	Homo sapiens
2456246	6790	56259	112666	121123	RP5-1167H4.6	RP5-1118M15.1	AURKA	CTNNBL1	AIK|ARK1|AURA|AURORA2|BTAK|PPP1R47|STK15|STK6|STK7	C20orf33|NAP|P14L|PP8304|dJ633O20.1	Negative Genetic	genetic	Horlbeck MA (2018)	PUBMED:30033366	9606	9606	High Throughput	-4.78133	-	CRISPR GI screen|Cell Line: K562 EFO:0002067/Jurkat EFO:0002796|Experimental Setup: Timecourse|GIST: A-phenotypic negative/positive genetic interaction|Interactions in this CRISPR interference (CRISPRi) analysis were considered to be significant when GI <= -3 (negative genetic interaction) or GI >= 3 (positive genetic interaction).|Jurkat cell line Replicate Average GI score = -4.781325847|Librar…	-	BIOGRID	O14965	-	NP_001310233|NP_940836|NP_940837|NP_003591|NP_001310232|NP_001310234|NP_940835|NP_940838|NP_940839	Q8WYA6	-	NP_001268424|NP_110517	BTO:0000661|HP:0001507	JURKAT cell|Growth abnormality	cell type|phenotype	-|-	-|-	-|-	Homo sapiens	Homo sapiens
2456247	6790	23065	112666	116700	RP5-1167H4.6	PSEC0263	AURKA	EMC1	AIK|ARK1|AURA|AURORA2|BTAK|PPP1R47|STK15|STK6|STK7	KIAA0090	Negative Genetic	genetic	Horlbeck MA (2018)	PUBMED:30033366	9606	9606	High Throughput	-3.15301	-	CRISPR GI screen|Cell Line: K562 EFO:0002067/Jurkat EFO:0002796|Experimental Setup: Timecourse|GIST: A-phenotypic negative/positive genetic interaction|Interactions in this CRISPR interference (CRISPRi) analysis were considered to be significant when GI <= -3 (negative genetic interaction) or GI >= 3 (positive genetic interaction).|K562 cell line Replicate Average GI score = -3.153013662|Library:…	-	BIOGRID	O14965	-	NP_001310233|NP_940836|NP_940837|NP_003591|NP_001310232|NP_001310234|NP_940835|NP_940838|NP_940839	Q8N766	-	NP_001258357|NP_001258356|NP_001258358|NP_055862	BTO:0000664|HP:0001507	K-562 cell|Growth abnormality	cell type|phenotype	-|-	-|-	-|-	Homo sapiens	Homo sapiens
2456248	6790	2960	112666	109215	RP5-1167H4.6	-	AURKA	GTF2E1	AIK|ARK1|AURA|AURORA2|BTAK|PPP1R47|STK15|STK6|STK7	FE|TF2E1|TFIIE-A	Positive Genetic	genetic	Horlbeck MA (2018)	PUBMED:30033366	9606	9606	High Throughput	3.95719	-	CRISPR GI screen|Cell Line: K562 EFO:0002067/Jurkat EFO:0002796|Experimental Setup: Timecourse|GIST: A-phenotypic negative/positive genetic interaction|Interactions in this CRISPR interference (CRISPRi) analysis were considered to be significant when GI <= -3 (negative genetic interaction) or GI >= 3 (positive genetic interaction).|K562 cell line Replicate Average GI score = 3.957187765|Library: …	-	BIOGRID	O14965	-	NP_001310233|NP_940836|NP_940837|NP_003591|NP_001310232|NP_001310234|NP_940835|NP_940838|NP_940839	P29083	-	NP_005504	BTO:0000664|HP:0001507	K-562 cell|Growth abnormality	cell type|phenotype	-|-	-|-	-|-	Homo sapiens	Homo sapiens
2456249	6790	85459	112666	124543	RP5-1167H4.6	hCG_2036584	AURKA	CEP295	AIK|ARK1|AURA|AURORA2|BTAK|PPP1R47|STK15|STK6|STK7	KIAA1731	Negative Genetic	genetic	Horlbeck MA (2018)	PUBMED:30033366	9606	9606	High Throughput	-3.65728	-	CRISPR GI screen|Cell Line: K562 EFO:0002067/Jurkat EFO:0002796|Experimental Setup: Timecourse|GIST: A-phenotypic negative/positive genetic interaction|Interactions in this CRISPR interference (CRISPRi) analysis were considered to be significant when GI <= -3 (negative genetic interaction) or GI >= 3 (positive genetic interaction).|Jurkat cell line Replicate Average GI score = -3.657277646|Librar…	-	BIOGRID	O14965	-	NP_001310233|NP_940836|NP_940837|NP_003591|NP_001310232|NP_001310234|NP_940835|NP_940838|NP_940839	Q9C0D2	-	NP_203753	BTO:0000661|HP:0001507	JURKAT cell|Growth abnormality	cell type|phenotype	-|-	-|-	-|-	Homo sapiens	Homo sapiens
2456250	6790	51360	112666	119495	RP5-1167H4.6	-	AURKA	MBTPS2	AIK|ARK1|AURA|AURORA2|BTAK|PPP1R47|STK15|STK6|STK7	BRESEK|IFAP|KFSD|KFSDX|OLMSX|S2P	Negative Genetic	genetic	Horlbeck MA (2018)	PUBMED:30033366	9606	9606	High Throughput	-4.68565	-	CRISPR GI screen|Cell Line: K562 EFO:0002067/Jurkat EFO:0002796|Experimental Setup: Timecourse|GIST: A-phenotypic negative/positive genetic interaction|Interactions in this CRISPR interference (CRISPRi) analysis were considered to be significant when GI <= -3 (negative genetic interaction) or GI >= 3 (positive genetic interaction).|K562 cell line Replicate Average GI score = -4.685653776|Library:…	-	BIOGRID	O14965	-	NP_001310233|NP_940836|NP_940837|NP_003591|NP_001310232|NP_001310234|NP_940835|NP_940838|NP_940839	O43462	-	NP_056968	BTO:0000664|HP:0001507	K-562 cell|Growth abnormality	cell type|phenotype	-|-	-|-	-|-	Homo sapiens	Homo sapiens
2456251	6790	10531	112666	115786	RP5-1167H4.6	RP11-298E9.1	AURKA	PITRM1	AIK|ARK1|AURA|AURORA2|BTAK|PPP1R47|STK15|STK6|STK7	MP1|PreP	Negative Genetic	genetic	Horlbeck MA (2018)	PUBMED:30033366	9606	9606	High Throughput	-3.16	-	CRISPR GI screen|Cell Line: K562 EFO:0002067/Jurkat EFO:0002796|Experimental Setup: Timecourse|GIST: A-phenotypic negative/positive genetic interaction|Interactions in this CRISPR interference (CRISPRi) analysis were considered to be significant when GI <= -3 (negative genetic interaction) or GI >= 3 (positive genetic interaction).|K562 cell line Replicate Average GI score = -3.160002896|Library:…	-	BIOGRID	O14965	-	NP_001310233|NP_940836|NP_940837|NP_003591|NP_001310232|NP_001310234|NP_940835|NP_940838|NP_940839	Q5JRX3	-	NP_055704|NP_001229238|NP_001229236	HP:0001507|BTO:0000664	Growth abnormality|K-562 cell	phenotype|cell type	-|-	-|-	-|-	Homo sapiens	Homo sapiens
2456252	6790	11243	112666	116405	RP5-1167H4.6	RP11-54H19.4	AURKA	PMF1	AIK|ARK1|AURA|AURORA2|BTAK|PPP1R47|STK15|STK6|STK7	-	Negative Genetic	genetic	Horlbeck MA (2018)	PUBMED:30033366	9606	9606	High Throughput	-4.20712	-	CRISPR GI screen|Cell Line: K562 EFO:0002067/Jurkat EFO:0002796|Experimental Setup: Timecourse|GIST: A-phenotypic negative/positive genetic interaction|Interactions in this CRISPR interference (CRISPRi) analysis were considered to be significant when GI <= -3 (negative genetic interaction) or GI >= 3 (positive genetic interaction).|Jurkat cell line Replicate Average GI score = -4.207116493|Librar…	-	BIOGRID	O14965	-	NP_001310233|NP_940836|NP_940837|NP_003591|NP_001310232|NP_001310234|NP_940835|NP_940838|NP_940839	Q6P1K2	-	NP_001186582|NP_001186583|NP_009152	HP:0001507|BTO:0000661	Growth abnormality|JURKAT cell	phenotype|cell type	-|-	-|-	-|-	Homo sapiens	Homo sapiens
2456253	6790	25957	112666	117448	RP5-1167H4.6	HSPC261	AURKA	PNISR	AIK|ARK1|AURA|AURORA2|BTAK|PPP1R47|STK15|STK6|STK7	C6orf111|HSPC306|SFRS18|SRrp130|bA98I9.2	Negative Genetic	genetic	Horlbeck MA (2018)	PUBMED:30033366	9606	9606	High Throughput	-3.03301	-	CRISPR GI screen|Cell Line: K562 EFO:0002067/Jurkat EFO:0002796|Experimental Setup: Timecourse|GIST: A-phenotypic negative/positive genetic interaction|Interactions in this CRISPR interference (CRISPRi) analysis were considered to be significant when GI <= -3 (negative genetic interaction) or GI >= 3 (positive genetic interaction).|Jurkat cell line Replicate Average GI score = -3.033013235|Librar…	-	BIOGRID	O14965	-	NP_001310233|NP_940836|NP_940837|NP_003591|NP_001310232|NP_001310234|NP_940835|NP_940838|NP_940839	Q8TF01	Q8TEZ9	NP_116259|NP_001309345|NP_001309344|NP_001309343|NP_001309342|NP_001309341|NP_056306|NP_001309339|NP_001309337|NP_001309334|NP_001309335	HP:0001507|BTO:0000661	Growth abnormality|JURKAT cell	phenotype|cell type	-|-	-|-	-|-	Homo sapiens	Homo sapiens
2456254	6790	9232	112666	114663	RP5-1167H4.6	-	AURKA	PTTG1	AIK|ARK1|AURA|AURORA2|BTAK|PPP1R47|STK15|STK6|STK7	EAP1|HPTTG|PTTG|TUTR1	Negative Genetic	genetic	Horlbeck MA (2018)	PUBMED:30033366	9606	9606	High Throughput	-4.75414	-	CRISPR GI screen|Cell Line: K562 EFO:0002067/Jurkat EFO:0002796|Experimental Setup: Timecourse|GIST: A-phenotypic negative/positive genetic interaction|Interactions in this CRISPR interference (CRISPRi) analysis were considered to be significant when GI <= -3 (negative genetic interaction) or GI >= 3 (positive genetic interaction).|K562 cell line Replicate Average GI score = -4.754136432|Library:…	-	BIOGRID	O14965	-	NP_001310233|NP_940836|NP_940837|NP_003591|NP_001310232|NP_001310234|NP_940835|NP_940838|NP_940839	O95997	Q6IAL9	NP_001269311|NP_004210|NP_001269312	HP:0001507|BTO:0000664	Growth abnormality|K-562 cell	phenotype|cell type	-|-	-|-	-|-	Homo sapiens	Homo sapiens
2456255	6790	11224	112666	116392	RP5-1167H4.6	RP11-175D17.6	AURKA	RPL35	AIK|ARK1|AURA|AURORA2|BTAK|PPP1R47|STK15|STK6|STK7	L35	Negative Genetic	genetic	Horlbeck MA (2018)	PUBMED:30033366	9606	9606	High Throughput	-3.68374	-	CRISPR GI screen|Cell Line: K562 EFO:0002067/Jurkat EFO:0002796|Experimental Setup: Timecourse|GIST: A-phenotypic negative/positive genetic interaction|Interactions in this CRISPR interference (CRISPRi) analysis were considered to be significant when GI <= -3 (negative genetic interaction) or GI >= 3 (positive genetic interaction).|Jurkat cell line Replicate Average GI score = -3.032182263|K562 c…	-	BIOGRID	O14965	-	NP_001310233|NP_940836|NP_940837|NP_003591|NP_001310232|NP_001310234|NP_940835|NP_940838|NP_940839	P42766	-	NP_009140	HP:0001507|BTO:0000661|BTO:0000664	Growth abnormality|JURKAT cell|K-562 cell	phenotype|cell type|cell type	-|-|-	-|-|-	-|-|-	Homo sapiens	Homo sapiens
2456256	6790	153443	112666	127495	RP5-1167H4.6	-	AURKA	SRFBP1	AIK|ARK1|AURA|AURORA2|BTAK|PPP1R47|STK15|STK6|STK7	BUD22|P49|Rlb1|STRAP|p49/STRAP	Negative Genetic	genetic	Horlbeck MA (2018)	PUBMED:30033366	9606	9606	High Throughput	-3.41384	-	CRISPR GI screen|Cell Line: K562 EFO:0002067/Jurkat EFO:0002796|Experimental Setup: Timecourse|GIST: A-phenotypic negative/positive genetic interaction|Interactions in this CRISPR interference (CRISPRi) analysis were considered to be significant when GI <= -3 (negative genetic interaction) or GI >= 3 (positive genetic interaction).|Jurkat cell line Replicate Average GI score = -3.413836675|Librar…	-	BIOGRID	O14965	-	NP_001310233|NP_940836|NP_940837|NP_003591|NP_001310232|NP_001310234|NP_940835|NP_940838|NP_940839	Q8NEF9	-	NP_689759	HP:0001507|BTO:0000661	Growth abnormality|JURKAT cell	phenotype|cell type	-|-	-|-	-|-	Homo sapiens	Homo sapiens
2456257	6790	6949	112666	112809	RP5-1167H4.6	-	AURKA	TCOF1	AIK|ARK1|AURA|AURORA2|BTAK|PPP1R47|STK15|STK6|STK7	MFD1|TCS|TCS1|treacle	Negative Genetic	genetic	Horlbeck MA (2018)	PUBMED:30033366	9606	9606	High Throughput	-3.18505	-	CRISPR GI screen|Cell Line: K562 EFO:0002067/Jurkat EFO:0002796|Experimental Setup: Timecourse|GIST: A-phenotypic negative/positive genetic interaction|Interactions in this CRISPR interference (CRISPRi) analysis were considered to be significant when GI <= -3 (negative genetic interaction) or GI >= 3 (positive genetic interaction).|K562 cell line Replicate Average GI score = -3.185046729|Library:…	-	BIOGRID	O14965	-	NP_001310233|NP_940836|NP_940837|NP_003591|NP_001310232|NP_001310234|NP_940835|NP_940838|NP_940839	Q13428	B4DRA2|E7ETY2	NP_001128717|NP_001128716|NP_001128715|NP_000347|NP_001008657|NP_001358552|NP_001182070	BTO:0000664|HP:0001507	K-562 cell|Growth abnormality	cell type|phenotype	-|-	-|-	-|-	Homo sapiens	Homo sapiens
2456258	6790	10054	112666	115365	RP5-1167H4.6	HRIHFB2115	AURKA	UBA2	AIK|ARK1|AURA|AURORA2|BTAK|PPP1R47|STK15|STK6|STK7	ARX|SAE2	Negative Genetic	genetic	Horlbeck MA (2018)	PUBMED:30033366	9606	9606	High Throughput	-3.24198	-	CRISPR GI screen|Cell Line: K562 EFO:0002067/Jurkat EFO:0002796|Experimental Setup: Timecourse|GIST: A-phenotypic negative/positive genetic interaction|Interactions in this CRISPR interference (CRISPRi) analysis were considered to be significant when GI <= -3 (negative genetic interaction) or GI >= 3 (positive genetic interaction).|Jurkat cell line Replicate Average GI score = -3.380174375|K562 c…	-	BIOGRID	O14965	-	NP_001310233|NP_940836|NP_940837|NP_003591|NP_001310232|NP_001310234|NP_940835|NP_940838|NP_940839	Q9UBT2	-	NP_005490	HP:0001507|BTO:0000664|BTO:0000661	Growth abnormality|K-562 cell|JURKAT cell	phenotype|cell type|cell type	-|-|-	-|-|-	-|-|-	Homo sapiens	Homo sapiens
2456259	6790	90850	112666	124771	RP5-1167H4.6	-	AURKA	ZNF598	AIK|ARK1|AURA|AURORA2|BTAK|PPP1R47|STK15|STK6|STK7	-	Positive Genetic	genetic	Horlbeck MA (2018)	PUBMED:30033366	9606	9606	High Throughput	3.21036	-	CRISPR GI screen|Cell Line: K562 EFO:0002067/Jurkat EFO:0002796|Experimental Setup: Timecourse|GIST: A-phenotypic negative/positive genetic interaction|Interactions in this CRISPR interference (CRISPRi) analysis were considered to be significant when GI <= -3 (negative genetic interaction) or GI >= 3 (positive genetic interaction).|K562 cell line Replicate Average GI score = 3.210361481|Library: …	-	BIOGRID	O14965	-	NP_001310233|NP_940836|NP_940837|NP_003591|NP_001310232|NP_001310234|NP_940835|NP_940838|NP_940839	Q86UK7	-	NP_835461	BTO:0000664|HP:0001507	K-562 cell|Growth abnormality	cell type|phenotype	-|-	-|-	-|-	Homo sapiens	Homo sapiens
2465170	112399	6790	125185	112666	-	RP5-1167H4.6	EGLN3	AURKA	HIFP4H3|HIFPH3|PHD3	AIK|ARK1|AURA|AURORA2|BTAK|PPP1R47|STK15|STK6|STK7	Affinity Capture-MS	physical	Rodriguez J (2016)	PUBMED:26972000	9606	9606	High Throughput	-	-	Source of EGLN3 not clear	-	BIOGRID	Q9H6Z9	F8W1G2	NP_001295032|NP_071356	O14965	-	NP_001310233|NP_940836|NP_940837|NP_003591|NP_001310232|NP_001310234|NP_940835|NP_940838|NP_940839	-	-	-	-	-	-	Homo sapiens	Homo sapiens
2466426	5597	6790	111583	112666	-	RP5-1167H4.6	MAPK6	AURKA	ERK3|HsT17250|PRKM6|p97MAPK	AIK|ARK1|AURA|AURORA2|BTAK|PPP1R47|STK15|STK6|STK7	Affinity Capture-MS	physical	Rodriguez J (2016)	PUBMED:26972000	9606	9606	High Throughput	-	-	Source of MAPK6 not clear	-	BIOGRID	Q16659	-	NP_002739	O14965	-	NP_001310233|NP_940836|NP_940837|NP_003591|NP_001310232|NP_001310234|NP_940835|NP_940838|NP_940839	-	-	-	-	-	-	Homo sapiens	Homo sapiens
2469219	4613	6790	110698	112666	-	RP5-1167H4.6	MYCN	AURKA	MODED|N-myc|NMYC|ODED|bHLHe37	AIK|ARK1|AURA|AURORA2|BTAK|PPP1R47|STK15|STK6|STK7	Reconstituted Complex	physical	Richards MW (2016)	PUBMED:27837025	9606	9606	Low Throughput	-	-	-	-	BIOGRID	P04198	Q9H224	NP_001280157|NP_001280160|NP_001280162|NP_005369	O14965	-	NP_001310233|NP_940836|NP_940837|NP_003591|NP_001310232|NP_001310234|NP_940835|NP_940838|NP_940839	-	-	-	-	-	-	Homo sapiens	Homo sapiens
2469220	6790	4613	112666	110698	RP5-1167H4.6	-	AURKA	MYCN	AIK|ARK1|AURA|AURORA2|BTAK|PPP1R47|STK15|STK6|STK7	MODED|N-myc|NMYC|ODED|bHLHe37	Reconstituted Complex	physical	Richards MW (2016)	PUBMED:27837025	9606	9606	Low Throughput	-	-	-	-	BIOGRID	O14965	-	NP_001310233|NP_940836|NP_940837|NP_003591|NP_001310232|NP_001310234|NP_940835|NP_940838|NP_940839	P04198	Q9H224	NP_001280157|NP_001280160|NP_001280162|NP_005369	-	-	-	-	-	-	Homo sapiens	Homo sapiens
2469221	6790	4613	112666	110698	RP5-1167H4.6	-	AURKA	MYCN	AIK|ARK1|AURA|AURORA2|BTAK|PPP1R47|STK15|STK6|STK7	MODED|N-myc|NMYC|ODED|bHLHe37	Co-crystal Structure	physical	Richards MW (2016)	PUBMED:27837025	9606	9606	Low Throughput	-	-	-	-	BIOGRID	O14965	-	NP_001310233|NP_940836|NP_940837|NP_003591|NP_001310232|NP_001310234|NP_940835|NP_940838|NP_940839	P04198	Q9H224	NP_001280157|NP_001280160|NP_001280162|NP_005369	-	-	-	-	-	-	Homo sapiens	Homo sapiens
2469290	5789	6790	111753	112666	-	RP5-1167H4.6	PTPRD	AURKA	HPTP|HPTPD|HPTPDELTA|PTPD|RPTPDELTA	AIK|ARK1|AURA|AURORA2|BTAK|PPP1R47|STK15|STK6|STK7	Reconstituted Complex	physical	Meehan M (2012)	PUBMED:22305495	9606	9606	High Throughput	-	-	Protein interaction array	-	BIOGRID	P23468	Q59H90|Q3KPI9|Q2HXI4	NP_002830|NP_001035802|NP_001164496|NP_569077|NP_569076|NP_569075|NP_001364887|NP_001364875|NP_001364876|NP_001364987	O14965	-	NP_001310233|NP_940836|NP_940837|NP_003591|NP_001310232|NP_001310234|NP_940835|NP_940838|NP_940839	-	-	-	-	-	-	Homo sapiens	Homo sapiens
2469310	5789	6790	111753	112666	-	RP5-1167H4.6	PTPRD	AURKA	HPTP|HPTPD|HPTPDELTA|PTPD|RPTPDELTA	AIK|ARK1|AURA|AURORA2|BTAK|PPP1R47|STK15|STK6|STK7	Affinity Capture-Western	physical	Meehan M (2012)	PUBMED:22305495	9606	9606	Low Throughput	-	-	Protein interaction array	-	BIOGRID	P23468	Q59H90|Q3KPI9|Q2HXI4	NP_002830|NP_001035802|NP_001164496|NP_569077|NP_569076|NP_569075|NP_001364887|NP_001364875|NP_001364876|NP_001364987	O14965	-	NP_001310233|NP_940836|NP_940837|NP_003591|NP_001310232|NP_001310234|NP_940835|NP_940838|NP_940839	-	-	-	-	-	-	Homo sapiens	Homo sapiens
2488901	9343	6790	114749	112666	-	RP5-1167H4.6	EFTUD2	AURKA	MFDGA|MFDM|SNRNP116|Snrp116|Snu114|U5-116KD	AIK|ARK1|AURA|AURORA2|BTAK|PPP1R47|STK15|STK6|STK7	Affinity Capture-MS	physical	Malinova A (2017)	PUBMED:28515276	9606	9606	High Throughput	-	-	Eftud2-DADE	-	BIOGRID	Q15029	B3KX19	NP_004238|NP_001136077|NP_001245282|NP_001245283	O14965	-	NP_001310233|NP_940836|NP_940837|NP_003591|NP_001310232|NP_001310234|NP_940835|NP_940838|NP_940839	-	-	-	-	-	-	Homo sapiens	Homo sapiens
2489685	4790	6790	110857	112666	-	RP5-1167H4.6	NFKB1	AURKA	EBP-1|KBF1|NF-kB1|NF-kappa-B|NF-kappaB|NFKB-p105|NFKB-p50|NFkappaB|p105|p50	AIK|ARK1|AURA|AURORA2|BTAK|PPP1R47|STK15|STK6|STK7	Affinity Capture-MS	physical	Banks CA (2016)	PUBMED:27609421	9606	9606	High Throughput	-	-	-	-	BIOGRID	P19838	A0A024RDJ4	NP_001158884|NP_003989|NP_001306155	O14965	-	NP_001310233|NP_940836|NP_940837|NP_003591|NP_001310232|NP_001310234|NP_940835|NP_940838|NP_940839	-	-	-	-	-	-	Homo sapiens	Homo sapiens
2498355	83732	6790	123743	112666	RP11-288G3.1	RP5-1167H4.6	RIOK1	AURKA	AD034|RRP10|bA288G3.1	AIK|ARK1|AURA|AURORA2|BTAK|PPP1R47|STK15|STK6|STK7	Affinity Capture-MS	physical	Guderian G (2011)	PUBMED:21081503	9606	9606	High Throughput	-	-	-	-	BIOGRID	Q9BRS2	Q9H2L9	NP_694550|NP_001335123|NP_113668	O14965	-	NP_001310233|NP_940836|NP_940837|NP_003591|NP_001310232|NP_001310234|NP_940835|NP_940838|NP_940839	-	-	-	-	-	-	Homo sapiens	Homo sapiens
2536515	7157	6790	113010	112666	-	RP5-1167H4.6	TP53	AURKA	BCC7|LFS1|P53|TRP53	AIK|ARK1|AURA|AURORA2|BTAK|PPP1R47|STK15|STK6|STK7	Co-localization	physical	Katayama H (2011)	PUBMED:21761334	9606	9606	Low Throughput	-	-	-	-	BIOGRID	P04637	H2EHT1|A0A087WT22|A0A087WXZ1|Q53GA5|A0A087X1Q1|K7PPA8	NP_001119586|NP_001119590|NP_001119584|NP_000537|NP_001263627|NP_001263626|NP_001263625|NP_001119588|NP_001263628|NP_001119587|NP_001263624|NP_001119585|NP_001263690|NP_001119589|NP_001263689	O14965	-	NP_001310233|NP_940836|NP_940837|NP_003591|NP_001310232|NP_001310234|NP_940835|NP_940838|NP_940839	-	-	-	-	-	-	Homo sapiens	Homo sapiens
2536516	6790	7157	112666	113010	RP5-1167H4.6	-	AURKA	TP53	AIK|ARK1|AURA|AURORA2|BTAK|PPP1R47|STK15|STK6|STK7	BCC7|LFS1|P53|TRP53	Affinity Capture-Western	physical	Katayama H (2011)	PUBMED:21761334	9606	9606	Low Throughput	-	-	-	-	BIOGRID	O14965	-	NP_001310233|NP_940836|NP_940837|NP_003591|NP_001310232|NP_001310234|NP_940835|NP_940838|NP_940839	P04637	H2EHT1|A0A087WT22|A0A087WXZ1|Q53GA5|A0A087X1Q1|K7PPA8	NP_001119586|NP_001119590|NP_001119584|NP_000537|NP_001263627|NP_001263626|NP_001263625|NP_001119588|NP_001263628|NP_001119587|NP_001263624|NP_001119585|NP_001263690|NP_001119589|NP_001263689	-	-	-	-	-	-	Homo sapiens	Homo sapiens
2536517	6790	2099	112666	108403	RP5-1167H4.6	RP1-130E4.1	AURKA	ESR1	AIK|ARK1|AURA|AURORA2|BTAK|PPP1R47|STK15|STK6|STK7	ER|ESR|ESRA|ESTRR|Era|NR3A1	Affinity Capture-Western	physical	Katayama H (2011)	PUBMED:21761334	9606	9606	Low Throughput	-	-	-	-	BIOGRID	O14965	-	NP_001310233|NP_940836|NP_940837|NP_003591|NP_001310232|NP_001310234|NP_940835|NP_940838|NP_940839	P03372	Q9UBT1|G4XH65|A8KAF4	NP_001116213|NP_000116|NP_001278159|NP_001278170|NP_001116212|NP_001116214	-	-	-	-	-	-	Homo sapiens	Homo sapiens
2536519	2099	6790	108403	112666	RP1-130E4.1	RP5-1167H4.6	ESR1	AURKA	ER|ESR|ESRA|ESTRR|Era|NR3A1	AIK|ARK1|AURA|AURORA2|BTAK|PPP1R47|STK15|STK6|STK7	Affinity Capture-Western	physical	Katayama H (2011)	PUBMED:21761334	9606	9606	Low Throughput	-	-	-	-	BIOGRID	P03372	Q9UBT1|G4XH65|A8KAF4	NP_001116213|NP_000116|NP_001278159|NP_001278170|NP_001116212|NP_001116214	O14965	-	NP_001310233|NP_940836|NP_940837|NP_003591|NP_001310232|NP_001310234|NP_940835|NP_940838|NP_940839	-	-	-	-	-	-	Homo sapiens	Homo sapiens
2536521	7157	6790	113010	112666	-	RP5-1167H4.6	TP53	AURKA	BCC7|LFS1|P53|TRP53	AIK|ARK1|AURA|AURORA2|BTAK|PPP1R47|STK15|STK6|STK7	Affinity Capture-Western	physical	Katayama H (2011)	PUBMED:21761334	9606	9606	Low Throughput	-	-	-	-	BIOGRID	P04637	H2EHT1|A0A087WT22|A0A087WXZ1|Q53GA5|A0A087X1Q1|K7PPA8	NP_001119586|NP_001119590|NP_001119584|NP_000537|NP_001263627|NP_001263626|NP_001263625|NP_001119588|NP_001263628|NP_001119587|NP_001263624|NP_001119585|NP_001263690|NP_001119589|NP_001263689	O14965	-	NP_001310233|NP_940836|NP_940837|NP_003591|NP_001310232|NP_001310234|NP_940835|NP_940838|NP_940839	-	-	-	-	-	-	Homo sapiens	Homo sapiens
2540229	4613	6790	110698	112666	-	RP5-1167H4.6	MYCN	AURKA	MODED|N-myc|NMYC|ODED|bHLHe37	AIK|ARK1|AURA|AURORA2|BTAK|PPP1R47|STK15|STK6|STK7	Co-localization	physical	Murphy DM (2009)	PUBMED:19997598	9606	9606	High Throughput	-	-	ChIP	-	BIOGRID	P04198	Q9H224	NP_001280157|NP_001280160|NP_001280162|NP_005369	O14965	-	NP_001310233|NP_940836|NP_940837|NP_003591|NP_001310232|NP_001310234|NP_940835|NP_940838|NP_940839	-	-	-	-	-	-	Homo sapiens	Homo sapiens
2542230	4613	6790	110698	112666	-	RP5-1167H4.6	MYCN	AURKA	MODED|N-myc|NMYC|ODED|bHLHe37	AIK|ARK1|AURA|AURORA2|BTAK|PPP1R47|STK15|STK6|STK7	Affinity Capture-Western	physical	Gustafson WC (2014)	PUBMED:25175806	9606	9606	Low Throughput	-	-	-	-	BIOGRID	P04198	Q9H224	NP_001280157|NP_001280160|NP_001280162|NP_005369	O14965	-	NP_001310233|NP_940836|NP_940837|NP_003591|NP_001310232|NP_001310234|NP_940835|NP_940838|NP_940839	-	-	-	-	-	-	Homo sapiens	Homo sapiens
2542512	6790	9212	112666	114646	RP5-1167H4.6	-	AURKA	AURKB	AIK|ARK1|AURA|AURORA2|BTAK|PPP1R47|STK15|STK6|STK7	AIK2|AIM-1|AIM1|ARK2|AurB|IPL1|PPP1R48|STK12|STK5|aurkb-sv1|aurkb-sv2	Affinity Capture-Western	physical	Yu Z (2017)	PUBMED:28595628	9606	9606	Low Throughput	-	-	-	-	BIOGRID	O14965	-	NP_001310233|NP_940836|NP_940837|NP_003591|NP_001310232|NP_001310234|NP_940835|NP_940838|NP_940839	Q96GD4	-	NP_001300879|NP_001243763|NP_004208|NP_001300883|NP_001300882|NP_001300881|NP_001300880|NP_001300884|NP_001271455	-	-	-	-	-	-	Homo sapiens	Homo sapiens
2542513	9212	6790	114646	112666	-	RP5-1167H4.6	AURKB	AURKA	AIK2|AIM-1|AIM1|ARK2|AurB|IPL1|PPP1R48|STK12|STK5|aurkb-sv1|aurkb-sv2	AIK|ARK1|AURA|AURORA2|BTAK|PPP1R47|STK15|STK6|STK7	Affinity Capture-Western	physical	Yu Z (2017)	PUBMED:28595628	9606	9606	Low Throughput	-	-	-	-	BIOGRID	Q96GD4	-	NP_001300879|NP_001243763|NP_004208|NP_001300883|NP_001300882|NP_001300881|NP_001300880|NP_001300884|NP_001271455	O14965	-	NP_001310233|NP_940836|NP_940837|NP_003591|NP_001310232|NP_001310234|NP_940835|NP_940838|NP_940839	-	-	-	-	-	-	Homo sapiens	Homo sapiens
2570494	56957	6790	121281	112666	RP11-212K13.2	RP5-1167H4.6	OTUD7B	AURKA	CEZANNE|ZA20D1	AIK|ARK1|AURA|AURORA2|BTAK|PPP1R47|STK15|STK6|STK7	Affinity Capture-Western	physical	Bonacci T (2018)	PUBMED:29973362	9606	9606	Low Throughput	-	-	-	-	BIOGRID	Q6GQQ9	-	NP_064590	O14965	-	NP_001310233|NP_940836|NP_940837|NP_003591|NP_001310232|NP_001310234|NP_940835|NP_940838|NP_940839	-	-	-	-	-	-	Homo sapiens	Homo sapiens
2570497	56957	6790	121281	112666	RP11-212K13.2	RP5-1167H4.6	OTUD7B	AURKA	CEZANNE|ZA20D1	AIK|ARK1|AURA|AURORA2|BTAK|PPP1R47|STK15|STK6|STK7	Reconstituted Complex	physical	Bonacci T (2018)	PUBMED:29973362	9606	9606	Low Throughput	-	-	-	-	BIOGRID	Q6GQQ9	-	NP_064590	O14965	-	NP_001310233|NP_940836|NP_940837|NP_003591|NP_001310232|NP_001310234|NP_940835|NP_940838|NP_940839	-	-	-	-	-	-	Homo sapiens	Homo sapiens
2570502	11065	6790	116249	112666	RP3-447F3.1	RP5-1167H4.6	UBE2C	AURKA	UBCH10|dJ447F3.2	AIK|ARK1|AURA|AURORA2|BTAK|PPP1R47|STK15|STK6|STK7	Biochemical Activity	physical	Bonacci T (2018)	PUBMED:29973362	9606	9606	Low Throughput	-	Ubiquitination	in vitro ubiquitination with G1 extract mixed with UBE2C as E2 and Aurora A as substrate	-	BIOGRID	O00762	Q5TZN3|A0A087WVK1	NP_861517|NP_861516|NP_861515|NP_001268671|NP_001268670|NP_008950	O14965	-	NP_001310233|NP_940836|NP_940837|NP_003591|NP_001310232|NP_001310234|NP_940835|NP_940838|NP_940839	-	-	-	-	-	-	Homo sapiens	Homo sapiens
2570503	56957	6790	121281	112666	RP11-212K13.2	RP5-1167H4.6	OTUD7B	AURKA	CEZANNE|ZA20D1	AIK|ARK1|AURA|AURORA2|BTAK|PPP1R47|STK15|STK6|STK7	Biochemical Activity	physical	Bonacci T (2018)	PUBMED:29973362	9606	9606	Low Throughput	-	Deubiquitination	in vitro de-ubiquitination assay performed by incubating in vitro the putative de-ubiquitinase Cezanne with the substrate Aurora A that had been previously ubiquitinated in vitro by mixing G1 extract with UBE2C as E2	-	BIOGRID	Q6GQQ9	-	NP_064590	O14965	-	NP_001310233|NP_940836|NP_940837|NP_003591|NP_001310232|NP_001310234|NP_940835|NP_940838|NP_940839	-	-	-	-	-	-	Homo sapiens	Homo sapiens
2600218	84875	6790	124320	112666	-	RP5-1167H4.6	PARP10	AURKA	ARTD10	AIK|ARK1|AURA|AURORA2|BTAK|PPP1R47|STK15|STK6|STK7	Affinity Capture-MS	physical	Zhao Y (2018)	PUBMED:29515234	9606	9606	High Throughput	-	-	-	-	BIOGRID	Q53GL7	E9PNI7	NP_001304824|NP_116178	O14965	-	NP_001310233|NP_940836|NP_940837|NP_003591|NP_001310232|NP_001310234|NP_940835|NP_940838|NP_940839	-	-	-	-	-	-	Homo sapiens	Homo sapiens
2600223	84875	6790	124320	112666	-	RP5-1167H4.6	PARP10	AURKA	ARTD10	AIK|ARK1|AURA|AURORA2|BTAK|PPP1R47|STK15|STK6|STK7	Affinity Capture-Western	physical	Zhao Y (2018)	PUBMED:29515234	9606	9606	Low Throughput	-	-	-	-	BIOGRID	Q53GL7	E9PNI7	NP_001304824|NP_116178	O14965	-	NP_001310233|NP_940836|NP_940837|NP_003591|NP_001310232|NP_001310234|NP_940835|NP_940838|NP_940839	-	-	-	-	-	-	Homo sapiens	Homo sapiens
2600224	6790	84875	112666	124320	RP5-1167H4.6	-	AURKA	PARP10	AIK|ARK1|AURA|AURORA2|BTAK|PPP1R47|STK15|STK6|STK7	ARTD10	Affinity Capture-Western	physical	Zhao Y (2018)	PUBMED:29515234	9606	9606	Low Throughput	-	-	-	-	BIOGRID	O14965	-	NP_001310233|NP_940836|NP_940837|NP_003591|NP_001310232|NP_001310234|NP_940835|NP_940838|NP_940839	Q53GL7	E9PNI7	NP_001304824|NP_116178	-	-	-	-	-	-	Homo sapiens	Homo sapiens
2600226	84875	6790	124320	112666	-	RP5-1167H4.6	PARP10	AURKA	ARTD10	AIK|ARK1|AURA|AURORA2|BTAK|PPP1R47|STK15|STK6|STK7	Biochemical Activity	physical	Zhao Y (2018)	PUBMED:29515234	9606	9606	Low Throughput	-	Ribosylation	Sources of PARP10 and AURKA not clear	-	BIOGRID	Q53GL7	E9PNI7	NP_001304824|NP_116178	O14965	-	NP_001310233|NP_940836|NP_940837|NP_003591|NP_001310232|NP_001310234|NP_940835|NP_940838|NP_940839	-	-	-	-	-	-	Homo sapiens	Homo sapiens
2600227	6790	6790	112666	112666	RP5-1167H4.6	RP5-1167H4.6	AURKA	AURKA	AIK|ARK1|AURA|AURORA2|BTAK|PPP1R47|STK15|STK6|STK7	AIK|ARK1|AURA|AURORA2|BTAK|PPP1R47|STK15|STK6|STK7	Biochemical Activity	physical	Zhao Y (2018)	PUBMED:29515234	9606	9606	Low Throughput	-	Phosphorylation	Source of AURKA not clear	-	BIOGRID	O14965	-	NP_001310233|NP_940836|NP_940837|NP_003591|NP_001310232|NP_001310234|NP_940835|NP_940838|NP_940839	O14965	-	NP_001310233|NP_940836|NP_940837|NP_003591|NP_001310232|NP_001310234|NP_940835|NP_940838|NP_940839	-	-	-	-	-	-	Homo sapiens	Homo sapiens
2607254	6790	7468	112666	113306	RP5-1167H4.6	RP11-262P20.3	AURKA	WHSC1	AIK|ARK1|AURA|AURORA2|BTAK|PPP1R47|STK15|STK6|STK7	MMSET|NSD2|REIIBP|TRX5|WHS	Affinity Capture-Western	physical	Park JW (2018)	PUBMED:30013191	9606	9606	Low Throughput	-	-	-	-	BIOGRID	O14965	-	NP_001310233|NP_940836|NP_940837|NP_003591|NP_001310232|NP_001310234|NP_940835|NP_940838|NP_940839	O96028	-	NP_015627|NP_579889|NP_579877|NP_579878|NP_579890|NP_001035889	-	-	-	-	-	-	Homo sapiens	Homo sapiens
2607255	7468	6790	113306	112666	RP11-262P20.3	RP5-1167H4.6	WHSC1	AURKA	MMSET|NSD2|REIIBP|TRX5|WHS	AIK|ARK1|AURA|AURORA2|BTAK|PPP1R47|STK15|STK6|STK7	Affinity Capture-Western	physical	Park JW (2018)	PUBMED:30013191	9606	9606	Low Throughput	-	-	-	-	BIOGRID	O96028	-	NP_015627|NP_579889|NP_579877|NP_579878|NP_579890|NP_001035889	O14965	-	NP_001310233|NP_940836|NP_940837|NP_003591|NP_001310232|NP_001310234|NP_940835|NP_940838|NP_940839	-	-	-	-	-	-	Homo sapiens	Homo sapiens
2607256	6790	7468	112666	113306	RP5-1167H4.6	RP11-262P20.3	AURKA	WHSC1	AIK|ARK1|AURA|AURORA2|BTAK|PPP1R47|STK15|STK6|STK7	MMSET|NSD2|REIIBP|TRX5|WHS	Reconstituted Complex	physical	Park JW (2018)	PUBMED:30013191	9606	9606	Low Throughput	-	-	assayed using GST (glutathione S-transferase) pull-down experiments	-	BIOGRID	O14965	-	NP_001310233|NP_940836|NP_940837|NP_003591|NP_001310232|NP_001310234|NP_940835|NP_940838|NP_940839	O96028	-	NP_015627|NP_579889|NP_579877|NP_579878|NP_579890|NP_001035889	-	-	-	-	-	-	Homo sapiens	Homo sapiens
2607257	7468	6790	113306	112666	RP11-262P20.3	RP5-1167H4.6	WHSC1	AURKA	MMSET|NSD2|REIIBP|TRX5|WHS	AIK|ARK1|AURA|AURORA2|BTAK|PPP1R47|STK15|STK6|STK7	Reconstituted Complex	physical	Park JW (2018)	PUBMED:30013191	9606	9606	Low Throughput	-	-	assayed using GST (glutathione S-transferase) pull-down experiments	-	BIOGRID	O96028	-	NP_015627|NP_579889|NP_579877|NP_579878|NP_579890|NP_001035889	O14965	-	NP_001310233|NP_940836|NP_940837|NP_003591|NP_001310232|NP_001310234|NP_940835|NP_940838|NP_940839	-	-	-	-	-	-	Homo sapiens	Homo sapiens
2607258	7468	6790	113306	112666	RP11-262P20.3	RP5-1167H4.6	WHSC1	AURKA	MMSET|NSD2|REIIBP|TRX5|WHS	AIK|ARK1|AURA|AURORA2|BTAK|PPP1R47|STK15|STK6|STK7	Biochemical Activity	physical	Park JW (2018)	PUBMED:30013191	9606	9606	Low Throughput	-	Methylation	-	-	BIOGRID	O96028	-	NP_015627|NP_579889|NP_579877|NP_579878|NP_579890|NP_001035889	O14965	-	NP_001310233|NP_940836|NP_940837|NP_003591|NP_001310232|NP_001310234|NP_940835|NP_940838|NP_940839	-	-	-	-	-	-	Homo sapiens	Homo sapiens
2607259	10919	6790	116123	112666	DAAP-66K18.3	RP5-1167H4.6	EHMT2	AURKA	BAT8|C6orf30|G9A|GAT8|KMT1C|NG36	AIK|ARK1|AURA|AURORA2|BTAK|PPP1R47|STK15|STK6|STK7	Biochemical Activity	physical	Park JW (2018)	PUBMED:30013191	9606	9606	Low Throughput	-	Methylation	-	-	BIOGRID	Q96KQ7	B7Z852|A2ABF8|A2ABF9|A0A024RCN9	NP_006700|NP_001350618|NP_001276342|NP_079532|NP_001305762	O14965	-	NP_001310233|NP_940836|NP_940837|NP_003591|NP_001310232|NP_001310234|NP_940835|NP_940838|NP_940839	-	-	-	-	-	-	Homo sapiens	Homo sapiens
2607261	7157	6790	113010	112666	-	RP5-1167H4.6	TP53	AURKA	BCC7|LFS1|P53|TRP53	AIK|ARK1|AURA|AURORA2|BTAK|PPP1R47|STK15|STK6|STK7	Affinity Capture-Western	physical	Park JW (2018)	PUBMED:30013191	9606	9606	Low Throughput	-	-	-	-	BIOGRID	P04637	H2EHT1|A0A087WT22|A0A087WXZ1|Q53GA5|A0A087X1Q1|K7PPA8	NP_001119586|NP_001119590|NP_001119584|NP_000537|NP_001263627|NP_001263626|NP_001263625|NP_001119588|NP_001263628|NP_001119587|NP_001263624|NP_001119585|NP_001263690|NP_001119589|NP_001263689	O14965	-	NP_001310233|NP_940836|NP_940837|NP_003591|NP_001310232|NP_001310234|NP_940835|NP_940838|NP_940839	-	-	-	-	-	-	Homo sapiens	Homo sapiens
2609301	5501	6790	111495	112666	-	RP5-1167H4.6	PPP1CC	AURKA	PP-1G|PP1C|PPP1G	AIK|ARK1|AURA|AURORA2|BTAK|PPP1R47|STK15|STK6|STK7	Affinity Capture-MS	physical	Weith M (2018)	PUBMED:30344098	9606	9606	High Throughput	-	-	-	-	BIOGRID	P36873	A0A024RBP2	NP_001231903|NP_002701	O14965	-	NP_001310233|NP_940836|NP_940837|NP_003591|NP_001310232|NP_001310234|NP_940835|NP_940838|NP_940839	-	-	-	-	-	-	Homo sapiens	Homo sapiens
2614336	1647	6790	108014	112666	RP5-975D15.1	RP5-1167H4.6	GADD45A	AURKA	DDIT1|GADD45	AIK|ARK1|AURA|AURORA2|BTAK|PPP1R47|STK15|STK6|STK7	Reconstituted Complex	physical	Shao S (2006)	PUBMED:16772293	9606	9606	Low Throughput	-	-	-	-	BIOGRID	P24522	A5JUZ3	NP_001915|NP_001186670|NP_001186671	O14965	-	NP_001310233|NP_940836|NP_940837|NP_003591|NP_001310232|NP_001310234|NP_940835|NP_940838|NP_940839	-	-	-	-	-	-	Homo sapiens	Homo sapiens
2614337	6790	1647	112666	108014	RP5-1167H4.6	RP5-975D15.1	AURKA	GADD45A	AIK|ARK1|AURA|AURORA2|BTAK|PPP1R47|STK15|STK6|STK7	DDIT1|GADD45	Reconstituted Complex	physical	Shao S (2006)	PUBMED:16772293	9606	9606	Low Throughput	-	-	-	-	BIOGRID	O14965	-	NP_001310233|NP_940836|NP_940837|NP_003591|NP_001310232|NP_001310234|NP_940835|NP_940838|NP_940839	P24522	A5JUZ3	NP_001915|NP_001186670|NP_001186671	-	-	-	-	-	-	Homo sapiens	Homo sapiens
2614536	6790	5664	112666	111643	RP5-1167H4.6	-	AURKA	PSEN2	AIK|ARK1|AURA|AURORA2|BTAK|PPP1R47|STK15|STK6|STK7	AD3L|AD4|CMD1V|PS2|STM2	Biochemical Activity	physical	Sannerud R (2016)	PUBMED:27293189	9606	9606	Low Throughput	-	Phosphorylation	-	-	BIOGRID	O14965	-	NP_001310233|NP_940836|NP_940837|NP_003591|NP_001310232|NP_001310234|NP_940835|NP_940838|NP_940839	P49810	-	NP_036618|NP_000438	-	-	-	-	-	-	Homo sapiens	Homo sapiens
2631663	8359	6790	113955	112666	-	RP5-1167H4.6	HIST1H4A	AURKA	H4FA	AIK|ARK1|AURA|AURORA2|BTAK|PPP1R47|STK15|STK6|STK7	Affinity Capture-MS	physical	Nakamura K (2019)	PUBMED:30804502	9606	9606	High Throughput	-	-	assayed using SILAC IP (stable isotope labeling by amino acids in cell culture-based quantitative immunoprecipitation)	-	BIOGRID	P62805	B2R4R0	NP_003529	O14965	-	NP_001310233|NP_940836|NP_940837|NP_003591|NP_001310232|NP_001310234|NP_940835|NP_940838|NP_940839	-	-	-	-	-	-	Homo sapiens	Homo sapiens
2633600	328	6790	106825	112666	-	RP5-1167H4.6	APEX1	AURKA	APE|APE1|APEN|APEX|APX|HAP1|REF1	AIK|ARK1|AURA|AURORA2|BTAK|PPP1R47|STK15|STK6|STK7	Affinity Capture-RNA	physical	Antoniali G (2017)	PUBMED:28986522	9606	9606	High Throughput	-	-	-	-	BIOGRID	P27695	Q5TZP7	NP_542379|NP_001231178|NP_542380|NP_001632	O14965	-	NP_001310233|NP_940836|NP_940837|NP_003591|NP_001310232|NP_001310234|NP_940835|NP_940838|NP_940839	-	-	-	-	-	-	Homo sapiens	Homo sapiens
2634650	11156	6790	116327	112666	-	RP5-1167H4.6	PTP4A3	AURKA	PRL-3|PRL-R|PRL3	AIK|ARK1|AURA|AURORA2|BTAK|PPP1R47|STK15|STK6|STK7	Co-localization	physical	Zhang C (2019)	PUBMED:30498084	9606	9606	Low Throughput	-	-	-	-	BIOGRID	O75365	-	NP_009010|NP_116000	O14965	-	NP_001310233|NP_940836|NP_940837|NP_003591|NP_001310232|NP_001310234|NP_940835|NP_940838|NP_940839	-	-	-	-	-	-	Homo sapiens	Homo sapiens
2634652	6790	51343	112666	119489	RP5-1167H4.6	-	AURKA	FZR1	AIK|ARK1|AURA|AURORA2|BTAK|PPP1R47|STK15|STK6|STK7	CDC20C|CDH1|FZR|FZR2|HCDH|HCDH1	Co-localization	physical	Zhang C (2019)	PUBMED:30498084	9606	9606	Low Throughput	-	-	-	-	BIOGRID	O14965	-	NP_001310233|NP_940836|NP_940837|NP_003591|NP_001310232|NP_001310234|NP_940835|NP_940838|NP_940839	Q9UM11	-	NP_057347|NP_001129669|NP_001129670	-	-	-	-	-	-	Homo sapiens	Homo sapiens
2634653	6790	11156	112666	116327	RP5-1167H4.6	-	AURKA	PTP4A3	AIK|ARK1|AURA|AURORA2|BTAK|PPP1R47|STK15|STK6|STK7	PRL-3|PRL-R|PRL3	Affinity Capture-Western	physical	Zhang C (2019)	PUBMED:30498084	9606	9606	Low Throughput	-	-	-	-	BIOGRID	O14965	-	NP_001310233|NP_940836|NP_940837|NP_003591|NP_001310232|NP_001310234|NP_940835|NP_940838|NP_940839	O75365	-	NP_009010|NP_116000	-	-	-	-	-	-	Homo sapiens	Homo sapiens
2634654	6790	51343	112666	119489	RP5-1167H4.6	-	AURKA	FZR1	AIK|ARK1|AURA|AURORA2|BTAK|PPP1R47|STK15|STK6|STK7	CDC20C|CDH1|FZR|FZR2|HCDH|HCDH1	Affinity Capture-Western	physical	Zhang C (2019)	PUBMED:30498084	9606	9606	Low Throughput	-	-	-	-	BIOGRID	O14965	-	NP_001310233|NP_940836|NP_940837|NP_003591|NP_001310232|NP_001310234|NP_940835|NP_940838|NP_940839	Q9UM11	-	NP_057347|NP_001129669|NP_001129670	-	-	-	-	-	-	Homo sapiens	Homo sapiens
2640574	6790	207	112666	106710	RP5-1167H4.6	-	AURKA	AKT1	AIK|ARK1|AURA|AURORA2|BTAK|PPP1R47|STK15|STK6|STK7	AKT|CWS6|PKB|PKB-ALPHA|PRKBA|RAC|RAC-ALPHA	FRET	physical	Li Z (2017)	PUBMED:28205554	9606	9606	High Throughput	-	-	Time-resolved fluorescence energy transfer (TR-FRET)	-	BIOGRID	O14965	-	NP_001310233|NP_940836|NP_940837|NP_003591|NP_001310232|NP_001310234|NP_940835|NP_940838|NP_940839	P31749	B0LPE5|B3KVH4	NP_005154|NP_001014432|NP_001014431|NP_001369359|NP_001369362|NP_001369361|NP_001369360	-	-	-	-	-	-	Homo sapiens	Homo sapiens
2640575	6790	898	112666	107338	RP5-1167H4.6	-	AURKA	CCNE1	AIK|ARK1|AURA|AURORA2|BTAK|PPP1R47|STK15|STK6|STK7	CCNE	FRET	physical	Li Z (2017)	PUBMED:28205554	9606	9606	High Throughput	-	-	Time-resolved fluorescence energy transfer (TR-FRET)	-	BIOGRID	O14965	-	NP_001310233|NP_940836|NP_940837|NP_003591|NP_001310232|NP_001310234|NP_940835|NP_940838|NP_940839	P24864	-	NP_001229	-	-	-	-	-	-	Homo sapiens	Homo sapiens
2640576	6790	1969	112666	108288	RP5-1167H4.6	-	AURKA	EPHA2	AIK|ARK1|AURA|AURORA2|BTAK|PPP1R47|STK15|STK6|STK7	ARCC2|CTPA|CTPP1|CTRCT6|ECK	FRET	physical	Li Z (2017)	PUBMED:28205554	9606	9606	High Throughput	-	-	Time-resolved fluorescence energy transfer (TR-FRET)	-	BIOGRID	O14965	-	NP_001310233|NP_940836|NP_940837|NP_003591|NP_001310232|NP_001310234|NP_940835|NP_940838|NP_940839	P29317	A0A024QZA8	NP_004422|NP_001316019	-	-	-	-	-	-	Homo sapiens	Homo sapiens
2640577	6790	26524	112666	117727	RP5-1167H4.6	-	AURKA	LATS2	AIK|ARK1|AURA|AURORA2|BTAK|PPP1R47|STK15|STK6|STK7	KPM	FRET	physical	Li Z (2017)	PUBMED:28205554	9606	9606	High Throughput	-	-	Time-resolved fluorescence energy transfer (TR-FRET)	-	BIOGRID	O14965	-	NP_001310233|NP_940836|NP_940837|NP_003591|NP_001310232|NP_001310234|NP_940835|NP_940838|NP_940839	Q9NRM7	A0A024RDM3	NP_055387	-	-	-	-	-	-	Homo sapiens	Homo sapiens
2640578	6790	7248	112666	113099	RP5-1167H4.6	-	AURKA	TSC1	AIK|ARK1|AURA|AURORA2|BTAK|PPP1R47|STK15|STK6|STK7	LAM|TSC	FRET	physical	Li Z (2017)	PUBMED:28205554	9606	9606	High Throughput	-	-	Time-resolved fluorescence energy transfer (TR-FRET)	-	BIOGRID	O14965	-	NP_001310233|NP_940836|NP_940837|NP_003591|NP_001310232|NP_001310234|NP_940835|NP_940838|NP_940839	Q92574	Q86WV8|X5D9D2|Q32NF0	NP_001155898|NP_001155899|NP_001349106|NP_000359	-	-	-	-	-	-	Homo sapiens	Homo sapiens
2640598	894	6790	107334	112666	-	RP5-1167H4.6	CCND2	AURKA	KIAK0002|MPPH3	AIK|ARK1|AURA|AURORA2|BTAK|PPP1R47|STK15|STK6|STK7	FRET	physical	Li Z (2017)	PUBMED:28205554	9606	9606	High Throughput	-	-	Time-resolved fluorescence energy transfer (TR-FRET)	-	BIOGRID	P30279	-	NP_001750	O14965	-	NP_001310233|NP_940836|NP_940837|NP_003591|NP_001310232|NP_001310234|NP_940835|NP_940838|NP_940839	-	-	-	-	-	-	Homo sapiens	Homo sapiens
2640729	5606	6790	111592	112666	-	RP5-1167H4.6	MAP2K3	AURKA	MAPKK3|MEK3|MKK3|PRKMK3|SAPKK-2|SAPKK2	AIK|ARK1|AURA|AURORA2|BTAK|PPP1R47|STK15|STK6|STK7	FRET	physical	Li Z (2017)	PUBMED:28205554	9606	9606	High Throughput	-	-	Time-resolved fluorescence energy transfer (TR-FRET)	-	BIOGRID	P46734	Q6FI23	NP_001303261|NP_002747|NP_659731	O14965	-	NP_001310233|NP_940836|NP_940837|NP_003591|NP_001310232|NP_001310234|NP_940835|NP_940838|NP_940839	-	-	-	-	-	-	Homo sapiens	Homo sapiens
2640772	4609	6790	110694	112666	-	RP5-1167H4.6	MYC	AURKA	MRTL|MYCC|bHLHe39|c-Myc	AIK|ARK1|AURA|AURORA2|BTAK|PPP1R47|STK15|STK6|STK7	FRET	physical	Li Z (2017)	PUBMED:28205554	9606	9606	High Throughput	-	-	Time-resolved fluorescence energy transfer (TR-FRET)	-	BIOGRID	P01106	-	NP_002458|NP_001341799	O14965	-	NP_001310233|NP_940836|NP_940837|NP_003591|NP_001310232|NP_001310234|NP_940835|NP_940838|NP_940839	-	-	-	-	-	-	Homo sapiens	Homo sapiens
2640790	4771	6790	110844	112666	-	RP5-1167H4.6	NF2	AURKA	ACN|BANF|SCH	AIK|ARK1|AURA|AURORA2|BTAK|PPP1R47|STK15|STK6|STK7	FRET	physical	Li Z (2017)	PUBMED:28205554	9606	9606	High Throughput	-	-	Time-resolved fluorescence energy transfer (TR-FRET)	-	BIOGRID	P35240	A0A024R1J9|A0A024R1D9|A0A024R1J8|A0A024R1F6|A0A024R1I0	NP_000259|NP_861971|NP_861970|NP_861546|NP_861966|NP_861967|NP_057502|NP_861968|NP_861969	O14965	-	NP_001310233|NP_940836|NP_940837|NP_003591|NP_001310232|NP_001310234|NP_940835|NP_940838|NP_940839	-	-	-	-	-	-	Homo sapiens	Homo sapiens
2640850	6659	6790	112542	112666	-	RP5-1167H4.6	SOX4	AURKA	EVI16	AIK|ARK1|AURA|AURORA2|BTAK|PPP1R47|STK15|STK6|STK7	FRET	physical	Li Z (2017)	PUBMED:28205554	9606	9606	High Throughput	-	-	Time-resolved fluorescence energy transfer (TR-FRET)	-	BIOGRID	Q06945	-	NP_003098	O14965	-	NP_001310233|NP_940836|NP_940837|NP_003591|NP_001310232|NP_001310234|NP_940835|NP_940838|NP_940839	-	-	-	-	-	-	Homo sapiens	Homo sapiens
2640861	6929	6790	112791	112666	-	RP5-1167H4.6	TCF3	AURKA	E2A|E47|ITF1|TCF-3|VDIR|bHLHb21	AIK|ARK1|AURA|AURORA2|BTAK|PPP1R47|STK15|STK6|STK7	FRET	physical	Li Z (2017)	PUBMED:28205554	9606	9606	High Throughput	-	-	Time-resolved fluorescence energy transfer (TR-FRET)	-	BIOGRID	P15923	Q2TB39|X6REB3	NP_001129611|NP_003191	O14965	-	NP_001310233|NP_940836|NP_940837|NP_003591|NP_001310232|NP_001310234|NP_940835|NP_940838|NP_940839	-	-	-	-	-	-	Homo sapiens	Homo sapiens
2640921	6790	4217	112666	110381	RP5-1167H4.6	RP3-325F22.4	AURKA	MAP3K5	AIK|ARK1|AURA|AURORA2|BTAK|PPP1R47|STK15|STK6|STK7	ASK1|MAPKKK5|MEKK5	FRET	physical	Li Z (2017)	PUBMED:28205554	9606	9606	High Throughput	-	-	Time-resolved fluorescence energy transfer (TR-FRET)	-	BIOGRID	O14965	-	NP_001310233|NP_940836|NP_940837|NP_003591|NP_001310232|NP_001310234|NP_940835|NP_940838|NP_940839	Q99683	-	NP_005914	-	-	-	-	-	-	Homo sapiens	Homo sapiens
2640922	6790	6794	112666	112670	RP5-1167H4.6	-	AURKA	STK11	AIK|ARK1|AURA|AURORA2|BTAK|PPP1R47|STK15|STK6|STK7	LKB1|PJS|hLKB1	FRET	physical	Li Z (2017)	PUBMED:28205554	9606	9606	High Throughput	-	-	Time-resolved fluorescence energy transfer (TR-FRET)	-	BIOGRID	O14965	-	NP_001310233|NP_940836|NP_940837|NP_003591|NP_001310232|NP_001310234|NP_940835|NP_940838|NP_940839	Q15831	-	NP_000446	-	-	-	-	-	-	Homo sapiens	Homo sapiens
2640923	6790	8463	112666	114041	RP5-1167H4.6	-	AURKA	TEAD2	AIK|ARK1|AURA|AURORA2|BTAK|PPP1R47|STK15|STK6|STK7	ETF|TEAD-2|TEF-4|TEF4	FRET	physical	Li Z (2017)	PUBMED:28205554	9606	9606	High Throughput	-	-	Time-resolved fluorescence energy transfer (TR-FRET)	-	BIOGRID	O14965	-	NP_001310233|NP_940836|NP_940837|NP_003591|NP_001310232|NP_001310234|NP_940835|NP_940838|NP_940839	Q15562	A0A024QZE2	NP_001243588|NP_001243589|NP_001243591|NP_001243590|NP_001243587|NP_003589	-	-	-	-	-	-	Homo sapiens	Homo sapiens
2640939	673	6790	107141	112666	-	RP5-1167H4.6	BRAF	AURKA	B-RAF1|BRAF1|NS7|RAFB1	AIK|ARK1|AURA|AURORA2|BTAK|PPP1R47|STK15|STK6|STK7	FRET	physical	Li Z (2017)	PUBMED:28205554	9606	9606	High Throughput	-	-	Time-resolved fluorescence energy transfer (TR-FRET)	-	BIOGRID	P15056	-	NP_001365399|NP_001365396|NP_001365397|NP_001365402|NP_001365403|NP_001365400|NP_001365401|NP_001365404|NP_004324|NP_001341538|NP_001361173|NP_001361187|NP_001365398	O14965	-	NP_001310233|NP_940836|NP_940837|NP_003591|NP_001310232|NP_001310234|NP_940835|NP_940838|NP_940839	-	-	-	-	-	-	Homo sapiens	Homo sapiens
2640997	1602	6790	107972	112666	RP11-512J14.1	RP5-1167H4.6	DACH1	AURKA	DACH	AIK|ARK1|AURA|AURORA2|BTAK|PPP1R47|STK15|STK6|STK7	FRET	physical	Li Z (2017)	PUBMED:28205554	9606	9606	High Throughput	-	-	Time-resolved fluorescence energy transfer (TR-FRET)	-	BIOGRID	Q9UI36	A0A087WY66|A0A087WZA7	NP_542938|NP_004383|NP_542937	O14965	-	NP_001310233|NP_940836|NP_940837|NP_003591|NP_001310232|NP_001310234|NP_940835|NP_940838|NP_940839	-	-	-	-	-	-	Homo sapiens	Homo sapiens
2641003	2064	6790	108376	112666	-	RP5-1167H4.6	ERBB2	AURKA	CD340|HER-2|HER-2/neu|HER2|MLN 19|NEU|NGL|TKR1	AIK|ARK1|AURA|AURORA2|BTAK|PPP1R47|STK15|STK6|STK7	FRET	physical	Li Z (2017)	PUBMED:28205554	9606	9606	High Throughput	-	-	Time-resolved fluorescence energy transfer (TR-FRET)	-	BIOGRID	P04626	F5H1T4|J3QLU9|X5DNK3	NP_001005862|NP_001276867|NP_001369735|NP_001369727|NP_001369726|NP_001369725|NP_001369724|NP_001369723|NP_001369722|NP_001369721|NP_001369720|NP_001369730|NP_001369729|NP_001369728|NP_001369714|NP_004439|NP_001369715|NP_001276866|NP_001369717|NP_001369712|NP_001369713|NP_001276865|NP_001369711|NP_001369716|NP_001369731|NP_001369732|NP_001369733|NP_001369718|NP_001369719	O14965	-	NP_001310233|NP_940836|NP_940837|NP_003591|NP_001310232|NP_001310234|NP_940835|NP_940838|NP_940839	-	-	-	-	-	-	Homo sapiens	Homo sapiens
2641012	51343	6790	119489	112666	-	RP5-1167H4.6	FZR1	AURKA	CDC20C|CDH1|FZR|FZR2|HCDH|HCDH1	AIK|ARK1|AURA|AURORA2|BTAK|PPP1R47|STK15|STK6|STK7	FRET	physical	Li Z (2017)	PUBMED:28205554	9606	9606	High Throughput	-	-	Time-resolved fluorescence energy transfer (TR-FRET)	-	BIOGRID	Q9UM11	-	NP_057347|NP_001129669|NP_001129670	O14965	-	NP_001310233|NP_940836|NP_940837|NP_003591|NP_001310232|NP_001310234|NP_940835|NP_940838|NP_940839	-	-	-	-	-	-	Homo sapiens	Homo sapiens
2641080	3091	6790	109338	112666	-	RP5-1167H4.6	HIF1A	AURKA	HIF-1A|HIF-1alpha|HIF1|HIF1-ALPHA|MOP1|PASD8|bHLHe78	AIK|ARK1|AURA|AURORA2|BTAK|PPP1R47|STK15|STK6|STK7	FRET	physical	Li Z (2017)	PUBMED:28205554	9606	9606	High Throughput	-	-	Time-resolved fluorescence energy transfer (TR-FRET)	-	BIOGRID	Q16665	D0VY79	NP_001521|NP_001230013|NP_851397	O14965	-	NP_001310233|NP_940836|NP_940837|NP_003591|NP_001310232|NP_001310234|NP_940835|NP_940838|NP_940839	-	-	-	-	-	-	Homo sapiens	Homo sapiens
2641204	5156	6790	111182	112666	-	RP5-1167H4.6	PDGFRA	AURKA	CD140A|PDGFR-2|PDGFR2|RHEPDGFRA	AIK|ARK1|AURA|AURORA2|BTAK|PPP1R47|STK15|STK6|STK7	FRET	physical	Li Z (2017)	PUBMED:28205554	9606	9606	High Throughput	-	-	Time-resolved fluorescence energy transfer (TR-FRET)	-	BIOGRID	P16234	-	NP_006197	O14965	-	NP_001310233|NP_940836|NP_940837|NP_003591|NP_001310232|NP_001310234|NP_940835|NP_940838|NP_940839	-	-	-	-	-	-	Homo sapiens	Homo sapiens
2641240	11186	6790	116356	112666	-	RP5-1167H4.6	RASSF1	AURKA	123F2|NORE2A|RASSF1A|RDA32|REH3P21	AIK|ARK1|AURA|AURORA2|BTAK|PPP1R47|STK15|STK6|STK7	FRET	physical	Li Z (2017)	PUBMED:28205554	9606	9606	High Throughput	-	-	Time-resolved fluorescence energy transfer (TR-FRET)	-	BIOGRID	Q9NS23	-	NP_001193886|NP_733832|NP_009113|NP_733830|NP_733831	O14965	-	NP_001310233|NP_940836|NP_940837|NP_003591|NP_001310232|NP_001310234|NP_940835|NP_940838|NP_940839	-	-	-	-	-	-	Homo sapiens	Homo sapiens
2641259	5970	6790	111902	112666	-	RP5-1167H4.6	RELA	AURKA	NFKB3|p65	AIK|ARK1|AURA|AURORA2|BTAK|PPP1R47|STK15|STK6|STK7	FRET	physical	Li Z (2017)	PUBMED:28205554	9606	9606	High Throughput	-	-	Time-resolved fluorescence energy transfer (TR-FRET)	-	BIOGRID	Q04206	A0A087X0W8	NP_001230914|NP_068810|NP_001230913|NP_001138610	O14965	-	NP_001310233|NP_940836|NP_940837|NP_003591|NP_001310232|NP_001310234|NP_940835|NP_940838|NP_940839	-	-	-	-	-	-	Homo sapiens	Homo sapiens
2641273	6658	6790	112541	112666	-	RP5-1167H4.6	SOX3	AURKA	GHDX|MRGH|PHP|PHPX|SOXB	AIK|ARK1|AURA|AURORA2|BTAK|PPP1R47|STK15|STK6|STK7	FRET	physical	Li Z (2017)	PUBMED:28205554	9606	9606	High Throughput	-	-	Time-resolved fluorescence energy transfer (TR-FRET)	-	BIOGRID	P41225	-	NP_005625	O14965	-	NP_001310233|NP_940836|NP_940837|NP_003591|NP_001310232|NP_001310234|NP_940835|NP_940838|NP_940839	-	-	-	-	-	-	Homo sapiens	Homo sapiens
2641348	5606	6790	111592	112666	-	RP5-1167H4.6	MAP2K3	AURKA	MAPKK3|MEK3|MKK3|PRKMK3|SAPKK-2|SAPKK2	AIK|ARK1|AURA|AURORA2|BTAK|PPP1R47|STK15|STK6|STK7	FRET	physical	Ivanov AA (2017)	PUBMED:28628118	9606	9606	High Throughput	-	-	-	-	BIOGRID	P46734	Q6FI23	NP_001303261|NP_002747|NP_659731	O14965	-	NP_001310233|NP_940836|NP_940837|NP_003591|NP_001310232|NP_001310234|NP_940835|NP_940838|NP_940839	-	-	-	-	-	-	Homo sapiens	Homo sapiens
2641358	5606	6790	111592	112666	-	RP5-1167H4.6	MAP2K3	AURKA	MAPKK3|MEK3|MKK3|PRKMK3|SAPKK-2|SAPKK2	AIK|ARK1|AURA|AURORA2|BTAK|PPP1R47|STK15|STK6|STK7	Affinity Capture-Western	physical	Ivanov AA (2017)	PUBMED:28628118	9606	9606	Low Throughput	-	-	-	-	BIOGRID	P46734	Q6FI23	NP_001303261|NP_002747|NP_659731	O14965	-	NP_001310233|NP_940836|NP_940837|NP_003591|NP_001310232|NP_001310234|NP_940835|NP_940838|NP_940839	-	-	-	-	-	-	Homo sapiens	Homo sapiens
2642045	9110	6790	114560	112666	-	RP5-1167H4.6	MTMR4	AURKA	FYVE-DSP2|ZFYVE11	AIK|ARK1|AURA|AURORA2|BTAK|PPP1R47|STK15|STK6|STK7	Affinity Capture-MS	physical	Kumar P (2017)	PUBMED:28675297	9606	9606	High Throughput	-	-	-	-	BIOGRID	Q9NYA4	-	NP_004678	O14965	-	NP_001310233|NP_940836|NP_940837|NP_003591|NP_001310232|NP_001310234|NP_940835|NP_940838|NP_940839	-	-	-	-	-	-	Homo sapiens	Homo sapiens
2658304	6790	79000	112666	122471	RP5-1167H4.6	RP1-317E23.5	AURKA	AUNIP	AIK|ARK1|AURA|AURORA2|BTAK|PPP1R47|STK15|STK6|STK7	AIBP|C1orf135	Two-hybrid	physical	Lieu AS (2010)	PUBMED:20596670	9606	9606	Low Throughput	-	-	-	-	BIOGRID	O14965	-	NP_001310233|NP_940836|NP_940837|NP_003591|NP_001310232|NP_001310234|NP_940835|NP_940838|NP_940839	Q9H7T9	-	NP_076942|NP_001274419	-	-	-	-	-	-	Homo sapiens	Homo sapiens
2658305	6790	79000	112666	122471	RP5-1167H4.6	RP1-317E23.5	AURKA	AUNIP	AIK|ARK1|AURA|AURORA2|BTAK|PPP1R47|STK15|STK6|STK7	AIBP|C1orf135	Reconstituted Complex	physical	Lieu AS (2010)	PUBMED:20596670	9606	9606	Low Throughput	-	-	-	-	BIOGRID	O14965	-	NP_001310233|NP_940836|NP_940837|NP_003591|NP_001310232|NP_001310234|NP_940835|NP_940838|NP_940839	Q9H7T9	-	NP_076942|NP_001274419	-	-	-	-	-	-	Homo sapiens	Homo sapiens
2658306	6790	79000	112666	122471	RP5-1167H4.6	RP1-317E23.5	AURKA	AUNIP	AIK|ARK1|AURA|AURORA2|BTAK|PPP1R47|STK15|STK6|STK7	AIBP|C1orf135	Affinity Capture-Western	physical	Lieu AS (2010)	PUBMED:20596670	9606	9606	Low Throughput	-	-	-	-	BIOGRID	O14965	-	NP_001310233|NP_940836|NP_940837|NP_003591|NP_001310232|NP_001310234|NP_940835|NP_940838|NP_940839	Q9H7T9	-	NP_076942|NP_001274419	-	-	-	-	-	-	Homo sapiens	Homo sapiens
2658307	6790	51199	112666	119372	RP5-1167H4.6	-	AURKA	NIN	AIK|ARK1|AURA|AURORA2|BTAK|PPP1R47|STK15|STK6|STK7	SCKL7	Affinity Capture-Western	physical	Lieu AS (2010)	PUBMED:20596670	9606	9606	Low Throughput	-	-	-	-	BIOGRID	O14965	-	NP_001310233|NP_940836|NP_940837|NP_003591|NP_001310232|NP_001310234|NP_940835|NP_940838|NP_940839	Q8N4C6	Q5XUU0	NP_057434|NP_891989|NP_891991|NP_065972	-	-	-	-	-	-	Homo sapiens	Homo sapiens
2658309	6790	79000	112666	122471	RP5-1167H4.6	RP1-317E23.5	AURKA	AUNIP	AIK|ARK1|AURA|AURORA2|BTAK|PPP1R47|STK15|STK6|STK7	AIBP|C1orf135	Biochemical Activity	physical	Lieu AS (2010)	PUBMED:20596670	9606	9606	Low Throughput	-	Phosphorylation	-	-	BIOGRID	O14965	-	NP_001310233|NP_940836|NP_940837|NP_003591|NP_001310232|NP_001310234|NP_940835|NP_940838|NP_940839	Q9H7T9	-	NP_076942|NP_001274419	-	-	-	-	-	-	Homo sapiens	Homo sapiens
2658310	6790	4155	112666	110325	RP5-1167H4.6	-	AURKA	MBP	AIK|ARK1|AURA|AURORA2|BTAK|PPP1R47|STK15|STK6|STK7	-	Biochemical Activity	physical	Lieu AS (2010)	PUBMED:20596670	9606	9606	Low Throughput	-	Phosphorylation	-	-	BIOGRID	O14965	-	NP_001310233|NP_940836|NP_940837|NP_003591|NP_001310232|NP_001310234|NP_940835|NP_940838|NP_940839	P02686	A0A024R384	NP_002376|NP_001020272|NP_001020271|NP_001020263|NP_001020252|NP_001020261	-	-	-	-	-	-	Homo sapiens	Homo sapiens
2658311	6790	8350	112666	113946	RP5-1167H4.6	-	AURKA	HIST1H3A	AIK|ARK1|AURA|AURORA2|BTAK|PPP1R47|STK15|STK6|STK7	H3/A|H3FA	Biochemical Activity	physical	Lieu AS (2010)	PUBMED:20596670	9606	9606	Low Throughput	-	Phosphorylation	-	-	BIOGRID	O14965	-	NP_001310233|NP_940836|NP_940837|NP_003591|NP_001310232|NP_001310234|NP_940835|NP_940838|NP_940839	P68431	-	NP_003520	-	-	-	-	-	-	Homo sapiens	Homo sapiens
2658313	6790	51199	112666	119372	RP5-1167H4.6	-	AURKA	NIN	AIK|ARK1|AURA|AURORA2|BTAK|PPP1R47|STK15|STK6|STK7	SCKL7	Biochemical Activity	physical	Lieu AS (2010)	PUBMED:20596670	9606	9606	Low Throughput	-	Phosphorylation	-	-	BIOGRID	O14965	-	NP_001310233|NP_940836|NP_940837|NP_003591|NP_001310232|NP_001310234|NP_940835|NP_940838|NP_940839	Q8N4C6	Q5XUU0	NP_057434|NP_891989|NP_891991|NP_065972	-	-	-	-	-	-	Homo sapiens	Homo sapiens
2749128	57664	6790	121697	112666	-	RP5-1167H4.6	PLEKHA4	AURKA	PEPP1	AIK|ARK1|AURA|AURORA2|BTAK|PPP1R47|STK15|STK6|STK7	Affinity Capture-MS	physical	Shami Shah A (2019)	PUBMED:31091453	9606	9606	High Throughput	-	-	assayed using SILAC IP (stable isotope labeling by amino acids in cell culture-based quantitative immunoprecipitation)|only hits identified in both pull-downs have been included	-	BIOGRID	Q9H4M7	-	NP_001154826|NP_065955	O14965	-	NP_001310233|NP_940836|NP_940837|NP_003591|NP_001310232|NP_001310234|NP_940835|NP_940838|NP_940839	-	-	-	-	-	-	Homo sapiens	Homo sapiens
2759177	7849	6790	113604	112666	-	RP5-1167H4.6	PAX8	AURKA	-	AIK|ARK1|AURA|AURORA2|BTAK|PPP1R47|STK15|STK6|STK7	Affinity Capture-MS	physical	Wang J (2019)	PUBMED:31391550	9606	9606	High Throughput	-	-	-	-	BIOGRID	Q06710	R9W7C9|A0A024R4X8|A0A024R524	NP_054698|NP_039246|NP_003457|NP_039247	O14965	-	NP_001310233|NP_940836|NP_940837|NP_003591|NP_001310232|NP_001310234|NP_940835|NP_940838|NP_940839	-	-	-	-	-	-	Homo sapiens	Homo sapiens
2759187	7849	6790	113604	112666	-	RP5-1167H4.6	PAX8	AURKA	-	AIK|ARK1|AURA|AURORA2|BTAK|PPP1R47|STK15|STK6|STK7	Affinity Capture-Western	physical	Wang J (2019)	PUBMED:31391550	9606	9606	Low Throughput	-	-	-	-	BIOGRID	Q06710	R9W7C9|A0A024R4X8|A0A024R524	NP_054698|NP_039246|NP_003457|NP_039247	O14965	-	NP_001310233|NP_940836|NP_940837|NP_003591|NP_001310232|NP_001310234|NP_940835|NP_940838|NP_940839	-	-	-	-	-	-	Homo sapiens	Homo sapiens
2759188	6790	7849	112666	113604	RP5-1167H4.6	-	AURKA	PAX8	AIK|ARK1|AURA|AURORA2|BTAK|PPP1R47|STK15|STK6|STK7	-	Affinity Capture-Western	physical	Wang J (2019)	PUBMED:31391550	9606	9606	Low Throughput	-	-	-	-	BIOGRID	O14965	-	NP_001310233|NP_940836|NP_940837|NP_003591|NP_001310232|NP_001310234|NP_940835|NP_940838|NP_940839	Q06710	R9W7C9|A0A024R4X8|A0A024R524	NP_054698|NP_039246|NP_003457|NP_039247	-	-	-	-	-	-	Homo sapiens	Homo sapiens
2759189	7849	6790	113604	112666	-	RP5-1167H4.6	PAX8	AURKA	-	AIK|ARK1|AURA|AURORA2|BTAK|PPP1R47|STK15|STK6|STK7	Reconstituted Complex	physical	Wang J (2019)	PUBMED:31391550	9606	9606	Low Throughput	-	-	Source of AURKA not clear	-	BIOGRID	Q06710	R9W7C9|A0A024R4X8|A0A024R524	NP_054698|NP_039246|NP_003457|NP_039247	O14965	-	NP_001310233|NP_940836|NP_940837|NP_003591|NP_001310232|NP_001310234|NP_940835|NP_940838|NP_940839	-	-	-	-	-	-	Homo sapiens	Homo sapiens
2759190	6790	7849	112666	113604	RP5-1167H4.6	-	AURKA	PAX8	AIK|ARK1|AURA|AURORA2|BTAK|PPP1R47|STK15|STK6|STK7	-	Biochemical Activity	physical	Wang J (2019)	PUBMED:31391550	9606	9606	Low Throughput	-	Phosphorylation	Source of AURKA not clear	-	BIOGRID	O14965	-	NP_001310233|NP_940836|NP_940837|NP_003591|NP_001310232|NP_001310234|NP_940835|NP_940838|NP_940839	Q06710	R9W7C9|A0A024R4X8|A0A024R524	NP_054698|NP_039246|NP_003457|NP_039247	-	-	-	-	-	-	Homo sapiens	Homo sapiens
2803380	2099	6790	108403	112666	RP1-130E4.1	RP5-1167H4.6	ESR1	AURKA	ER|ESR|ESRA|ESTRR|Era|NR3A1	AIK|ARK1|AURA|AURORA2|BTAK|PPP1R47|STK15|STK6|STK7	Affinity Capture-MS	physical	Nassa G (2019)	PUBMED:31527615	9606	9606	High Throughput	-	-	interaction detected using the TAP (tandem affinity purification) procedure followed by LC-MS/MS (liquid chromatography-tandem mass spectrometry) to identify ER-alpha-interacting proteins; this interaction was detected in at least 2 of 3 samples not treated with, as well as in at least 2 of 3 samples pre-treated with, RNase, suggesting that the interaction can occur in the absence or presence of …	-	BIOGRID	P03372	Q9UBT1|G4XH65|A8KAF4	NP_001116213|NP_000116|NP_001278159|NP_001278170|NP_001116212|NP_001116214	O14965	-	NP_001310233|NP_940836|NP_940837|NP_003591|NP_001310232|NP_001310234|NP_940835|NP_940838|NP_940839	-	-	-	-	-	-	Homo sapiens	Homo sapiens
2821272	6790	207	112666	106710	RP5-1167H4.6	-	AURKA	AKT1	AIK|ARK1|AURA|AURORA2|BTAK|PPP1R47|STK15|STK6|STK7	AKT|CWS6|PKB|PKB-ALPHA|PRKBA|RAC|RAC-ALPHA	Two-hybrid	physical	Arroyo R (2014)	PUBMED:24412244	9606	9606	High Throughput	-	-	-	-	BIOGRID	O14965	-	NP_001310233|NP_940836|NP_940837|NP_003591|NP_001310232|NP_001310234|NP_940835|NP_940838|NP_940839	P31749	B0LPE5|B3KVH4	NP_005154|NP_001014432|NP_001014431|NP_001369359|NP_001369362|NP_001369361|NP_001369360	-	-	-	-	-	-	Homo sapiens	Homo sapiens
2821300	6790	10541	112666	115795	RP5-1167H4.6	RP11-535C21.1	AURKA	ANP32B	AIK|ARK1|AURA|AURORA2|BTAK|PPP1R47|STK15|STK6|STK7	APRIL|PHAPI2|SSP29	Two-hybrid	physical	Arroyo R (2014)	PUBMED:24412244	9606	9606	High Throughput	-	-	-	-	BIOGRID	O14965	-	NP_001310233|NP_940836|NP_940837|NP_003591|NP_001310232|NP_001310234|NP_940835|NP_940838|NP_940839	Q92688	-	NP_006392	-	-	-	-	-	-	Homo sapiens	Homo sapiens
2821315	6790	570	112666	107046	RP5-1167H4.6	-	AURKA	BAAT	AIK|ARK1|AURA|AURORA2|BTAK|PPP1R47|STK15|STK6|STK7	BACAT|BAT	Two-hybrid	physical	Arroyo R (2014)	PUBMED:24412244	9606	9606	High Throughput	-	-	-	-	BIOGRID	O14965	-	NP_001310233|NP_940836|NP_940837|NP_003591|NP_001310232|NP_001310234|NP_940835|NP_940838|NP_940839	Q14032	-	NP_001692|NP_001121082	-	-	-	-	-	-	Homo sapiens	Homo sapiens
2821333	6790	51531	112666	119593	RP5-1167H4.6	RP11-23B15.3	AURKA	C9orf156	AIK|ARK1|AURA|AURORA2|BTAK|PPP1R47|STK15|STK6|STK7	HSPC219|NAP1	Two-hybrid	physical	Arroyo R (2014)	PUBMED:24412244	9606	9606	High Throughput	-	-	-	-	BIOGRID	O14965	-	NP_001310233|NP_940836|NP_940837|NP_003591|NP_001310232|NP_001310234|NP_940835|NP_940838|NP_940839	Q9BU70	Q5T114	NP_057565|NP_001317654	-	-	-	-	-	-	Homo sapiens	Homo sapiens
2821371	6790	158427	112666	127681	RP5-1167H4.6	RP11-244N9.5	AURKA	TSTD2	AIK|ARK1|AURA|AURORA2|BTAK|PPP1R47|STK15|STK6|STK7	C9orf97	Two-hybrid	physical	Arroyo R (2014)	PUBMED:24412244	9606	9606	High Throughput	-	-	-	-	BIOGRID	O14965	-	NP_001310233|NP_940836|NP_940837|NP_003591|NP_001310232|NP_001310234|NP_940835|NP_940838|NP_940839	Q5T7W7	-	NP_640339	-	-	-	-	-	-	Homo sapiens	Homo sapiens
2821393	6790	1024	112666	107458	RP5-1167H4.6	-	AURKA	CDK8	AIK|ARK1|AURA|AURORA2|BTAK|PPP1R47|STK15|STK6|STK7	K35	Two-hybrid	physical	Arroyo R (2014)	PUBMED:24412244	9606	9606	High Throughput	-	-	-	-	BIOGRID	O14965	-	NP_001310233|NP_940836|NP_940837|NP_003591|NP_001310232|NP_001310234|NP_940835|NP_940838|NP_940839	P49336	-	NP_001251	-	-	-	-	-	-	Homo sapiens	Homo sapiens
2821402	6790	7464	112666	113302	RP5-1167H4.6	-	AURKA	CORO2A	AIK|ARK1|AURA|AURORA2|BTAK|PPP1R47|STK15|STK6|STK7	CLIPINB|IR10|WDR2	Two-hybrid	physical	Arroyo R (2014)	PUBMED:24412244	9606	9606	High Throughput	-	-	-	-	BIOGRID	O14965	-	NP_001310233|NP_940836|NP_940837|NP_003591|NP_001310232|NP_001310234|NP_940835|NP_940838|NP_940839	Q92828	A8K9S3|A0A024R150	NP_003380|NP_438171	-	-	-	-	-	-	Homo sapiens	Homo sapiens
2821422	6790	1539	112666	107919	RP5-1167H4.6	-	AURKA	CYLC2	AIK|ARK1|AURA|AURORA2|BTAK|PPP1R47|STK15|STK6|STK7	-	Two-hybrid	physical	Arroyo R (2014)	PUBMED:24412244	9606	9606	High Throughput	-	-	-	-	BIOGRID	O14965	-	NP_001310233|NP_940836|NP_940837|NP_003591|NP_001310232|NP_001310234|NP_940835|NP_940838|NP_940839	Q14093	Q6PEJ5|A0A024R146	NP_001331	-	-	-	-	-	-	Homo sapiens	Homo sapiens
2821477	6790	8789	112666	114317	RP5-1167H4.6	-	AURKA	FBP2	AIK|ARK1|AURA|AURORA2|BTAK|PPP1R47|STK15|STK6|STK7	-	Two-hybrid	physical	Arroyo R (2014)	PUBMED:24412244	9606	9606	High Throughput	-	-	-	-	BIOGRID	O14965	-	NP_001310233|NP_940836|NP_940837|NP_003591|NP_001310232|NP_001310234|NP_940835|NP_940838|NP_940839	O00757	-	NP_003828	-	-	-	-	-	-	Homo sapiens	Homo sapiens
2821516	6790	55363	112666	120641	RP5-1167H4.6	PRO1037	AURKA	HEMGN	AIK|ARK1|AURA|AURORA2|BTAK|PPP1R47|STK15|STK6|STK7	CT155|EDAG|EDAG-1|NDR	Two-hybrid	physical	Arroyo R (2014)	PUBMED:24412244	9606	9606	High Throughput	-	-	-	-	BIOGRID	O14965	-	NP_001310233|NP_940836|NP_940837|NP_003591|NP_001310232|NP_001310234|NP_940835|NP_940838|NP_940839	Q9BXL5	A0A024R162	NP_932095|NP_060907	-	-	-	-	-	-	Homo sapiens	Homo sapiens
2821559	6790	3486	112666	109707	RP5-1167H4.6	tcag7.703	AURKA	IGFBP3	AIK|ARK1|AURA|AURORA2|BTAK|PPP1R47|STK15|STK6|STK7	BP-53|IBP3	Two-hybrid	physical	Arroyo R (2014)	PUBMED:24412244	9606	9606	High Throughput	-	-	-	-	BIOGRID	O14965	-	NP_001310233|NP_940836|NP_940837|NP_003591|NP_001310232|NP_001310234|NP_940835|NP_940838|NP_940839	P17936	B3KPF0	NP_000589|NP_001013416	-	-	-	-	-	-	Homo sapiens	Homo sapiens
2821588	6790	51176	112666	119354	RP5-1167H4.6	-	AURKA	LEF1	AIK|ARK1|AURA|AURORA2|BTAK|PPP1R47|STK15|STK6|STK7	LEF-1|TCF10|TCF1ALPHA|TCF7L3	Two-hybrid	physical	Arroyo R (2014)	PUBMED:24412244	9606	9606	High Throughput	-	-	-	-	BIOGRID	O14965	-	NP_001310233|NP_940836|NP_940837|NP_003591|NP_001310232|NP_001310234|NP_940835|NP_940838|NP_940839	Q9UJU2	A0A024RDI7|Q659G9	NP_001124186|NP_057353|NP_001159591|NP_001124185	-	-	-	-	-	-	Homo sapiens	Homo sapiens
2821598	6790	5604	112666	111590	RP5-1167H4.6	-	AURKA	MAP2K1	AIK|ARK1|AURA|AURORA2|BTAK|PPP1R47|STK15|STK6|STK7	CFC3|MAPKK1|MEK1|MKK1|PRKMK1	Two-hybrid	physical	Arroyo R (2014)	PUBMED:24412244	9606	9606	High Throughput	-	-	-	-	BIOGRID	O14965	-	NP_001310233|NP_940836|NP_940837|NP_003591|NP_001310232|NP_001310234|NP_940835|NP_940838|NP_940839	Q02750	A4QPA9	NP_002746	-	-	-	-	-	-	Homo sapiens	Homo sapiens
2821618	6790	5595	112666	111581	RP5-1167H4.6	-	AURKA	MAPK3	AIK|ARK1|AURA|AURORA2|BTAK|PPP1R47|STK15|STK6|STK7	ERK-1|ERK1|ERT2|HS44KDAP|HUMKER1A|P44ERK1|P44MAPK|PRKM3|p44-ERK1|p44-MAPK	Two-hybrid	physical	Arroyo R (2014)	PUBMED:24412244	9606	9606	High Throughput	-	-	-	-	BIOGRID	O14965	-	NP_001310233|NP_940836|NP_940837|NP_003591|NP_001310232|NP_001310234|NP_940835|NP_940838|NP_940839	P27361	Q9BWJ1|L7RXH5	NP_002737|NP_001103361|NP_001035145	-	-	-	-	-	-	Homo sapiens	Homo sapiens
2821633	6790	54187	112666	119921	RP5-1167H4.6	RP11-404F11.3	AURKA	NANS	AIK|ARK1|AURA|AURORA2|BTAK|PPP1R47|STK15|STK6|STK7	HEL-S-100|SAS	Two-hybrid	physical	Arroyo R (2014)	PUBMED:24412244	9606	9606	High Throughput	-	-	-	-	BIOGRID	O14965	-	NP_001310233|NP_940836|NP_940837|NP_003591|NP_001310232|NP_001310234|NP_940835|NP_940838|NP_940839	Q9NR45	-	NP_061819	-	-	-	-	-	-	Homo sapiens	Homo sapiens
2821650	6790	5516	112666	111508	RP5-1167H4.6	-	AURKA	PPP2CB	AIK|ARK1|AURA|AURORA2|BTAK|PPP1R47|STK15|STK6|STK7	PP2Abeta|PP2CB	Two-hybrid	physical	Arroyo R (2014)	PUBMED:24412244	9606	9606	High Throughput	-	-	-	-	BIOGRID	O14965	-	NP_001310233|NP_940836|NP_940837|NP_003591|NP_001310232|NP_001310234|NP_940835|NP_940838|NP_940839	P62714	-	NP_001009552	-	-	-	-	-	-	Homo sapiens	Homo sapiens
2821665	6790	5535	112666	111527	RP5-1167H4.6	RP11-102M4.2	AURKA	PPP3R2	AIK|ARK1|AURA|AURORA2|BTAK|PPP1R47|STK15|STK6|STK7	PPP3RL	Two-hybrid	physical	Arroyo R (2014)	PUBMED:24412244	9606	9606	High Throughput	-	-	-	-	BIOGRID	O14965	-	NP_001310233|NP_940836|NP_940837|NP_003591|NP_001310232|NP_001310234|NP_940835|NP_940838|NP_940839	Q96LZ3	-	NP_671709	-	-	-	-	-	-	Homo sapiens	Homo sapiens
2821677	6790	5921	112666	111856	RP5-1167H4.6	-	AURKA	RASA1	AIK|ARK1|AURA|AURORA2|BTAK|PPP1R47|STK15|STK6|STK7	CM-AVM|CMAVM|GAP|PKWS|RASA|RASGAP|p120GAP|p120RASGAP	Two-hybrid	physical	Arroyo R (2014)	PUBMED:24412244	9606	9606	High Throughput	-	-	-	-	BIOGRID	O14965	-	NP_001310233|NP_940836|NP_940837|NP_003591|NP_001310232|NP_001310234|NP_940835|NP_940838|NP_940839	P20936	Q59GK3	NP_002881|NP_072179	-	-	-	-	-	-	Homo sapiens	Homo sapiens
2821692	6790	10952	112666	116152	RP5-1167H4.6	-	AURKA	SEC61B	AIK|ARK1|AURA|AURORA2|BTAK|PPP1R47|STK15|STK6|STK7	-	Two-hybrid	physical	Arroyo R (2014)	PUBMED:24412244	9606	9606	High Throughput	-	-	-	-	BIOGRID	O14965	-	NP_001310233|NP_940836|NP_940837|NP_003591|NP_001310232|NP_001310234|NP_940835|NP_940838|NP_940839	P60468	-	NP_006799	-	-	-	-	-	-	Homo sapiens	Homo sapiens
2821708	6790	6424	112666	112322	RP5-1167H4.6	-	AURKA	SFRP4	AIK|ARK1|AURA|AURORA2|BTAK|PPP1R47|STK15|STK6|STK7	FRP-4|FRPHE|sFRP-4	Two-hybrid	physical	Arroyo R (2014)	PUBMED:24412244	9606	9606	High Throughput	-	-	-	-	BIOGRID	O14965	-	NP_001310233|NP_940836|NP_940837|NP_003591|NP_001310232|NP_001310234|NP_940835|NP_940838|NP_940839	Q6FHJ7	-	NP_003005	-	-	-	-	-	-	Homo sapiens	Homo sapiens
2821747	6790	55014	112666	120346	RP5-1167H4.6	-	AURKA	STX17	AIK|ARK1|AURA|AURORA2|BTAK|PPP1R47|STK15|STK6|STK7	-	Two-hybrid	physical	Arroyo R (2014)	PUBMED:24412244	9606	9606	High Throughput	-	-	-	-	BIOGRID	O14965	-	NP_001310233|NP_940836|NP_940837|NP_003591|NP_001310232|NP_001310234|NP_940835|NP_940838|NP_940839	P56962	-	NP_060389	-	-	-	-	-	-	Homo sapiens	Homo sapiens
2821766	6790	55357	112666	120637	RP5-1167H4.6	RP11-404F11.2	AURKA	TBC1D2	AIK|ARK1|AURA|AURORA2|BTAK|PPP1R47|STK15|STK6|STK7	PARIS-1|PARIS1|TBC1D2A	Two-hybrid	physical	Arroyo R (2014)	PUBMED:24412244	9606	9606	High Throughput	-	-	-	-	BIOGRID	O14965	-	NP_001310233|NP_940836|NP_940837|NP_003591|NP_001310232|NP_001310234|NP_940835|NP_940838|NP_940839	Q9BYX2	A0A024R166	NP_001254500|NP_060891|NP_001254501	-	-	-	-	-	-	Homo sapiens	Homo sapiens
2821785	6790	7040	112666	112898	RP5-1167H4.6	-	AURKA	TGFB1	AIK|ARK1|AURA|AURORA2|BTAK|PPP1R47|STK15|STK6|STK7	CED|DPD1|LAP|TGFB|TGFbeta	Two-hybrid	physical	Arroyo R (2014)	PUBMED:24412244	9606	9606	High Throughput	-	-	-	-	BIOGRID	O14965	-	NP_001310233|NP_940836|NP_940837|NP_003591|NP_001310232|NP_001310234|NP_940835|NP_940838|NP_940839	P01137	-	NP_000651	-	-	-	-	-	-	Homo sapiens	Homo sapiens
2821818	6790	7507	112666	113344	RP5-1167H4.6	RP11-244N9.4	AURKA	XPA	AIK|ARK1|AURA|AURORA2|BTAK|PPP1R47|STK15|STK6|STK7	XP1|XPAC	Two-hybrid	physical	Arroyo R (2014)	PUBMED:24412244	9606	9606	High Throughput	-	-	-	-	BIOGRID	O14965	-	NP_001310233|NP_940836|NP_940837|NP_003591|NP_001310232|NP_001310234|NP_940835|NP_940838|NP_940839	P23025	-	NP_000371	-	-	-	-	-	-	Homo sapiens	Homo sapiens
2821833	6790	7743	112666	113528	RP5-1167H4.6	RP11-490D19.9	AURKA	ZNF189	AIK|ARK1|AURA|AURORA2|BTAK|PPP1R47|STK15|STK6|STK7	-	Two-hybrid	physical	Arroyo R (2014)	PUBMED:24412244	9606	9606	High Throughput	-	-	-	-	BIOGRID	O14965	-	NP_001310233|NP_940836|NP_940837|NP_003591|NP_001310232|NP_001310234|NP_940835|NP_940838|NP_940839	O75820	B7ZLK9|A0A087X0K2	NP_932094|NP_003443|NP_001265169|NP_001265160|NP_001265161	-	-	-	-	-	-	Homo sapiens	Homo sapiens
2821848	6790	22869	112666	116536	RP5-1167H4.6	RP11-535M15.3	AURKA	ZNF510	AIK|ARK1|AURA|AURORA2|BTAK|PPP1R47|STK15|STK6|STK7	-	Two-hybrid	physical	Arroyo R (2014)	PUBMED:24412244	9606	9606	High Throughput	-	-	-	-	BIOGRID	O14965	-	NP_001310233|NP_940836|NP_940837|NP_003591|NP_001310232|NP_001310234|NP_940835|NP_940838|NP_940839	Q9Y2H8	-	NP_055745	-	-	-	-	-	-	Homo sapiens	Homo sapiens
2865222	31	6790	106549	112666	-	RP5-1167H4.6	ACACA	AURKA	ACAC|ACACAD|ACC|ACC1|ACCA	AIK|ARK1|AURA|AURORA2|BTAK|PPP1R47|STK15|STK6|STK7	Negative Genetic	genetic	Aregger M (2020)	PUBMED:32694731	9606	9606	High Throughput	-	-	CRISPR GI screen|Cell Line: HAP1|Experimental Setup: Timecourse|GIST: A-phenotypic negative genetic interaction|Library: TKOv3|Significance Threshold: -0.5>qGI>0.5; false-discovery rate (FDR)<0.5	-	BIOGRID	Q13085	B2ZZ90|A0A024R0Y2|Q7Z5W8	NP_942135|NP_942134|NP_942136|NP_942131|NP_942133	O14965	-	NP_001310233|NP_940836|NP_940837|NP_003591|NP_001310232|NP_001310234|NP_940835|NP_940838|NP_940839	HP:0001507|PATO:0000169	Growth abnormality|viability	phenotype|phenotype	-|-	-|-	-|-	Homo sapiens	Homo sapiens
2865556	2194	6790	108488	112666	-	RP5-1167H4.6	FASN	AURKA	FAS|OA-519|SDR27X1	AIK|ARK1|AURA|AURORA2|BTAK|PPP1R47|STK15|STK6|STK7	Negative Genetic	genetic	Aregger M (2020)	PUBMED:32694731	9606	9606	High Throughput	-	-	CRISPR GI screen|Cell Line: HAP1|Experimental Setup: Timecourse|GIST: A-phenotypic negative genetic interaction|Library: TKOv3|Significance Threshold: -0.5>qGI>0.5; false-discovery rate (FDR)<0.5	-	BIOGRID	P49327	-	NP_004095	O14965	-	NP_001310233|NP_940836|NP_940837|NP_003591|NP_001310232|NP_001310234|NP_940835|NP_940838|NP_940839	HP:0001507|PATO:0000169	Growth abnormality|viability	phenotype|phenotype	-|-	-|-	-|-	Homo sapiens	Homo sapiens
2891199	23152	6790	116767	112666	-	RP5-1167H4.6	CIC	AURKA	-	AIK|ARK1|AURA|AURORA2|BTAK|PPP1R47|STK15|STK6|STK7	Affinity Capture-MS	physical	Weissmann S (2018)	PUBMED:29844126	9606	9606	High Throughput	-	-	-	-	BIOGRID	Q96RK0	-	NP_001373227|NP_001366409|NP_001366414|NP_001366411|NP_001366413|NP_055940|NP_001291744	O14965	-	NP_001310233|NP_940836|NP_940837|NP_003591|NP_001310232|NP_001310234|NP_940835|NP_940838|NP_940839	-	-	-	-	-	-	Homo sapiens	Homo sapiens
2891806	23476	6790	117036	112666	-	RP5-1167H4.6	BRD4	AURKA	CAP|HUNK1|HUNKI|MCAP	AIK|ARK1|AURA|AURORA2|BTAK|PPP1R47|STK15|STK6|STK7	Affinity Capture-MS	physical	Shu S (2020)	PUBMED:32416067	9606	9606	High Throughput	-	-	-	-	BIOGRID	O60885	-	NP_001317313|NP_490597|NP_001366221|NP_001366220|NP_055114	O14965	-	NP_001310233|NP_940836|NP_940837|NP_003591|NP_001310232|NP_001310234|NP_940835|NP_940838|NP_940839	-	-	-	-	-	-	Homo sapiens	Homo sapiens
2900540	996	6790	107431	112666	-	RP5-1167H4.6	CDC27	AURKA	ANAPC3|APC3|CDC27Hs|D0S1430E|D17S978E|H-NUC|HNUC|NUC2	AIK|ARK1|AURA|AURORA2|BTAK|PPP1R47|STK15|STK6|STK7	Affinity Capture-MS	physical	Oh E (2020)	PUBMED:32076268	9606	9606	High Throughput	-	-	-	-	BIOGRID	P30260	G5EA36|B4DL80	NP_001339980|NP_001280018|NP_001339964|NP_001280020|NP_001107563|NP_001339979|NP_001339978|NP_001247|NP_001339976	O14965	-	NP_001310233|NP_940836|NP_940837|NP_003591|NP_001310232|NP_001310234|NP_940835|NP_940838|NP_940839	-	-	-	-	-	-	Homo sapiens	Homo sapiens
2976928	55294	6790	120581	112666	-	RP5-1167H4.6	FBXW7	AURKA	AGO|CDC4|FBW6|FBW7|FBX30|FBXO30|FBXW6|SEL-10|SEL10|hAgo|hCdc4	AIK|ARK1|AURA|AURORA2|BTAK|PPP1R47|STK15|STK6|STK7	Affinity Capture-Western	physical	Wang L (2020)	PUBMED:33086033	9606	9606	Low Throughput	-	-	-	-	BIOGRID	Q969H0	S4R3U4|G0Z2K0	NP_001013433|NP_361014|NP_060785|NP_001243998	O14965	-	NP_001310233|NP_940836|NP_940837|NP_003591|NP_001310232|NP_001310234|NP_940835|NP_940838|NP_940839	-	-	-	-	-	-	Homo sapiens	Homo sapiens
2977336	6790	8405	112666	113993	RP5-1167H4.6	-	AURKA	SPOP	AIK|ARK1|AURA|AURORA2|BTAK|PPP1R47|STK15|STK6|STK7	BTBD32|TEF2	Biochemical Activity	physical	Nikhil K (2020)	PUBMED:33158056	9606	9606	Low Throughput	-	Phosphorylation	-	-	BIOGRID	O14965	-	NP_001310233|NP_940836|NP_940837|NP_003591|NP_001310232|NP_001310234|NP_940835|NP_940838|NP_940839	O43791	-	NP_001007227|NP_001357659|NP_001007230|NP_001007231|NP_001007229|NP_001007228|NP_001357661|NP_001357660|NP_003554	-	-	-	-	-	-	Homo sapiens	Homo sapiens
2977337	6790	8405	112666	113993	RP5-1167H4.6	-	AURKA	SPOP	AIK|ARK1|AURA|AURORA2|BTAK|PPP1R47|STK15|STK6|STK7	BTBD32|TEF2	Affinity Capture-Western	physical	Nikhil K (2020)	PUBMED:33158056	9606	9606	Low Throughput	-	-	-	-	BIOGRID	O14965	-	NP_001310233|NP_940836|NP_940837|NP_003591|NP_001310232|NP_001310234|NP_940835|NP_940838|NP_940839	O43791	-	NP_001007227|NP_001357659|NP_001007230|NP_001007231|NP_001007229|NP_001007228|NP_001357661|NP_001357660|NP_003554	-	-	-	-	-	-	Homo sapiens	Homo sapiens
2977338	8405	6790	113993	112666	-	RP5-1167H4.6	SPOP	AURKA	BTBD32|TEF2	AIK|ARK1|AURA|AURORA2|BTAK|PPP1R47|STK15|STK6|STK7	Affinity Capture-Western	physical	Nikhil K (2020)	PUBMED:33158056	9606	9606	Low Throughput	-	-	-	-	BIOGRID	O43791	-	NP_001007227|NP_001357659|NP_001007230|NP_001007231|NP_001007229|NP_001007228|NP_001357661|NP_001357660|NP_003554	O14965	-	NP_001310233|NP_940836|NP_940837|NP_003591|NP_001310232|NP_001310234|NP_940835|NP_940838|NP_940839	-	-	-	-	-	-	Homo sapiens	Homo sapiens
3004013	388	6790	106881	112666	-	RP5-1167H4.6	RHOB	AURKA	ARH6|ARHB|MST081|MSTP081|RHOH6	AIK|ARK1|AURA|AURORA2|BTAK|PPP1R47|STK15|STK6|STK7	Proximity Label-MS	physical	Go CD (2021)	PUBMED:34079125	9606	9606	High Throughput	30	-	BioID|SAINTexpress (v.3.6.1) was used to identify proximity interactions and those with a Bayesian FDR =< 0.01 were considered high confidence. The score represents the fold change of the average spectral count in sample replicates relative to the average in control replicates.	-	BIOGRID	P62745	-	NP_004031	O14965	-	NP_001310233|NP_940836|NP_940837|NP_003591|NP_001310232|NP_001310234|NP_940835|NP_940838|NP_940839	-	-	-	-	-	-	Homo sapiens	Homo sapiens
3015533	29978	6790	119006	112666	HRIHFB2157	RP5-1167H4.6	UBQLN2	AURKA	ALS15|CHAP1|DSK2|N4BP4|PLIC2	AIK|ARK1|AURA|AURORA2|BTAK|PPP1R47|STK15|STK6|STK7	Affinity Capture-MS	physical	Whiteley AM (2020)	PUBMED:33277362	9606	9606	Low Throughput	-	-	-	-	BIOGRID	Q9UHD9	-	NP_038472	O14965	-	NP_001310233|NP_940836|NP_940837|NP_003591|NP_001310232|NP_001310234|NP_940835|NP_940838|NP_940839	-	-	-	-	-	-	Homo sapiens	Homo sapiens
3030197	6790	26031	112666	117497	RP5-1167H4.6	-	AURKA	OSBPL3	AIK|ARK1|AURA|AURORA2|BTAK|PPP1R47|STK15|STK6|STK7	ORP-3|ORP3|OSBP3	Affinity Capture-MS	physical	Huttlin EL (2021)	PUBMED:33961781	9606	9606	High Throughput	0.999957	-	BioPlex 3.0 HEK 293T cells CompPASS score = 0.999956592, threshold = 0.75. Quantitative scores are calculated by CompPASS-Plus (Huttlin et al. Cell 2015, PMID: 26186194). The 0.75 threshold represents the top 2% of scores in HEK293T.|This data may be re-scored from BioPlex 1.0 (PMID: 26186194) and BioPlex 2.0 (PMID: 28514442). Only scores from within the same cell line in BioPlex 3.0 (PMID: 33961…	-	BIOGRID	O14965	-	NP_001310233|NP_940836|NP_940837|NP_003591|NP_001310232|NP_001310234|NP_940835|NP_940838|NP_940839	Q9H4L5	-	NP_056365|NP_663162|NP_663160|NP_663161	-	-	-	-	-	-	Homo sapiens	Homo sapiens
3030564	6790	6895	112666	112758	RP5-1167H4.6	-	AURKA	TARBP2	AIK|ARK1|AURA|AURORA2|BTAK|PPP1R47|STK15|STK6|STK7	LOQS|TRBP|TRBP1|TRBP2	Affinity Capture-MS	physical	Huttlin EL (2021)	PUBMED:33961781	9606	9606	High Throughput	0.983863	-	BioPlex 3.0 HEK 293T cells CompPASS score = 0.983863211, threshold = 0.75. Quantitative scores are calculated by CompPASS-Plus (Huttlin et al. Cell 2015, PMID: 26186194). The 0.75 threshold represents the top 2% of scores in HEK293T.|This data may be re-scored from BioPlex 1.0 (PMID: 26186194) and BioPlex 2.0 (PMID: 28514442). Only scores from within the same cell line in BioPlex 3.0 (PMID: 33961…	-	BIOGRID	O14965	-	NP_001310233|NP_940836|NP_940837|NP_003591|NP_001310232|NP_001310234|NP_940835|NP_940838|NP_940839	Q15633	A0A024RB49	NP_599151|NP_599150|NP_004169	-	-	-	-	-	-	Homo sapiens	Homo sapiens
3032962	6790	29072	112666	118845	RP5-1167H4.6	HSPC069	AURKA	SETD2	AIK|ARK1|AURA|AURORA2|BTAK|PPP1R47|STK15|STK6|STK7	HBP231|HIF-1|HIP-1|HYPB|KMT3A|SET2|p231HBP	Affinity Capture-MS	physical	Huttlin EL (2021)	PUBMED:33961781	9606	9606	High Throughput	0.999656	-	BioPlex 3.0 HEK 293T cells CompPASS score = 0.999656045, threshold = 0.75. Quantitative scores are calculated by CompPASS-Plus (Huttlin et al. Cell 2015, PMID: 26186194). The 0.75 threshold represents the top 2% of scores in HEK293T.|This data may be re-scored from BioPlex 1.0 (PMID: 26186194) and BioPlex 2.0 (PMID: 28514442). Only scores from within the same cell line in BioPlex 3.0 (PMID: 33961…	-	BIOGRID	O14965	-	NP_001310233|NP_940836|NP_940837|NP_003591|NP_001310232|NP_001310234|NP_940835|NP_940838|NP_940839	Q9BYW2	-	NP_001336299|NP_054878	-	-	-	-	-	-	Homo sapiens	Homo sapiens
3036658	51032	6790	119238	112666	RP11-265F14.2	RP5-1167H4.6	CELA2B	AURKA	ELA2B	AIK|ARK1|AURA|AURORA2|BTAK|PPP1R47|STK15|STK6|STK7	Affinity Capture-MS	physical	Huttlin EL (2021)	PUBMED:33961781	9606	9606	High Throughput	0.993405	-	BioPlex 3.0 HEK 293T cells CompPASS score = 0.993405011, threshold = 0.75. Quantitative scores are calculated by CompPASS-Plus (Huttlin et al. Cell 2015, PMID: 26186194). The 0.75 threshold represents the top 2% of scores in HEK293T.|This data may be re-scored from BioPlex 1.0 (PMID: 26186194) and BioPlex 2.0 (PMID: 28514442). Only scores from within the same cell line in BioPlex 3.0 (PMID: 33961…	-	BIOGRID	P08218	Q6ISP9	NP_056933	O14965	-	NP_001310233|NP_940836|NP_940837|NP_003591|NP_001310232|NP_001310234|NP_940835|NP_940838|NP_940839	-	-	-	-	-	-	Homo sapiens	Homo sapiens
3037969	6790	80271	112666	123209	RP5-1167H4.6	-	AURKA	ITPKC	AIK|ARK1|AURA|AURORA2|BTAK|PPP1R47|STK15|STK6|STK7	IP3-3KC|IP3KC	Affinity Capture-MS	physical	Huttlin EL (2021)	PUBMED:33961781	9606	9606	High Throughput	0.999997	-	BioPlex 3.0 HEK 293T cells CompPASS score = 0.999996955, threshold = 0.75. Quantitative scores are calculated by CompPASS-Plus (Huttlin et al. Cell 2015, PMID: 26186194). The 0.75 threshold represents the top 2% of scores in HEK293T.|This data may be re-scored from BioPlex 1.0 (PMID: 26186194) and BioPlex 2.0 (PMID: 28514442). Only scores from within the same cell line in BioPlex 3.0 (PMID: 33961…	-	BIOGRID	O14965	-	NP_001310233|NP_940836|NP_940837|NP_003591|NP_001310232|NP_001310234|NP_940835|NP_940838|NP_940839	Q96DU7	A0A024R0N8	NP_079470	-	-	-	-	-	-	Homo sapiens	Homo sapiens
3038294	6790	57658	112666	121692	RP5-1167H4.6	PP13275	AURKA	CALCOCO1	AIK|ARK1|AURA|AURORA2|BTAK|PPP1R47|STK15|STK6|STK7	Cocoa|calphoglin	Affinity Capture-MS	physical	Huttlin EL (2021)	PUBMED:33961781	9606	9606	High Throughput	0.999938	-	BioPlex 3.0 HEK 293T cells CompPASS score = 0.999937715, threshold = 0.75. Quantitative scores are calculated by CompPASS-Plus (Huttlin et al. Cell 2015, PMID: 26186194). The 0.75 threshold represents the top 2% of scores in HEK293T.|This data may be re-scored from BioPlex 1.0 (PMID: 26186194) and BioPlex 2.0 (PMID: 28514442). Only scores from within the same cell line in BioPlex 3.0 (PMID: 33961…	-	BIOGRID	O14965	-	NP_001310233|NP_940836|NP_940837|NP_003591|NP_001310232|NP_001310234|NP_940835|NP_940838|NP_940839	Q9P1Z2	A0A024RAZ1	NP_065949|NP_001137154	-	-	-	-	-	-	Homo sapiens	Homo sapiens
3038950	9701	6790	115053	112666	RP4-579N16.5	RP5-1167H4.6	PPP6R2	AURKA	KIAA0685|PP6R2|SAP190|SAPS2	AIK|ARK1|AURA|AURORA2|BTAK|PPP1R47|STK15|STK6|STK7	Affinity Capture-MS	physical	Huttlin EL (2021)	PUBMED:33961781	9606	9606	High Throughput	0.999765	-	BioPlex 3.0 HEK 293T cells CompPASS score = 0.999764952, threshold = 0.75. Quantitative scores are calculated by CompPASS-Plus (Huttlin et al. Cell 2015, PMID: 26186194). The 0.75 threshold represents the top 2% of scores in HEK293T.|This data may be re-scored from BioPlex 1.0 (PMID: 26186194) and BioPlex 2.0 (PMID: 28514442). Only scores from within the same cell line in BioPlex 3.0 (PMID: 33961…	-	BIOGRID	O75170	-	NP_001229827|NP_001229829|NP_055493|NP_001229828	O14965	-	NP_001310233|NP_940836|NP_940837|NP_003591|NP_001310232|NP_001310234|NP_940835|NP_940838|NP_940839	-	-	-	-	-	-	Homo sapiens	Homo sapiens
3039599	6790	23063	112666	116698	RP5-1167H4.6	RP11-396M20.1	AURKA	WAPAL	AIK|ARK1|AURA|AURORA2|BTAK|PPP1R47|STK15|STK6|STK7	FOE|KIAA0261|WAPL	Affinity Capture-MS	physical	Huttlin EL (2021)	PUBMED:33961781	9606	9606	High Throughput	0.97206	-	BioPlex 3.0 HEK 293T cells CompPASS score = 0.972059749, threshold = 0.75. Quantitative scores are calculated by CompPASS-Plus (Huttlin et al. Cell 2015, PMID: 26186194). The 0.75 threshold represents the top 2% of scores in HEK293T.|This data may be re-scored from BioPlex 1.0 (PMID: 26186194) and BioPlex 2.0 (PMID: 28514442). Only scores from within the same cell line in BioPlex 3.0 (PMID: 33961…	-	BIOGRID	O14965	-	NP_001310233|NP_940836|NP_940837|NP_003591|NP_001310232|NP_001310234|NP_940835|NP_940838|NP_940839	Q7Z5K2	B2RTX8	NP_001305257|NP_055860	-	-	-	-	-	-	Homo sapiens	Homo sapiens
3040533	6790	51735	112666	119705	RP5-1167H4.6	-	AURKA	RAPGEF6	AIK|ARK1|AURA|AURORA2|BTAK|PPP1R47|STK15|STK6|STK7	KIA001LB|PDZ-GEF2|PDZGEF2|RA-GEF-2|RAGEF2	Affinity Capture-MS	physical	Huttlin EL (2021)	PUBMED:33961781	9606	9606	High Throughput	0.751943	-	BioPlex 3.0 HEK 293T cells CompPASS score = 0.75194269, threshold = 0.75. Quantitative scores are calculated by CompPASS-Plus (Huttlin et al. Cell 2015, PMID: 26186194). The 0.75 threshold represents the top 2% of scores in HEK293T.|This data may be re-scored from BioPlex 1.0 (PMID: 26186194) and BioPlex 2.0 (PMID: 28514442). Only scores from within the same cell line in BioPlex 3.0 (PMID: 339617…	-	BIOGRID	O14965	-	NP_001310233|NP_940836|NP_940837|NP_003591|NP_001310232|NP_001310234|NP_940835|NP_940838|NP_940839	Q8TEU7	B2RTU6	NP_001157862|NP_001157861|NP_001157860|NP_001157858|NP_001157859|NP_057424	-	-	-	-	-	-	Homo sapiens	Homo sapiens
3041167	6790	55125	112666	120432	RP5-1167H4.6	PP8407	AURKA	CEP192	AIK|ARK1|AURA|AURORA2|BTAK|PPP1R47|STK15|STK6|STK7	PPP1R62	Affinity Capture-MS	physical	Huttlin EL (2021)	PUBMED:33961781	9606	9606	High Throughput	1	-	BioPlex 3.0 HEK 293T cells CompPASS score = 0.999999812, threshold = 0.75. Quantitative scores are calculated by CompPASS-Plus (Huttlin et al. Cell 2015, PMID: 26186194). The 0.75 threshold represents the top 2% of scores in HEK293T.|BioPlex HCT HCT116 cells CompPASS score = 0.999999998, threshold = 0.75. Quantitative scores are calculated by CompPASS-Plus (Huttlin et al. Cell 2015, PMID: 2618619…	-	BIOGRID	O14965	-	NP_001310233|NP_940836|NP_940837|NP_003591|NP_001310232|NP_001310234|NP_940835|NP_940838|NP_940839	-	Q9HCK3|B7ZMF0	NP_115518	-	-	-	-	-	-	Homo sapiens	Homo sapiens
3043413	6790	5966	112666	111898	RP5-1167H4.6	-	AURKA	REL	AIK|ARK1|AURA|AURORA2|BTAK|PPP1R47|STK15|STK6|STK7	C-Rel	Affinity Capture-MS	physical	Huttlin EL (2021)	PUBMED:33961781	9606	9606	High Throughput	0.996889	-	BioPlex 3.0 HEK 293T cells CompPASS score = 0.996889089, threshold = 0.75. Quantitative scores are calculated by CompPASS-Plus (Huttlin et al. Cell 2015, PMID: 26186194). The 0.75 threshold represents the top 2% of scores in HEK293T.|This data may be re-scored from BioPlex 1.0 (PMID: 26186194) and BioPlex 2.0 (PMID: 28514442). Only scores from within the same cell line in BioPlex 3.0 (PMID: 33961…	-	BIOGRID	O14965	-	NP_001310233|NP_940836|NP_940837|NP_003591|NP_001310232|NP_001310234|NP_940835|NP_940838|NP_940839	Q04864	-	NP_002899|NP_001278675	-	-	-	-	-	-	Homo sapiens	Homo sapiens
3043708	6790	79834	112666	122926	RP5-1167H4.6	-	AURKA	PEAK1	AIK|ARK1|AURA|AURORA2|BTAK|PPP1R47|STK15|STK6|STK7	SGK269	Affinity Capture-MS	physical	Huttlin EL (2021)	PUBMED:33961781	9606	9606	High Throughput	0.976635	-	BioPlex 3.0 HEK 293T cells CompPASS score = 0.97663455, threshold = 0.75. Quantitative scores are calculated by CompPASS-Plus (Huttlin et al. Cell 2015, PMID: 26186194). The 0.75 threshold represents the top 2% of scores in HEK293T.|This data may be re-scored from BioPlex 1.0 (PMID: 26186194) and BioPlex 2.0 (PMID: 28514442). Only scores from within the same cell line in BioPlex 3.0 (PMID: 339617…	-	BIOGRID	O14965	-	NP_001310233|NP_940836|NP_940837|NP_003591|NP_001310232|NP_001310234|NP_940835|NP_940838|NP_940839	Q9H792	-	NP_001371955|NP_079052|NP_001371956	-	-	-	-	-	-	Homo sapiens	Homo sapiens
3044078	6790	57410	112666	121512	RP5-1167H4.6	HT019	AURKA	SCYL1	AIK|ARK1|AURA|AURORA2|BTAK|PPP1R47|STK15|STK6|STK7	GKLP|NKTL|NTKL|P105|TAPK|TEIF|TRAP	Affinity Capture-MS	physical	Huttlin EL (2021)	PUBMED:33961781	9606	9606	High Throughput	0.999871	-	BioPlex 3.0 HEK 293T cells CompPASS score = 0.999871077, threshold = 0.75. Quantitative scores are calculated by CompPASS-Plus (Huttlin et al. Cell 2015, PMID: 26186194). The 0.75 threshold represents the top 2% of scores in HEK293T.|This data may be re-scored from BioPlex 1.0 (PMID: 26186194) and BioPlex 2.0 (PMID: 28514442). Only scores from within the same cell line in BioPlex 3.0 (PMID: 33961…	-	BIOGRID	O14965	-	NP_001310233|NP_940836|NP_940837|NP_003591|NP_001310232|NP_001310234|NP_940835|NP_940838|NP_940839	Q96KG9	E9PK59	NP_001041683|NP_065731	-	-	-	-	-	-	Homo sapiens	Homo sapiens
3046548	6790	79000	112666	122471	RP5-1167H4.6	RP1-317E23.5	AURKA	AUNIP	AIK|ARK1|AURA|AURORA2|BTAK|PPP1R47|STK15|STK6|STK7	AIBP|C1orf135	Affinity Capture-MS	physical	Huttlin EL (2021)	PUBMED:33961781	9606	9606	High Throughput	0.99885	-	BioPlex 3.0 HEK 293T cells CompPASS score = 0.998850168, threshold = 0.75. Quantitative scores are calculated by CompPASS-Plus (Huttlin et al. Cell 2015, PMID: 26186194). The 0.75 threshold represents the top 2% of scores in HEK293T.|This data may be re-scored from BioPlex 1.0 (PMID: 26186194) and BioPlex 2.0 (PMID: 28514442). Only scores from within the same cell line in BioPlex 3.0 (PMID: 33961…	-	BIOGRID	O14965	-	NP_001310233|NP_940836|NP_940837|NP_003591|NP_001310232|NP_001310234|NP_940835|NP_940838|NP_940839	Q9H7T9	-	NP_076942|NP_001274419	-	-	-	-	-	-	Homo sapiens	Homo sapiens
3046766	57144	6790	121402	112666	RP5-1119D9.3	RP5-1167H4.6	PAK7	AURKA	PAK5	AIK|ARK1|AURA|AURORA2|BTAK|PPP1R47|STK15|STK6|STK7	Affinity Capture-MS	physical	Huttlin EL (2021)	PUBMED:33961781	9606	9606	High Throughput	0.949177	-	BioPlex 3.0 HEK 293T cells CompPASS score = 0.949177146, threshold = 0.75. Quantitative scores are calculated by CompPASS-Plus (Huttlin et al. Cell 2015, PMID: 26186194). The 0.75 threshold represents the top 2% of scores in HEK293T.|This data may be re-scored from BioPlex 1.0 (PMID: 26186194) and BioPlex 2.0 (PMID: 28514442). Only scores from within the same cell line in BioPlex 3.0 (PMID: 33961…	-	BIOGRID	Q9P286	B0AZM9	NP_065074|NP_817127	O14965	-	NP_001310233|NP_940836|NP_940837|NP_003591|NP_001310232|NP_001310234|NP_940835|NP_940838|NP_940839	-	-	-	-	-	-	Homo sapiens	Homo sapiens
3047957	6790	2060	112666	108374	RP5-1167H4.6	-	AURKA	EPS15	AIK|ARK1|AURA|AURORA2|BTAK|PPP1R47|STK15|STK6|STK7	AF-1P|AF1P|MLLT5	Affinity Capture-MS	physical	Huttlin EL (2021)	PUBMED:33961781	9606	9606	High Throughput	0.990927	-	BioPlex 3.0 HEK 293T cells CompPASS score = 0.990926831, threshold = 0.75. Quantitative scores are calculated by CompPASS-Plus (Huttlin et al. Cell 2015, PMID: 26186194). The 0.75 threshold represents the top 2% of scores in HEK293T.|This data may be re-scored from BioPlex 1.0 (PMID: 26186194) and BioPlex 2.0 (PMID: 28514442). Only scores from within the same cell line in BioPlex 3.0 (PMID: 33961…	-	BIOGRID	O14965	-	NP_001310233|NP_940836|NP_940837|NP_003591|NP_001310232|NP_001310234|NP_940835|NP_940838|NP_940839	P42566	B7Z240	NP_001153441|NP_001972	-	-	-	-	-	-	Homo sapiens	Homo sapiens
3048569	6790	55291	112666	120579	RP5-1167H4.6	-	AURKA	PPP6R3	AIK|ARK1|AURA|AURORA2|BTAK|PPP1R47|STK15|STK6|STK7	C11orf23|PP6R3|SAP190|SAPL|SAPLa|SAPS3	Affinity Capture-MS	physical	Huttlin EL (2021)	PUBMED:33961781	9606	9606	High Throughput	0.971861	-	BioPlex 3.0 HEK 293T cells CompPASS score = 0.971861494, threshold = 0.75. Quantitative scores are calculated by CompPASS-Plus (Huttlin et al. Cell 2015, PMID: 26186194). The 0.75 threshold represents the top 2% of scores in HEK293T.|BioPlex HCT HCT116 cells CompPASS score = 0.792564199, threshold = 0.75. Quantitative scores are calculated by CompPASS-Plus (Huttlin et al. Cell 2015, PMID: 2618619…	-	BIOGRID	O14965	-	NP_001310233|NP_940836|NP_940837|NP_003591|NP_001310232|NP_001310234|NP_940835|NP_940838|NP_940839	Q5H9R7	A0A024R5F3|H7BXH2	NP_001339300|NP_001339301|NP_001339302|NP_060782|NP_001339304|NP_001339305|NP_001339306|NP_001339307|NP_001339308|NP_001339309|NP_001339303|NP_001339297|NP_001339294|NP_001339295|NP_001339292|NP_001339293|NP_001339290|NP_001339291|NP_001339298|NP_001339299|NP_001339279|NP_001339276|NP_001339277|NP_001157632|NP_001157633|NP_001157636|NP_001157634|NP_001157635|NP_001339281|NP_001339280|NP_001339283…	-	-	-	-	-	-	Homo sapiens	Homo sapiens
3048976	6790	23178	112666	116790	RP5-1167H4.6	-	AURKA	PASK	AIK|ARK1|AURA|AURORA2|BTAK|PPP1R47|STK15|STK6|STK7	PASKIN|STK37	Affinity Capture-MS	physical	Huttlin EL (2021)	PUBMED:33961781	9606	9606	High Throughput	0.882146	-	BioPlex 3.0 HEK 293T cells CompPASS score = 0.882145684, threshold = 0.75. Quantitative scores are calculated by CompPASS-Plus (Huttlin et al. Cell 2015, PMID: 26186194). The 0.75 threshold represents the top 2% of scores in HEK293T.|This data may be re-scored from BioPlex 1.0 (PMID: 26186194) and BioPlex 2.0 (PMID: 28514442). Only scores from within the same cell line in BioPlex 3.0 (PMID: 33961…	-	BIOGRID	O14965	-	NP_001310233|NP_940836|NP_940837|NP_003591|NP_001310232|NP_001310234|NP_940835|NP_940838|NP_940839	Q96RG2	B7Z7R6|B7Z7V7	NP_001239048|NP_055963|NP_001239053|NP_001239049|NP_001239051	-	-	-	-	-	-	Homo sapiens	Homo sapiens
3049278	79081	6790	122530	112666	-	RP5-1167H4.6	LBHD1	AURKA	C11orf48	AIK|ARK1|AURA|AURORA2|BTAK|PPP1R47|STK15|STK6|STK7	Affinity Capture-MS	physical	Huttlin EL (2021)	PUBMED:33961781	9606	9606	High Throughput	0.996285	-	BioPlex 3.0 HEK 293T cells CompPASS score = 0.996285019, threshold = 0.75. Quantitative scores are calculated by CompPASS-Plus (Huttlin et al. Cell 2015, PMID: 26186194). The 0.75 threshold represents the top 2% of scores in HEK293T.|This data may be re-scored from BioPlex 1.0 (PMID: 26186194) and BioPlex 2.0 (PMID: 28514442). Only scores from within the same cell line in BioPlex 3.0 (PMID: 33961…	-	BIOGRID	Q9BQE6	A0A024R584	NP_077004	O14965	-	NP_001310233|NP_940836|NP_940837|NP_003591|NP_001310232|NP_001310234|NP_940835|NP_940838|NP_940839	-	-	-	-	-	-	Homo sapiens	Homo sapiens
3050016	1317	6790	107712	112666	RP11-110L1.1	RP5-1167H4.6	SLC31A1	AURKA	COPT1|CTR1	AIK|ARK1|AURA|AURORA2|BTAK|PPP1R47|STK15|STK6|STK7	Affinity Capture-MS	physical	Huttlin EL (2021)	PUBMED:33961781	9606	9606	High Throughput	0.916016	-	BioPlex 3.0 HEK 293T cells CompPASS score = 0.916016086, threshold = 0.75. Quantitative scores are calculated by CompPASS-Plus (Huttlin et al. Cell 2015, PMID: 26186194). The 0.75 threshold represents the top 2% of scores in HEK293T.|This data may be re-scored from BioPlex 1.0 (PMID: 26186194) and BioPlex 2.0 (PMID: 28514442). Only scores from within the same cell line in BioPlex 3.0 (PMID: 33961…	-	BIOGRID	O15431	A0A024R824	NP_001850	O14965	-	NP_001310233|NP_940836|NP_940837|NP_003591|NP_001310232|NP_001310234|NP_940835|NP_940838|NP_940839	-	-	-	-	-	-	Homo sapiens	Homo sapiens
3050745	80821	6790	123318	112666	-	RP5-1167H4.6	DDHD1	AURKA	PA-PLA1|PAPLA1|SPG28	AIK|ARK1|AURA|AURORA2|BTAK|PPP1R47|STK15|STK6|STK7	Affinity Capture-MS	physical	Huttlin EL (2021)	PUBMED:33961781	9606	9606	High Throughput	0.99806	-	BioPlex 3.0 HEK 293T cells CompPASS score = 0.99806046, threshold = 0.75. Quantitative scores are calculated by CompPASS-Plus (Huttlin et al. Cell 2015, PMID: 26186194). The 0.75 threshold represents the top 2% of scores in HEK293T.|This data may be re-scored from BioPlex 1.0 (PMID: 26186194) and BioPlex 2.0 (PMID: 28514442). Only scores from within the same cell line in BioPlex 3.0 (PMID: 339617…	-	BIOGRID	Q8NEL9	-	NP_001153620|NP_085140|NP_001153619	O14965	-	NP_001310233|NP_940836|NP_940837|NP_003591|NP_001310232|NP_001310234|NP_940835|NP_940838|NP_940839	-	-	-	-	-	-	Homo sapiens	Homo sapiens
3051120	6790	55031	112666	120360	RP5-1167H4.6	-	AURKA	USP47	AIK|ARK1|AURA|AURORA2|BTAK|PPP1R47|STK15|STK6|STK7	TRFP	Affinity Capture-MS	physical	Huttlin EL (2021)	PUBMED:33961781	9606	9606	High Throughput	0.993996	-	BioPlex 3.0 HEK 293T cells CompPASS score = 0.993996406, threshold = 0.75. Quantitative scores are calculated by CompPASS-Plus (Huttlin et al. Cell 2015, PMID: 26186194). The 0.75 threshold represents the top 2% of scores in HEK293T.|This data may be re-scored from BioPlex 1.0 (PMID: 26186194) and BioPlex 2.0 (PMID: 28514442). Only scores from within the same cell line in BioPlex 3.0 (PMID: 33961…	-	BIOGRID	O14965	-	NP_001310233|NP_940836|NP_940837|NP_003591|NP_001310232|NP_001310234|NP_940835|NP_940838|NP_940839	Q96K76	Q68D97	NP_001317137|NP_001359031|NP_001359032|NP_001359020|NP_001359027|NP_060414|NP_001359025|NP_001359024|NP_001359029|NP_001359028|NP_001359030|NP_001359021|NP_001269588|NP_001359022|NP_001359023|NP_001359026	-	-	-	-	-	-	Homo sapiens	Homo sapiens
3055155	84553	6790	124136	112666	-	RP5-1167H4.6	FAXC	AURKA	C6orf168|dJ273F20	AIK|ARK1|AURA|AURORA2|BTAK|PPP1R47|STK15|STK6|STK7	Affinity Capture-MS	physical	Huttlin EL (2021)	PUBMED:33961781	9606	9606	High Throughput	0.922604	-	BioPlex 3.0 HEK 293T cells CompPASS score = 0.922603655, threshold = 0.75. Quantitative scores are calculated by CompPASS-Plus (Huttlin et al. Cell 2015, PMID: 26186194). The 0.75 threshold represents the top 2% of scores in HEK293T.|This data may be re-scored from BioPlex 1.0 (PMID: 26186194) and BioPlex 2.0 (PMID: 28514442). Only scores from within the same cell line in BioPlex 3.0 (PMID: 33961…	-	BIOGRID	Q5TGI0	-	NP_115900	O14965	-	NP_001310233|NP_940836|NP_940837|NP_003591|NP_001310232|NP_001310234|NP_940835|NP_940838|NP_940839	-	-	-	-	-	-	Homo sapiens	Homo sapiens
3056507	10687	6790	115926	112666	-	RP5-1167H4.6	PNMA2	AURKA	MA2|MM2|RGAG2	AIK|ARK1|AURA|AURORA2|BTAK|PPP1R47|STK15|STK6|STK7	Affinity Capture-MS	physical	Huttlin EL (2021)	PUBMED:33961781	9606	9606	High Throughput	0.772549	-	BioPlex 3.0 HEK 293T cells CompPASS score = 0.772548984, threshold = 0.75. Quantitative scores are calculated by CompPASS-Plus (Huttlin et al. Cell 2015, PMID: 26186194). The 0.75 threshold represents the top 2% of scores in HEK293T.|This data may be re-scored from BioPlex 1.0 (PMID: 26186194) and BioPlex 2.0 (PMID: 28514442). Only scores from within the same cell line in BioPlex 3.0 (PMID: 33961…	-	BIOGRID	Q9UL42	Q5U5Z3	NP_009188	O14965	-	NP_001310233|NP_940836|NP_940837|NP_003591|NP_001310232|NP_001310234|NP_940835|NP_940838|NP_940839	-	-	-	-	-	-	Homo sapiens	Homo sapiens
3066514	6790	2201	112666	108495	RP5-1167H4.6	-	AURKA	FBN2	AIK|ARK1|AURA|AURORA2|BTAK|PPP1R47|STK15|STK6|STK7	CCA|DA9|EOMD	Affinity Capture-MS	physical	Huttlin EL (2021)	PUBMED:33961781	9606	9606	High Throughput	0.786452	-	BioPlex 3.0 HEK 293T cells CompPASS score = 0.786451994, threshold = 0.75. Quantitative scores are calculated by CompPASS-Plus (Huttlin et al. Cell 2015, PMID: 26186194). The 0.75 threshold represents the top 2% of scores in HEK293T.|This data may be re-scored from BioPlex 1.0 (PMID: 26186194) and BioPlex 2.0 (PMID: 28514442). Only scores from within the same cell line in BioPlex 3.0 (PMID: 33961…	-	BIOGRID	O14965	-	NP_001310233|NP_940836|NP_940837|NP_003591|NP_001310232|NP_001310234|NP_940835|NP_940838|NP_940839	P35556	-	NP_001990	-	-	-	-	-	-	Homo sapiens	Homo sapiens
3068690	6790	57690	112666	121716	RP5-1167H4.6	-	AURKA	TNRC6C	AIK|ARK1|AURA|AURORA2|BTAK|PPP1R47|STK15|STK6|STK7	-	Affinity Capture-MS	physical	Huttlin EL (2021)	PUBMED:33961781	9606	9606	High Throughput	0.980272	-	BioPlex 3.0 HEK 293T cells CompPASS score = 0.980272432, threshold = 0.75. Quantitative scores are calculated by CompPASS-Plus (Huttlin et al. Cell 2015, PMID: 26186194). The 0.75 threshold represents the top 2% of scores in HEK293T.|This data may be re-scored from BioPlex 1.0 (PMID: 26186194) and BioPlex 2.0 (PMID: 28514442). Only scores from within the same cell line in BioPlex 3.0 (PMID: 33961…	-	BIOGRID	O14965	-	NP_001310233|NP_940836|NP_940837|NP_003591|NP_001310232|NP_001310234|NP_940835|NP_940838|NP_940839	Q9HCJ0	-	NP_001136112|NP_061869	-	-	-	-	-	-	Homo sapiens	Homo sapiens
3068865	6790	8994	112666	114475	RP5-1167H4.6	-	AURKA	LIMD1	AIK|ARK1|AURA|AURORA2|BTAK|PPP1R47|STK15|STK6|STK7	-	Affinity Capture-MS	physical	Huttlin EL (2021)	PUBMED:33961781	9606	9606	High Throughput	0.995993	-	BioPlex 3.0 HEK 293T cells CompPASS score = 0.995992771, threshold = 0.75. Quantitative scores are calculated by CompPASS-Plus (Huttlin et al. Cell 2015, PMID: 26186194). The 0.75 threshold represents the top 2% of scores in HEK293T.|This data may be re-scored from BioPlex 1.0 (PMID: 26186194) and BioPlex 2.0 (PMID: 28514442). Only scores from within the same cell line in BioPlex 3.0 (PMID: 33961…	-	BIOGRID	O14965	-	NP_001310233|NP_940836|NP_940837|NP_003591|NP_001310232|NP_001310234|NP_940835|NP_940838|NP_940839	Q9UGP4	-	NP_055055	-	-	-	-	-	-	Homo sapiens	Homo sapiens
3070718	9715	6790	115064	112666	-	RP5-1167H4.6	FAM131B	AURKA	-	AIK|ARK1|AURA|AURORA2|BTAK|PPP1R47|STK15|STK6|STK7	Affinity Capture-MS	physical	Huttlin EL (2021)	PUBMED:33961781	9606	9606	High Throughput	0.935745	-	BioPlex 3.0 HEK 293T cells CompPASS score = 0.93574468, threshold = 0.75. Quantitative scores are calculated by CompPASS-Plus (Huttlin et al. Cell 2015, PMID: 26186194). The 0.75 threshold represents the top 2% of scores in HEK293T.|This data may be re-scored from BioPlex 1.0 (PMID: 26186194) and BioPlex 2.0 (PMID: 28514442). Only scores from within the same cell line in BioPlex 3.0 (PMID: 339617…	-	BIOGRID	Q86XD5	D3DXE4	NP_055505|NP_001265226|NP_001026860	O14965	-	NP_001310233|NP_940836|NP_940837|NP_003591|NP_001310232|NP_001310234|NP_940835|NP_940838|NP_940839	-	-	-	-	-	-	Homo sapiens	Homo sapiens
3071363	6790	10460	112666	115723	RP5-1167H4.6	-	AURKA	TACC3	AIK|ARK1|AURA|AURORA2|BTAK|PPP1R47|STK15|STK6|STK7	ERIC-1|ERIC1	Affinity Capture-MS	physical	Huttlin EL (2021)	PUBMED:33961781	9606	9606	High Throughput	0.979234	-	BioPlex 3.0 HEK 293T cells CompPASS score = 0.979234431, threshold = 0.75. Quantitative scores are calculated by CompPASS-Plus (Huttlin et al. Cell 2015, PMID: 26186194). The 0.75 threshold represents the top 2% of scores in HEK293T.|This data may be re-scored from BioPlex 1.0 (PMID: 26186194) and BioPlex 2.0 (PMID: 28514442). Only scores from within the same cell line in BioPlex 3.0 (PMID: 33961…	-	BIOGRID	O14965	-	NP_001310233|NP_940836|NP_940837|NP_003591|NP_001310232|NP_001310234|NP_940835|NP_940838|NP_940839	Q9Y6A5	-	NP_006333	-	-	-	-	-	-	Homo sapiens	Homo sapiens
3071374	6795	6790	112671	112666	-	RP5-1167H4.6	AURKC	AURKA	AIE2|AIK3|ARK3|AurC|SPGF5|STK13|aurora-C	AIK|ARK1|AURA|AURORA2|BTAK|PPP1R47|STK15|STK6|STK7	Affinity Capture-MS	physical	Huttlin EL (2021)	PUBMED:33961781	9606	9606	High Throughput	0.934017	-	BioPlex 3.0 HEK 293T cells CompPASS score = 0.934016764, threshold = 0.75. Quantitative scores are calculated by CompPASS-Plus (Huttlin et al. Cell 2015, PMID: 26186194). The 0.75 threshold represents the top 2% of scores in HEK293T.|This data may be re-scored from BioPlex 1.0 (PMID: 26186194) and BioPlex 2.0 (PMID: 28514442). Only scores from within the same cell line in BioPlex 3.0 (PMID: 33961…	-	BIOGRID	Q9UQB9	-	NP_003151|NP_001015879|NP_001015878	O14965	-	NP_001310233|NP_940836|NP_940837|NP_003591|NP_001310232|NP_001310234|NP_940835|NP_940838|NP_940839	-	-	-	-	-	-	Homo sapiens	Homo sapiens
3072298	55738	6790	120856	112666	RP11-261N11.1	RP5-1167H4.6	ARFGAP1	AURKA	ARF1GAP|HRIHFB2281	AIK|ARK1|AURA|AURORA2|BTAK|PPP1R47|STK15|STK6|STK7	Affinity Capture-MS	physical	Huttlin EL (2021)	PUBMED:33961781	9606	9606	High Throughput	0.999781	-	BioPlex 3.0 HEK 293T cells CompPASS score = 0.999781449, threshold = 0.75. Quantitative scores are calculated by CompPASS-Plus (Huttlin et al. Cell 2015, PMID: 26186194). The 0.75 threshold represents the top 2% of scores in HEK293T.|This data may be re-scored from BioPlex 1.0 (PMID: 26186194) and BioPlex 2.0 (PMID: 28514442). Only scores from within the same cell line in BioPlex 3.0 (PMID: 33961…	-	BIOGRID	Q8N6T3	Q53F62	NP_060679|NP_783202|NP_001268411|NP_001268413|NP_001268412	O14965	-	NP_001310233|NP_940836|NP_940837|NP_003591|NP_001310232|NP_001310234|NP_940835|NP_940838|NP_940839	-	-	-	-	-	-	Homo sapiens	Homo sapiens
3074107	6790	8897	112666	114414	RP5-1167H4.6	hCG_2011013	AURKA	MTMR3	AIK|ARK1|AURA|AURORA2|BTAK|PPP1R47|STK15|STK6|STK7	FYVE-DSP1|ZFYVE10	Affinity Capture-MS	physical	Huttlin EL (2021)	PUBMED:33961781	9606	9606	High Throughput	0.999382	-	BioPlex 3.0 HEK 293T cells CompPASS score = 0.999381687, threshold = 0.75. Quantitative scores are calculated by CompPASS-Plus (Huttlin et al. Cell 2015, PMID: 26186194). The 0.75 threshold represents the top 2% of scores in HEK293T.|This data may be re-scored from BioPlex 1.0 (PMID: 26186194) and BioPlex 2.0 (PMID: 28514442). Only scores from within the same cell line in BioPlex 3.0 (PMID: 33961…	-	BIOGRID	O14965	-	NP_001310233|NP_940836|NP_940837|NP_003591|NP_001310232|NP_001310234|NP_940835|NP_940838|NP_940839	Q13615	A0A024R1I2	NP_694690|NP_066576|NP_694691	-	-	-	-	-	-	Homo sapiens	Homo sapiens
3075054	8399	6790	113987	112666	-	RP5-1167H4.6	PLA2G10	AURKA	GXPLA2|GXSPLA2|SPLA2	AIK|ARK1|AURA|AURORA2|BTAK|PPP1R47|STK15|STK6|STK7	Affinity Capture-MS	physical	Huttlin EL (2021)	PUBMED:33961781	9606	9606	High Throughput	0.999978	-	BioPlex 3.0 HEK 293T cells CompPASS score = 0.999977818, threshold = 0.75. Quantitative scores are calculated by CompPASS-Plus (Huttlin et al. Cell 2015, PMID: 26186194). The 0.75 threshold represents the top 2% of scores in HEK293T.|This data may be re-scored from BioPlex 1.0 (PMID: 26186194) and BioPlex 2.0 (PMID: 28514442). Only scores from within the same cell line in BioPlex 3.0 (PMID: 33961…	-	BIOGRID	O15496	-	NP_003552	O14965	-	NP_001310233|NP_940836|NP_940837|NP_003591|NP_001310232|NP_001310234|NP_940835|NP_940838|NP_940839	-	-	-	-	-	-	Homo sapiens	Homo sapiens
3075921	6790	54497	112666	119993	RP5-1167H4.6	-	AURKA	HEATR5B	AIK|ARK1|AURA|AURORA2|BTAK|PPP1R47|STK15|STK6|STK7	-	Affinity Capture-MS	physical	Huttlin EL (2021)	PUBMED:33961781	9606	9606	High Throughput	0.999596	-	BioPlex 3.0 HEK 293T cells CompPASS score = 0.999595897, threshold = 0.75. Quantitative scores are calculated by CompPASS-Plus (Huttlin et al. Cell 2015, PMID: 26186194). The 0.75 threshold represents the top 2% of scores in HEK293T.|This data may be re-scored from BioPlex 1.0 (PMID: 26186194) and BioPlex 2.0 (PMID: 28514442). Only scores from within the same cell line in BioPlex 3.0 (PMID: 33961…	-	BIOGRID	O14965	-	NP_001310233|NP_940836|NP_940837|NP_003591|NP_001310232|NP_001310234|NP_940835|NP_940838|NP_940839	Q9P2D3	-	NP_061897	-	-	-	-	-	-	Homo sapiens	Homo sapiens
3078010	6790	9110	112666	114560	RP5-1167H4.6	-	AURKA	MTMR4	AIK|ARK1|AURA|AURORA2|BTAK|PPP1R47|STK15|STK6|STK7	FYVE-DSP2|ZFYVE11	Affinity Capture-MS	physical	Huttlin EL (2021)	PUBMED:33961781	9606	9606	High Throughput	0.999934	-	BioPlex 3.0 HEK 293T cells CompPASS score = 0.999934159, threshold = 0.75. Quantitative scores are calculated by CompPASS-Plus (Huttlin et al. Cell 2015, PMID: 26186194). The 0.75 threshold represents the top 2% of scores in HEK293T.|This data may be re-scored from BioPlex 1.0 (PMID: 26186194) and BioPlex 2.0 (PMID: 28514442). Only scores from within the same cell line in BioPlex 3.0 (PMID: 33961…	-	BIOGRID	O14965	-	NP_001310233|NP_940836|NP_940837|NP_003591|NP_001310232|NP_001310234|NP_940835|NP_940838|NP_940839	Q9NYA4	-	NP_004678	-	-	-	-	-	-	Homo sapiens	Homo sapiens
3085508	92691	6790	124968	112666	-	RP5-1167H4.6	TMEM169	AURKA	-	AIK|ARK1|AURA|AURORA2|BTAK|PPP1R47|STK15|STK6|STK7	Affinity Capture-MS	physical	Huttlin EL (2021)	PUBMED:33961781	9606	9606	High Throughput	0.923675	-	BioPlex 3.0 HEK 293T cells CompPASS score = 0.923675306, threshold = 0.75. Quantitative scores are calculated by CompPASS-Plus (Huttlin et al. Cell 2015, PMID: 26186194). The 0.75 threshold represents the top 2% of scores in HEK293T.|This data may be re-scored from BioPlex 1.0 (PMID: 26186194) and BioPlex 2.0 (PMID: 28514442). Only scores from within the same cell line in BioPlex 3.0 (PMID: 33961…	-	BIOGRID	Q96HH4	A0A024R430	NP_612399|NP_001135784|NP_001135782|NP_001135783	O14965	-	NP_001310233|NP_940836|NP_940837|NP_003591|NP_001310232|NP_001310234|NP_940835|NP_940838|NP_940839	-	-	-	-	-	-	Homo sapiens	Homo sapiens
3087158	6790	6653	112666	112536	RP5-1167H4.6	-	AURKA	SORL1	AIK|ARK1|AURA|AURORA2|BTAK|PPP1R47|STK15|STK6|STK7	C11orf32|LR11|LRP9|SORLA|SorLA-1|gp250	Affinity Capture-MS	physical	Huttlin EL (2021)	PUBMED:33961781	9606	9606	High Throughput	0.988613	-	BioPlex 3.0 HEK 293T cells CompPASS score = 0.988613294, threshold = 0.75. Quantitative scores are calculated by CompPASS-Plus (Huttlin et al. Cell 2015, PMID: 26186194). The 0.75 threshold represents the top 2% of scores in HEK293T.|This data may be re-scored from BioPlex 1.0 (PMID: 26186194) and BioPlex 2.0 (PMID: 28514442). Only scores from within the same cell line in BioPlex 3.0 (PMID: 33961…	-	BIOGRID	O14965	-	NP_001310233|NP_940836|NP_940837|NP_003591|NP_001310232|NP_001310234|NP_940835|NP_940838|NP_940839	Q92673	A0A024R3H2	NP_003096	-	-	-	-	-	-	Homo sapiens	Homo sapiens
3089346	6790	4790	112666	110857	RP5-1167H4.6	-	AURKA	NFKB1	AIK|ARK1|AURA|AURORA2|BTAK|PPP1R47|STK15|STK6|STK7	EBP-1|KBF1|NF-kB1|NF-kappa-B|NF-kappaB|NFKB-p105|NFKB-p50|NFkappaB|p105|p50	Affinity Capture-MS	physical	Huttlin EL (2021)	PUBMED:33961781	9606	9606	High Throughput	0.997124	-	BioPlex 3.0 HEK 293T cells CompPASS score = 0.997123703, threshold = 0.75. Quantitative scores are calculated by CompPASS-Plus (Huttlin et al. Cell 2015, PMID: 26186194). The 0.75 threshold represents the top 2% of scores in HEK293T.|This data may be re-scored from BioPlex 1.0 (PMID: 26186194) and BioPlex 2.0 (PMID: 28514442). Only scores from within the same cell line in BioPlex 3.0 (PMID: 33961…	-	BIOGRID	O14965	-	NP_001310233|NP_940836|NP_940837|NP_003591|NP_001310232|NP_001310234|NP_940835|NP_940838|NP_940839	P19838	A0A024RDJ4	NP_001158884|NP_003989|NP_001306155	-	-	-	-	-	-	Homo sapiens	Homo sapiens
3097462	6790	85456	112666	124540	RP5-1167H4.6	-	AURKA	TNKS1BP1	AIK|ARK1|AURA|AURORA2|BTAK|PPP1R47|STK15|STK6|STK7	TAB182	Affinity Capture-MS	physical	Huttlin EL (2021)	PUBMED:33961781	9606	9606	High Throughput	0.984306	-	BioPlex 3.0 HEK 293T cells CompPASS score = 0.984305858, threshold = 0.75. Quantitative scores are calculated by CompPASS-Plus (Huttlin et al. Cell 2015, PMID: 26186194). The 0.75 threshold represents the top 2% of scores in HEK293T.|This data may be re-scored from BioPlex 1.0 (PMID: 26186194) and BioPlex 2.0 (PMID: 28514442). Only scores from within the same cell line in BioPlex 3.0 (PMID: 33961…	-	BIOGRID	O14965	-	NP_001310233|NP_940836|NP_940837|NP_003591|NP_001310232|NP_001310234|NP_940835|NP_940838|NP_940839	Q9C0C2	A0A024R542	NP_203754	-	-	-	-	-	-	Homo sapiens	Homo sapiens
3098309	6790	10807	112666	116021	RP5-1167H4.6	RP11-413M3.3	AURKA	SDCCAG3	AIK|ARK1|AURA|AURORA2|BTAK|PPP1R47|STK15|STK6|STK7	NY-CO-3	Affinity Capture-MS	physical	Huttlin EL (2021)	PUBMED:33961781	9606	9606	High Throughput	0.999973	-	BioPlex 3.0 HEK 293T cells CompPASS score = 0.999973315, threshold = 0.75. Quantitative scores are calculated by CompPASS-Plus (Huttlin et al. Cell 2015, PMID: 26186194). The 0.75 threshold represents the top 2% of scores in HEK293T.|This data may be re-scored from BioPlex 1.0 (PMID: 26186194) and BioPlex 2.0 (PMID: 28514442). Only scores from within the same cell line in BioPlex 3.0 (PMID: 33961…	-	BIOGRID	O14965	-	NP_001310233|NP_940836|NP_940837|NP_003591|NP_001310232|NP_001310234|NP_940835|NP_940838|NP_940839	Q96C92	-	NP_006634|NP_001034797|NP_001034796	-	-	-	-	-	-	Homo sapiens	Homo sapiens
3099304	6790	139285	112666	126556	RP5-1167H4.6	RP11-403E24.2	AURKA	AMER1	AIK|ARK1|AURA|AURORA2|BTAK|PPP1R47|STK15|STK6|STK7	FAM123B|OSCS|WTX	Affinity Capture-MS	physical	Huttlin EL (2021)	PUBMED:33961781	9606	9606	High Throughput	0.998849	-	BioPlex 3.0 HEK 293T cells CompPASS score = 0.998848557, threshold = 0.75. Quantitative scores are calculated by CompPASS-Plus (Huttlin et al. Cell 2015, PMID: 26186194). The 0.75 threshold represents the top 2% of scores in HEK293T.|This data may be re-scored from BioPlex 1.0 (PMID: 26186194) and BioPlex 2.0 (PMID: 28514442). Only scores from within the same cell line in BioPlex 3.0 (PMID: 33961…	-	BIOGRID	O14965	-	NP_001310233|NP_940836|NP_940837|NP_003591|NP_001310232|NP_001310234|NP_940835|NP_940838|NP_940839	Q5JTC6	-	NP_689637	-	-	-	-	-	-	Homo sapiens	Homo sapiens
3101821	84063	6790	123858	112666	UNQ5827/PRO19646	RP5-1167H4.6	KIRREL2	AURKA	FILTRIN|NEPH3|NLG1	AIK|ARK1|AURA|AURORA2|BTAK|PPP1R47|STK15|STK6|STK7	Affinity Capture-MS	physical	Huttlin EL (2021)	PUBMED:33961781	9606	9606	High Throughput	0.882046	-	BioPlex 3.0 HEK 293T cells CompPASS score = 0.882046302, threshold = 0.75. Quantitative scores are calculated by CompPASS-Plus (Huttlin et al. Cell 2015, PMID: 26186194). The 0.75 threshold represents the top 2% of scores in HEK293T.|This data may be re-scored from BioPlex 1.0 (PMID: 26186194) and BioPlex 2.0 (PMID: 28514442). Only scores from within the same cell line in BioPlex 3.0 (PMID: 33961…	-	BIOGRID	Q6UWL6	-	NP_954648|NP_954649|NP_115499	O14965	-	NP_001310233|NP_940836|NP_940837|NP_003591|NP_001310232|NP_001310234|NP_940835|NP_940838|NP_940839	-	-	-	-	-	-	Homo sapiens	Homo sapiens
3102242	6790	114880	112666	125381	RP5-1167H4.6	-	AURKA	OSBPL6	AIK|ARK1|AURA|AURORA2|BTAK|PPP1R47|STK15|STK6|STK7	ORP6	Affinity Capture-MS	physical	Huttlin EL (2021)	PUBMED:33961781	9606	9606	High Throughput	0.998072	-	BioPlex 3.0 HEK 293T cells CompPASS score = 0.998072321, threshold = 0.75. Quantitative scores are calculated by CompPASS-Plus (Huttlin et al. Cell 2015, PMID: 26186194). The 0.75 threshold represents the top 2% of scores in HEK293T.|This data may be re-scored from BioPlex 1.0 (PMID: 26186194) and BioPlex 2.0 (PMID: 28514442). Only scores from within the same cell line in BioPlex 3.0 (PMID: 33961…	-	BIOGRID	O14965	-	NP_001310233|NP_940836|NP_940837|NP_003591|NP_001310232|NP_001310234|NP_940835|NP_940838|NP_940839	Q9BZF3	-	NP_001188410|NP_001188411|NP_001188409|NP_115912|NP_665682	-	-	-	-	-	-	Homo sapiens	Homo sapiens
3102906	6790	112574	112666	125193	RP5-1167H4.6	-	AURKA	SNX18	AIK|ARK1|AURA|AURORA2|BTAK|PPP1R47|STK15|STK6|STK7	SH3PX2|SH3PXD3B|SNAG1	Affinity Capture-MS	physical	Huttlin EL (2021)	PUBMED:33961781	9606	9606	High Throughput	0.999999	-	BioPlex 3.0 HEK 293T cells CompPASS score = 0.999999397, threshold = 0.75. Quantitative scores are calculated by CompPASS-Plus (Huttlin et al. Cell 2015, PMID: 26186194). The 0.75 threshold represents the top 2% of scores in HEK293T.|This data may be re-scored from BioPlex 1.0 (PMID: 26186194) and BioPlex 2.0 (PMID: 28514442). Only scores from within the same cell line in BioPlex 3.0 (PMID: 33961…	-	BIOGRID	O14965	-	NP_001310233|NP_940836|NP_940837|NP_003591|NP_001310232|NP_001310234|NP_940835|NP_940838|NP_940839	Q96RF0	-	NP_001096045|NP_443102|NP_001138899	-	-	-	-	-	-	Homo sapiens	Homo sapiens
3108981	9638	6790	114997	112666	-	RP5-1167H4.6	FEZ1	AURKA	-	AIK|ARK1|AURA|AURORA2|BTAK|PPP1R47|STK15|STK6|STK7	Affinity Capture-MS	physical	Huttlin EL (2021)	PUBMED:33961781	9606	9606	High Throughput	0.953129	-	BioPlex 3.0 HEK 293T cells CompPASS score = 0.953129192, threshold = 0.75. Quantitative scores are calculated by CompPASS-Plus (Huttlin et al. Cell 2015, PMID: 26186194). The 0.75 threshold represents the top 2% of scores in HEK293T.|This data may be re-scored from BioPlex 1.0 (PMID: 26186194) and BioPlex 2.0 (PMID: 28514442). Only scores from within the same cell line in BioPlex 3.0 (PMID: 33961…	-	BIOGRID	Q99689	-	NP_005094|NP_072043	O14965	-	NP_001310233|NP_940836|NP_940837|NP_003591|NP_001310232|NP_001310234|NP_940835|NP_940838|NP_940839	-	-	-	-	-	-	Homo sapiens	Homo sapiens
3111207	4705	6790	110785	112666	-	RP5-1167H4.6	NDUFA10	AURKA	CI-42KD|CI-42k	AIK|ARK1|AURA|AURORA2|BTAK|PPP1R47|STK15|STK6|STK7	Affinity Capture-MS	physical	Huttlin EL (2021)	PUBMED:33961781	9606	9606	High Throughput	0.827405	-	BioPlex 3.0 HEK 293T cells CompPASS score = 0.82740539, threshold = 0.75. Quantitative scores are calculated by CompPASS-Plus (Huttlin et al. Cell 2015, PMID: 26186194). The 0.75 threshold represents the top 2% of scores in HEK293T.|This data may be re-scored from BioPlex 1.0 (PMID: 26186194) and BioPlex 2.0 (PMID: 28514442). Only scores from within the same cell line in BioPlex 3.0 (PMID: 339617…	-	BIOGRID	O95299	A0A024R4B3	NP_004535|NP_001308948|NP_001308949	O14965	-	NP_001310233|NP_940836|NP_940837|NP_003591|NP_001310232|NP_001310234|NP_940835|NP_940838|NP_940839	-	-	-	-	-	-	Homo sapiens	Homo sapiens
3114092	923	6790	107361	112666	-	RP5-1167H4.6	CD6	AURKA	TP120	AIK|ARK1|AURA|AURORA2|BTAK|PPP1R47|STK15|STK6|STK7	Affinity Capture-MS	physical	Huttlin EL (2021)	PUBMED:33961781	9606	9606	High Throughput	0.933021	-	BioPlex 3.0 HEK 293T cells CompPASS score = 0.93302107, threshold = 0.75. Quantitative scores are calculated by CompPASS-Plus (Huttlin et al. Cell 2015, PMID: 26186194). The 0.75 threshold represents the top 2% of scores in HEK293T.|This data may be re-scored from BioPlex 1.0 (PMID: 26186194) and BioPlex 2.0 (PMID: 28514442). Only scores from within the same cell line in BioPlex 3.0 (PMID: 339617…	-	BIOGRID	P30203	Q6AZ88|Q8N4Q7	NP_001241680|NP_006716|NP_001241679	O14965	-	NP_001310233|NP_940836|NP_940837|NP_003591|NP_001310232|NP_001310234|NP_940835|NP_940838|NP_940839	-	-	-	-	-	-	Homo sapiens	Homo sapiens
3117042	6790	23405	112666	116978	RP5-1167H4.6	-	AURKA	DICER1	AIK|ARK1|AURA|AURORA2|BTAK|PPP1R47|STK15|STK6|STK7	DCR1|Dicer|Dicer1e|HERNA|K12H4.8-LIKE|MNG1|RMSE2	Affinity Capture-MS	physical	Huttlin EL (2021)	PUBMED:33961781	9606	9606	High Throughput	0.952013	-	BioPlex 3.0 HEK 293T cells CompPASS score = 0.95201294, threshold = 0.75. Quantitative scores are calculated by CompPASS-Plus (Huttlin et al. Cell 2015, PMID: 26186194). The 0.75 threshold represents the top 2% of scores in HEK293T.|This data may be re-scored from BioPlex 1.0 (PMID: 26186194) and BioPlex 2.0 (PMID: 28514442). Only scores from within the same cell line in BioPlex 3.0 (PMID: 339617…	-	BIOGRID	O14965	-	NP_001310233|NP_940836|NP_940837|NP_003591|NP_001310232|NP_001310234|NP_940835|NP_940838|NP_940839	Q9UPY3	-	NP_085124|NP_001182502|NP_001258211|NP_001278557|NP_803187	-	-	-	-	-	-	Homo sapiens	Homo sapiens
3119692	6790	51429	112666	119535	RP5-1167H4.6	RP11-266C7.10-001	AURKA	SNX9	AIK|ARK1|AURA|AURORA2|BTAK|PPP1R47|STK15|STK6|STK7	SDP1|SH3PX1|SH3PXD3A|WISP	Affinity Capture-MS	physical	Huttlin EL (2021)	PUBMED:33961781	9606	9606	High Throughput	0.870883	-	BioPlex 3.0 HEK 293T cells CompPASS score = 0.870882534, threshold = 0.75. Quantitative scores are calculated by CompPASS-Plus (Huttlin et al. Cell 2015, PMID: 26186194). The 0.75 threshold represents the top 2% of scores in HEK293T.|This data may be re-scored from BioPlex 1.0 (PMID: 26186194) and BioPlex 2.0 (PMID: 28514442). Only scores from within the same cell line in BioPlex 3.0 (PMID: 33961…	-	BIOGRID	O14965	-	NP_001310233|NP_940836|NP_940837|NP_003591|NP_001310232|NP_001310234|NP_940835|NP_940838|NP_940839	Q9Y5X1	-	NP_057308	-	-	-	-	-	-	Homo sapiens	Homo sapiens
3120407	5589	6790	111575	112666	-	RP5-1167H4.6	PRKCSH	AURKA	AGE-R2|G19P1|PCLD|PKCSH|PLD1	AIK|ARK1|AURA|AURORA2|BTAK|PPP1R47|STK15|STK6|STK7	Affinity Capture-MS	physical	Huttlin EL (2021)	PUBMED:33961781	9606	9606	High Throughput	0.838661	-	BioPlex 3.0 HEK 293T cells CompPASS score = 0.838661482, threshold = 0.75. Quantitative scores are calculated by CompPASS-Plus (Huttlin et al. Cell 2015, PMID: 26186194). The 0.75 threshold represents the top 2% of scores in HEK293T.|This data may be re-scored from BioPlex 1.0 (PMID: 26186194) and BioPlex 2.0 (PMID: 28514442). Only scores from within the same cell line in BioPlex 3.0 (PMID: 33961…	-	BIOGRID	P14314	K7ELL7|B4DJQ5	NP_002734|NP_001276031|NP_001276032|NP_001276033|NP_001001329	O14965	-	NP_001310233|NP_940836|NP_940837|NP_003591|NP_001310232|NP_001310234|NP_940835|NP_940838|NP_940839	-	-	-	-	-	-	Homo sapiens	Homo sapiens
3120684	6790	284403	112666	129863	RP5-1167H4.6	-	AURKA	WDR62	AIK|ARK1|AURA|AURORA2|BTAK|PPP1R47|STK15|STK6|STK7	C19orf14|MCPH2	Affinity Capture-MS	physical	Huttlin EL (2021)	PUBMED:33961781	9606	9606	High Throughput	0.99358	-	BioPlex 3.0 HEK 293T cells CompPASS score = 0.993579981, threshold = 0.75. Quantitative scores are calculated by CompPASS-Plus (Huttlin et al. Cell 2015, PMID: 26186194). The 0.75 threshold represents the top 2% of scores in HEK293T.|This data may be re-scored from BioPlex 1.0 (PMID: 26186194) and BioPlex 2.0 (PMID: 28514442). Only scores from within the same cell line in BioPlex 3.0 (PMID: 33961…	-	BIOGRID	O14965	-	NP_001310233|NP_940836|NP_940837|NP_003591|NP_001310232|NP_001310234|NP_940835|NP_940838|NP_940839	O43379	-	NP_001077430|NP_775907	-	-	-	-	-	-	Homo sapiens	Homo sapiens
3122916	10043	6790	115354	112666	CTA-286B10.4	RP5-1167H4.6	TOM1	AURKA	-	AIK|ARK1|AURA|AURORA2|BTAK|PPP1R47|STK15|STK6|STK7	Affinity Capture-MS	physical	Huttlin EL (2021)	PUBMED:33961781	9606	9606	High Throughput	0.901829	-	BioPlex 3.0 HEK 293T cells CompPASS score = 0.901828889, threshold = 0.75. Quantitative scores are calculated by CompPASS-Plus (Huttlin et al. Cell 2015, PMID: 26186194). The 0.75 threshold represents the top 2% of scores in HEK293T.|This data may be re-scored from BioPlex 1.0 (PMID: 26186194) and BioPlex 2.0 (PMID: 28514442). Only scores from within the same cell line in BioPlex 3.0 (PMID: 33961…	-	BIOGRID	O60784	B3KUF5	NP_001129202|NP_001129201|NP_001129204|NP_005479	O14965	-	NP_001310233|NP_940836|NP_940837|NP_003591|NP_001310232|NP_001310234|NP_940835|NP_940838|NP_940839	-	-	-	-	-	-	Homo sapiens	Homo sapiens
3123370	6790	6455	112666	112352	RP5-1167H4.6	-	AURKA	SH3GL1	AIK|ARK1|AURA|AURORA2|BTAK|PPP1R47|STK15|STK6|STK7	CNSA1|EEN|SH3D2B|SH3P8	Affinity Capture-MS	physical	Huttlin EL (2021)	PUBMED:33961781	9606	9606	High Throughput	0.999914	-	BioPlex 3.0 HEK 293T cells CompPASS score = 0.999914093, threshold = 0.75. Quantitative scores are calculated by CompPASS-Plus (Huttlin et al. Cell 2015, PMID: 26186194). The 0.75 threshold represents the top 2% of scores in HEK293T.|This data may be re-scored from BioPlex 1.0 (PMID: 26186194) and BioPlex 2.0 (PMID: 28514442). Only scores from within the same cell line in BioPlex 3.0 (PMID: 33961…	-	BIOGRID	O14965	-	NP_001310233|NP_940836|NP_940837|NP_003591|NP_001310232|NP_001310234|NP_940835|NP_940838|NP_940839	Q99961	Q6FGM0	NP_001186872|NP_003016|NP_001186873	-	-	-	-	-	-	Homo sapiens	Homo sapiens
3123474	163702	6790	127873	112666	RP11-10N16.1	RP5-1167H4.6	IFNLR1	AURKA	CRF2/12|IFNLR|IL-28R1|IL28RA|LICR2	AIK|ARK1|AURA|AURORA2|BTAK|PPP1R47|STK15|STK6|STK7	Affinity Capture-MS	physical	Huttlin EL (2021)	PUBMED:33961781	9606	9606	High Throughput	0.99136	-	BioPlex 3.0 HEK 293T cells CompPASS score = 0.991360432, threshold = 0.75. Quantitative scores are calculated by CompPASS-Plus (Huttlin et al. Cell 2015, PMID: 26186194). The 0.75 threshold represents the top 2% of scores in HEK293T.|This data may be re-scored from BioPlex 1.0 (PMID: 26186194) and BioPlex 2.0 (PMID: 28514442). Only scores from within the same cell line in BioPlex 3.0 (PMID: 33961…	-	BIOGRID	Q8IU57	-	NP_775087|NP_734464|NP_775088	O14965	-	NP_001310233|NP_940836|NP_940837|NP_003591|NP_001310232|NP_001310234|NP_940835|NP_940838|NP_940839	-	-	-	-	-	-	Homo sapiens	Homo sapiens
3127637	4610	6790	110695	112666	RP1-118J21.4	RP5-1167H4.6	MYCL	AURKA	LMYC|MYCL1|bHLHe38	AIK|ARK1|AURA|AURORA2|BTAK|PPP1R47|STK15|STK6|STK7	Affinity Capture-MS	physical	Huttlin EL (2021)	PUBMED:33961781	9606	9606	High Throughput	0.755657	-	BioPlex 3.0 HEK 293T cells CompPASS score = 0.75565739, threshold = 0.75. Quantitative scores are calculated by CompPASS-Plus (Huttlin et al. Cell 2015, PMID: 26186194). The 0.75 threshold represents the top 2% of scores in HEK293T.|This data may be re-scored from BioPlex 1.0 (PMID: 26186194) and BioPlex 2.0 (PMID: 28514442). Only scores from within the same cell line in BioPlex 3.0 (PMID: 339617…	-	BIOGRID	P12524	-	NP_005367|NP_001028253|NP_001028254	O14965	-	NP_001310233|NP_940836|NP_940837|NP_003591|NP_001310232|NP_001310234|NP_940835|NP_940838|NP_940839	-	-	-	-	-	-	Homo sapiens	Homo sapiens
3133143	6790	11276	112666	116432	RP5-1167H4.6	-	AURKA	SYNRG	AIK|ARK1|AURA|AURORA2|BTAK|PPP1R47|STK15|STK6|STK7	AP1GBP1|SYNG	Affinity Capture-MS	physical	Huttlin EL (2021)	PUBMED:33961781	9606	9606	High Throughput	0.99833	-	BioPlex 3.0 HEK 293T cells CompPASS score = 0.998330104, threshold = 0.75. Quantitative scores are calculated by CompPASS-Plus (Huttlin et al. Cell 2015, PMID: 26186194). The 0.75 threshold represents the top 2% of scores in HEK293T.|This data may be re-scored from BioPlex 1.0 (PMID: 26186194) and BioPlex 2.0 (PMID: 28514442). Only scores from within the same cell line in BioPlex 3.0 (PMID: 33961…	-	BIOGRID	O14965	-	NP_001310233|NP_940836|NP_940837|NP_003591|NP_001310232|NP_001310234|NP_940835|NP_940838|NP_940839	Q9UMZ2	-	NP_001157018|NP_001157019|NP_001157016|NP_001157017|NP_009178|NP_542117|NP_942583	-	-	-	-	-	-	Homo sapiens	Homo sapiens
3137509	6790	22974	112666	116624	RP5-1167H4.6	RP11-243J16.10-002	AURKA	TPX2	AIK|ARK1|AURA|AURORA2|BTAK|PPP1R47|STK15|STK6|STK7	C20orf1|C20orf2|DIL-2|DIL2|FLS353|GD:C20orf1|HCA519|HCTP4|REPP86|p100	Affinity Capture-MS	physical	Huttlin EL (2021)	PUBMED:33961781	9606	9606	High Throughput	0.999999	-	BioPlex 3.0 HEK 293T cells CompPASS score = 0.999999406, threshold = 0.75. Quantitative scores are calculated by CompPASS-Plus (Huttlin et al. Cell 2015, PMID: 26186194). The 0.75 threshold represents the top 2% of scores in HEK293T.|This data may be re-scored from BioPlex 1.0 (PMID: 26186194) and BioPlex 2.0 (PMID: 28514442). Only scores from within the same cell line in BioPlex 3.0 (PMID: 33961…	-	BIOGRID	O14965	-	NP_001310233|NP_940836|NP_940837|NP_003591|NP_001310232|NP_001310234|NP_940835|NP_940838|NP_940839	Q9ULW0	Q643R0	NP_036244	-	-	-	-	-	-	Homo sapiens	Homo sapiens
3141453	57147	6790	121404	112666	RP1-97P20.2	RP5-1167H4.6	SCYL3	AURKA	PACE-1|PACE1	AIK|ARK1|AURA|AURORA2|BTAK|PPP1R47|STK15|STK6|STK7	Affinity Capture-MS	physical	Huttlin EL (2021)	PUBMED:33961781	9606	9606	High Throughput	0.826033	-	BioPlex 3.0 HEK 293T cells CompPASS score = 0.826033475, threshold = 0.75. Quantitative scores are calculated by CompPASS-Plus (Huttlin et al. Cell 2015, PMID: 26186194). The 0.75 threshold represents the top 2% of scores in HEK293T.|This data may be re-scored from BioPlex 1.0 (PMID: 26186194) and BioPlex 2.0 (PMID: 28514442). Only scores from within the same cell line in BioPlex 3.0 (PMID: 33961…	-	BIOGRID	Q8IZE3	-	NP_065156|NP_851607	O14965	-	NP_001310233|NP_940836|NP_940837|NP_003591|NP_001310232|NP_001310234|NP_940835|NP_940838|NP_940839	-	-	-	-	-	-	Homo sapiens	Homo sapiens
3142437	346689	6790	131397	112666	-	RP5-1167H4.6	KLRG2	AURKA	CLEC15B	AIK|ARK1|AURA|AURORA2|BTAK|PPP1R47|STK15|STK6|STK7	Affinity Capture-MS	physical	Huttlin EL (2021)	PUBMED:33961781	9606	9606	High Throughput	0.920985	-	BioPlex 3.0 HEK 293T cells CompPASS score = 0.920985179, threshold = 0.75. Quantitative scores are calculated by CompPASS-Plus (Huttlin et al. Cell 2015, PMID: 26186194). The 0.75 threshold represents the top 2% of scores in HEK293T.|This data may be re-scored from BioPlex 1.0 (PMID: 26186194) and BioPlex 2.0 (PMID: 28514442). Only scores from within the same cell line in BioPlex 3.0 (PMID: 33961…	-	BIOGRID	A4D1S0	-	NP_940910	O14965	-	NP_001310233|NP_940836|NP_940837|NP_003591|NP_001310232|NP_001310234|NP_940835|NP_940838|NP_940839	-	-	-	-	-	-	Homo sapiens	Homo sapiens
3157925	11140	6790	116312	112666	-	RP5-1167H4.6	CDC37	AURKA	P50CDC37	AIK|ARK1|AURA|AURORA2|BTAK|PPP1R47|STK15|STK6|STK7	Affinity Capture-MS	physical	Huttlin EL (2021)	PUBMED:33961781	9606	9606	High Throughput	0.966378	-	BioPlex HCT HCT116 cells CompPASS score = 0.966377833, threshold = 0.75. Quantitative scores are calculated by CompPASS-Plus (Huttlin et al. Cell 2015, PMID: 26186194). The 0.75 threshold represents the top 2% of scores in HCT116.|Only scores from within the same cell line in BioPlex HCT (PMID: 33961781) should be compared directly. For comparison of HEK293T and HCT116 interaction networks with r…	-	BIOGRID	Q16543	A0A024R7B7	NP_008996	O14965	-	NP_001310233|NP_940836|NP_940837|NP_003591|NP_001310232|NP_001310234|NP_940835|NP_940838|NP_940839	-	-	-	-	-	-	Homo sapiens	Homo sapiens
3170878	4435	6790	110572	112666	-	RP5-1167H4.6	CITED1	AURKA	MSG1	AIK|ARK1|AURA|AURORA2|BTAK|PPP1R47|STK15|STK6|STK7	Affinity Capture-MS	physical	Huttlin EL (2021)	PUBMED:33961781	9606	9606	High Throughput	1	-	BioPlex HCT HCT116 cells CompPASS score = 0.999999526, threshold = 0.75. Quantitative scores are calculated by CompPASS-Plus (Huttlin et al. Cell 2015, PMID: 26186194). The 0.75 threshold represents the top 2% of scores in HCT116.|Only scores from within the same cell line in BioPlex HCT (PMID: 33961781) should be compared directly. For comparison of HEK293T and HCT116 interaction networks with r…	-	BIOGRID	Q99966	-	NP_004134|NP_001138358|NP_001138359|NP_001138357	O14965	-	NP_001310233|NP_940836|NP_940837|NP_003591|NP_001310232|NP_001310234|NP_940835|NP_940838|NP_940839	-	-	-	-	-	-	Homo sapiens	Homo sapiens
3197827	7375	6790	113221	112666	-	RP5-1167H4.6	USP4	AURKA	UNP|Unph	AIK|ARK1|AURA|AURORA2|BTAK|PPP1R47|STK15|STK6|STK7	Affinity Capture-Western	physical	Kim HJ (2021)	PUBMED:33669244	9606	9606	Low Throughput	-	-	-	-	BIOGRID	Q13107	A0A024R2X6|A0A024R2T0|Q08AK7	NP_003354|NP_001238806|NP_955475	O14965	-	NP_001310233|NP_940836|NP_940837|NP_003591|NP_001310232|NP_001310234|NP_940835|NP_940838|NP_940839	-	-	-	-	-	-	Homo sapiens	Homo sapiens
3197828	8078	6790	113751	112666	-	RP5-1167H4.6	USP5	AURKA	ISOT	AIK|ARK1|AURA|AURORA2|BTAK|PPP1R47|STK15|STK6|STK7	Affinity Capture-Western	physical	Kim HJ (2021)	PUBMED:33669244	9606	9606	Low Throughput	-	-	-	-	BIOGRID	P45974	-	NP_001092006|NP_003472|NP_001369518|NP_001369520|NP_001369517|NP_001369519	O14965	-	NP_001310233|NP_940836|NP_940837|NP_003591|NP_001310232|NP_001310234|NP_940835|NP_940838|NP_940839	-	-	-	-	-	-	Homo sapiens	Homo sapiens
[truncated: 313 more rows]
