# Supplementary material for: Aurora kinase A regulates cancer-associated RNA aberrant splicing in breast cancer
Source: Heliyon. 2023 Jun 24;9(7):e17386. doi: 10.1016/j.heliyon.2023.e17386 (PMC10320321; doi:10.1016/j.heliyon.2023.e17386)
Supplement: Multimedia component 3 [file mmc3.xlsx]

## Sheet: Sheet1
Plasmid primers	Sequence (5'-3')
Tet-On-shAURKA (CDS)	GCACCACTTGGAACAGTTTAT
Tet-On-shAURKA (3'UTR)	CCCUGUCUUACUGUCA
pLVX-RBM4-FL-BamH1-F	CGGGATCCCGGCCACCATGGTGAAGCTGTTCATC
pLVX-RBM4-FL-Flag-Xba1-R	GCTCTAGAGCCTACTTATCGTCGTCATCCTTGTAATCAAAGGCTGAGTACCGCGC
pLVX-RBM4-S-BamH1-F	CGGGATCCCGGCCACCATGGTGAAGCTGTTCATC
pLVX-RBM4-S-Flag-Xba1-R	GCTCTAGAGCCTACTTATCGTCGTCATCCTTGTAATCGCCCACACACATCCCACC
siRNAs	Sequence (5'-3')
sihnRNP K	CGAUGAAACCUAUGAUUAU
siYBX1	GGUUCCCACCUUACUACAU
siNC	UUCUCCGAACGUGUCACGUTT
RT-PCR primers	Sequence (5'-3')
ACTB-F	TTGCCGACAGGATGCAGAAGGA
ACTB-R	AGGTGGACAGCGAGGCCAGGAT
AURKA-F	CCACCTTCGGCATCCTAATA
AURKA-R	TCCAAGTGGTGCATATTCCA
RBM4-AS-F	AGGAGCTTCGAGCCAAGT
RBM4-AS-R	ATTAAGGTCCACGGTTCCTGA
GOLGA4-AS-F	GTCCTCCAATTCTTCAACACC
GOLGA-AS-R	ACTGGCAGTAGAACTGTCCAG
UBQLN1-AS-F	CTAGTATGTTCAACACACCAG
UBQLN1-AS-R	CTGTAAACCCTGCTGAATCTG
HNRNPK-F	CAATGGTGAATTTGGTAAACGCC
HNRNPK-R	GTAGTCTGTACGGAGAGCCTTA
YBX1-F	GACAAAAGCAGCCGATCCAC
YBX1-R	CTGGTCAACGGGCAAAAAGC
